# Supplementary material for: Artificial Intelligence Can’t Be Charmed: The Effects of Impartiality on Laypeople’s Algorithmic Preferences
Source: Front Psychol. 2022 Jun 29;13:898027. doi: 10.3389/fpsyg.2022.898027 (PMC9277554; doi:10.3389/fpsyg.2022.898027)
Supplement: Supplementary file 2 [file Data_Sheet_2.xlsx]

## Sheet: Sheet0
StartDate	EndDate	Status	IPAddress	Progress	Duration (in seconds)	Finished	RecordedDate	ResponseId	RecipientLastName	RecipientFirstName	RecipientEmail	ExternalReference	LocationLatitude	LocationLongitude	DistributionChannel	UserLanguage	Q1	Q42_1	Q42_2	Q42_3	Q42_4	Q45_6	Q45_7	Q45_8	Q45_9	Q43	Q44	Q74	Q75	Q76	Q61	Q149
Start Date	End Date	Response Type	IP Address	Progress	Duration (in seconds)	Finished	Recorded Date	Response ID	Recipient Last Name	Recipient First Name	Recipient Email	External Data Reference	Location Latitude	Location Longitude	Distribution Channel	User Language	Study Consent Form Decision Procedures Who is conducting the study?Principal Investigator: Associate Professor Marius Claudy, College of Business, University College Dublin, marius.claudy@ucd.ie; +353 1 716 8811 Why are we doing this study?We want to learn more about how people perceive certain decision procedures. What happens to you in the study?This study will last approximately 5 minutes. You…	Please use the slider below to indicate your views. In your opinion, which decision procedure would... - ... give you a better chance of getting the job?	Please use the slider below to indicate your views. In your opinion, which decision procedure would... - ...be fairer?	Please use the slider below to indicate your views. In your opinion, which decision procedure would... - ... be more impartial?	Please use the slider below to indicate your views. In your opinion, which decision procedure would... - ... be more ethical?	In your opinion, which decision procedure would... - ... give you more control over the hiring decision?	In your opinion, which decision procedure would... - ... be more respectful towards you?	In your opinion, which decision procedure would... - ... involve better communication?	In your opinion, which decision procedure would... - ... be more transparent?	Overall, which one of these decision procedures would you prefer if the decision was being made about you?	We want to find out more about your decision. Please explain in a few sentences why you have made this choice.	What is your gender?	How old are you?	When it comes to political affiliation, you tend to be:	Please let us know if you have any comments or suggestions regarding this short survey	Please enter your Prolific ID
2020-03-02 18:51:26	2020-03-02 18:57:33	IP Address		100	366	True	2020-03-02 18:57:33								anonymous	EN	I agree	0	-10	10	10	0	-10	-10	10	Computer Program	Honestly, I assume HR directors to be overwhelmingly human, and therefore biased by factors they may or may not be aware of. If I'm not their friend/ally/already a known quantity, I assume I will not get the job, regardless of professional experience or ability. The computer will at least pick the most qualified candidate without more nebulous factors like favoring friendships or favors... unless…	Male	42	Neither Conservative nor Liberal
2020-03-02 18:58:37	2020-03-02 19:01:17	IP Address		100	160	True	2020-03-02 19:01:17								anonymous	EN	I agree	-5	2	2	-2	0	-5	-5	4	HR Manager	I feel like AI has the same issues that an HR rep has but people ignore that fact. Just because its a computer doesn't mean it doesn't have bias built in to it, and at least a person can have a conversation about it.	Male	24	Very Liberal
2020-03-02 19:03:31	2020-03-02 19:06:00	IP Address		100	148	True	2020-03-02 19:06:00								anonymous	EN	I agree	-8	-6	0	-3	-8	-7	-10	-5	HR Manager	I would choose the HR manager to make the decision because this is just a type of job where I trust an actual person more than a computer. Computers are good for technical things, but a computer can't adequately judge a person's character and overall fit for a job based on statistics alone.	Female	24	Very Liberal
2020-03-02 19:02:32	2020-03-02 19:07:13	IP Address		100	281	True	2020-03-02 19:07:14								anonymous	EN	I agree	-9	-9	-8	-6	-9	-9	-7	-6	HR Manager	I feel an HR manager is more attuned ling with various employees, is more skilled in areas. Such as confloct resolutin and it is their job to be impartial.	Male	30	Very Liberal
2020-03-02 19:05:21	2020-03-02 19:07:21	IP Address		100	119	True	2020-03-02 19:07:21								anonymous	EN	I agree	8	8	8	8	-9	0	-9	6	HR Manager	Even though I think a computer program would involve less bias, I believe that nuances in every application requires a real person to parse through it. Likewise, the ease of communicating with a real person (HR) is vastly more valuable than interacting with a computer program.	Female	21	Moderately Liberal
2020-03-02 19:08:45	2020-03-02 19:11:02	IP Address		100	136	True	2020-03-02 19:11:02								anonymous	EN	I agree	-10	-10	-10	-10	-10	-10	-10	-10	HR Manager	the computer program could possibly make a mistake and ruin your chance of getting the job. The HR manager is more likely to know how you will perform in certain jobs and certain situations.	Female	12	Neither Conservative nor Liberal	i meant to type i am 23 years old not 12.
2020-03-02 19:07:08	2020-03-02 19:11:52	IP Address		100	284	True	2020-03-02 19:11:53								anonymous	EN	I agree	-10	10	10	10	-10	10	-10	-10	HR Manager	I feel like I would be able to express myself better with a person present. I would be able to present myself as a hirable and likable character.	Female	22	Moderately Liberal
2020-03-02 19:09:02	2020-03-02 19:12:04	IP Address		100	181	True	2020-03-02 19:12:04								anonymous	EN	I agree	-4	0	10	-6	6	-7	-9	-8	HR Manager	I think there is an emotional and personality factor that only a human can notice. And that this cannot be detected by machine.	Male	18	Moderately Liberal
2020-03-02 19:06:26	2020-03-02 19:13:09	IP Address		100	403	True	2020-03-02 19:13:09								anonymous	EN	I agree	1	-1	-4	0	1	1	-1	-4	HR Manager	Because I'd rather have a human interaction and sometimes a computer providing feedback can be misunderstood.	Female	45	Neither Conservative nor Liberal	None
2020-03-02 19:10:43	2020-03-02 19:13:42	IP Address		100	178	True	2020-03-02 19:13:42								anonymous	EN	I agree	4	2	8	-3	4	4	-4	4	HR Manager	I feel like it's a close call, but at the end of the day, I'm a people person, so the edge would be given to the hr manager, as far as who I would have a better chance with!	Male	33	Moderately Liberal
2020-03-02 19:09:30	2020-03-02 19:14:02	IP Address		100	271	True	2020-03-02 19:14:02								anonymous	EN	I agree	-2	8	8	-6	-8	-3	-5	7	HR Manager	An HR representative is more likely to be able to read nuances on resumes and qualifications that an AI may miss. For example, if applying to a new industry how previous work experience ties in as opposed to a computer may just be looking for XYZ work experience. However I do believe the AI would be more impartial because decisions would likely not be made based on age/race/gender/medical conditi…	Female	31	Neither Conservative nor Liberal
2020-03-02 19:11:17	2020-03-02 19:14:50	IP Address		100	213	True	2020-03-02 19:14:51								anonymous	EN	I agree	-8	-3	-7	-8	-10	-5	-6	-6	HR Manager	Any decisions that rely on an algorithm and huge amounts of data can't be impartial. Even if computers seem like they're completely unbiased, the algorithm was made by someone with inherent biases in mind. An HR professional would hopefully be active in trying to counter their biases in hiring decisions, while I doubt a programmer has the same mindset. Also, an important part of being hired is yo…	Other	23	Extremely Liberal	Fun questions!
2020-03-02 19:13:16	2020-03-02 19:15:00	IP Address		100	104	True	2020-03-02 19:15:01								anonymous	EN	I agree	-10	-10	-10	-10	-10	-10	-10	-10	HR Manager	Ai is not going to understand the nuance of your resume. There's also no easy way to communicate with it.	Male	43	Very Liberal
2020-03-02 19:13:35	2020-03-02 19:15:52	IP Address		100	136	True	2020-03-02 19:15:52								anonymous	EN	I agree	-4	3	10	5	-4	-10	-7	3	HR Manager	HR Manager is human so it is easier to gauge how the interview is going, also you can sometimes relate with the HR Manager	Male	20	Moderately Conservative
2020-03-02 19:11:58	2020-03-02 19:16:05	IP Address		100	246	True	2020-03-02 19:16:05								anonymous	EN	I agree	-2	0	4	0	0	1	0	6	HR Manager	I would rather have a person make the decision, as they might be able to pick up on details or nuances a computer would miss.	Female	25	Neither Conservative nor Liberal
2020-03-02 19:11:41	2020-03-02 19:16:12	IP Address		100	270	True	2020-03-02 19:16:12								anonymous	EN	I agree	0	0	9	-9	0	9	-9	9	HR Manager	Although a computer program would most likely hire based on pure qualifications alone and may benefit some, it wouldn't be beneficial to everyone. An AI wouldn't allow the person trying to get hired to showcase any of their other personal assets such as personality, or likability. Getting to know your potential boss is also a huge plus for a potential candidate, and likewise for the boss to the p…	Male	24	Extremely Liberal
2020-03-02 19:13:13	2020-03-02 19:17:37	IP Address		100	263	True	2020-03-02 19:17:37								anonymous	EN	I agree	0	1	4	-1	0	-6	-6	0	Computer Program	A computer program wouldn't have any biases. A HR recruiter might get personally involved. A computer program would be programmed to be more fair and actually look at the best candidate for the job despite gender, race, appearance, etc.	Female	40	Moderately Liberal	No
2020-03-02 19:11:03	2020-03-02 19:18:08	IP Address		100	424	True	2020-03-02 19:18:08								anonymous	EN	I agree	3	-5	10	0	7	0	-10	5	HR Manager	I feel like the computer program can be easily fooled by an exaggerated resume, giving someone an easy in. However, I also can't really ask the computer program any sort of questions so it's almost like a blind hire. I would prefer an actual person I can both interview while being interviewed so that both parties can decide if this would be a good fit (of course they have the final say on me bein…	Female	29	Moderately Conservative
2020-03-02 19:13:14	2020-03-02 19:18:15	IP Address		100	300	True	2020-03-02 19:18:15								anonymous	EN	I agree	0	3	3	2	0	-1	-2	-2	Computer Program	I would prefer a AI because I feel that a actual person might have a lot of unknown bias that might not be apparent for the person who is applying. For example they might want to hire a friend but is forced by the company to go through a hiring process before hiring them. The example is one of the ways you might not ever know why you weren't hired.	Male	32	Moderately Liberal
2020-03-02 19:15:15	2020-03-02 19:18:26	IP Address		100	191	True	2020-03-02 19:18:27								anonymous	EN	I agree	-8	4	7	-5	-7	-10	-10	-10	HR Manager	I believe that the computer program can be just as biased as the interviewer because a computer's code will only be as unbiased as the person coding it. The computer could still biasely code for gender, age cues, race cues or class cues. I believe that a human HR person would offer a personal experience that is important to the candidate to feel valued.	Female	25	Moderately Liberal
2020-03-02 19:16:42	2020-03-02 19:18:57	IP Address		100	134	True	2020-03-02 19:18:57								anonymous	EN	I agree	-3	5	10	10	-7	-3	-10	-10	HR Manager	I would prefer an HR manager be in charge of the decision so both s/he and I could analyze personalities to determine if we would be compatible. I do not believe a computer program could analyze such things effeciently.	Female	28	Very Conservative
2020-03-02 19:17:14	2020-03-02 19:19:21	IP Address		100	126	True	2020-03-02 19:19:21								anonymous	EN	I agree	-7	6	8	-5	-5	-1	-5	0	HR Manager	I would like an HR manager since you can see a person's interpersonal and communication skills with an in-person interview. With a program, I believe that this will only look at the credentials only and fail to take into account the interpersonal aspect of an interview.	Male	22	Extremely Liberal
2020-03-02 19:16:12	2020-03-02 19:19:50	IP Address		100	217	True	2020-03-02 19:19:50								anonymous	EN	I agree	-8	-8	-8	-8	-9	-9	-9	-9	HR Manager	An HR Manager can be more empathic and can relate to real life situations. Not everything can be in black and white. A person can be more understanding rather than a computer basing its decisions in data gathering.	Male	46	Very Liberal
2020-03-02 19:16:25	2020-03-02 19:20:20	IP Address		100	235	True	2020-03-02 19:20:21								anonymous	EN	I agree	-6	-1	8	-1	0	-8	-10	6	HR Manager	I feel in general I trust a human being's judgment more than an AI (but also I know other may feel differently because of their race)	Female	27	Extremely Liberal	I think it would be interesting to take into account things such as race, gender expression and gender in this survey
2020-03-02 19:17:36	2020-03-02 19:20:36	IP Address		100	179	True	2020-03-02 19:20:37								anonymous	EN	I agree	-3	4	10	3	-7	-4	-4	-2	Computer Program	I feel since the computer program is making a hiring decision without any bias or judgement, it will accurately pair the appropriate candidate for the job. Even if I am not the best applicant, I would rather be hired for my skills pertaining to the job rather than my ability to persuade a human to "liking" me.	Male	19	Moderately Conservative
2020-03-02 19:14:45	2020-03-02 19:20:47	IP Address		100	361	True	2020-03-02 19:20:47								anonymous	EN	I agree	-4	-7	1	-6	-6	-7	-7	5	HR Manager	I feel that an AI software hiring process will force people to use key words to get the job. What if I am perfect for the job but don't use those key words? At least with an actual person, inferences and dialog can better determine my suitability for the job.	Female	53	Neither Conservative nor Liberal	Give 2 scenarios before having me answer my preference. After giving answer, present an opposite response. For example, if I said I preferred meeting with the HR person, inform me that the computer rated me higher than the HR person. Or vice versa. Do I still prefer meeting with the HR person.
2020-03-02 19:17:24	2020-03-02 19:20:53	IP Address		100	208	True	2020-03-02 19:20:53								anonymous	EN	I agree	-6	-10	10	10	-6	-10	-10	10	HR Manager	I can't win a computer over with charm, my personality and quick artful replies to questions have always got me the job, a computer is cold and calculated.	Male	37	Neither Conservative nor Liberal	interesting topic, would like to take part in more studies of a similar nature.
2020-03-02 19:18:33	2020-03-02 19:22:13	IP Address		100	220	True	2020-03-02 19:22:14								anonymous	EN	I agree	-6	-4	-5	-3	-5	4	-4	6	HR Manager	With an HR person they have to look at the applications and resumes. With the computer ones you can use key words and it would trigger a higher chance at getting the job.	Male	29	Moderately Conservative	none
2020-03-02 19:17:24	2020-03-02 19:22:59	IP Address		100	334	True	2020-03-02 19:22:59								anonymous	EN	I agree	-9	10	10	10	-8	-10	-4	10	Computer Program	A computer program would be more transparent and honest with me. They wouldn’t play games, and would treat me fairly I think.	Female	19	Very Liberal
2020-03-02 19:20:04	2020-03-02 19:22:59	IP Address		100	175	True	2020-03-02 19:23:00								anonymous	EN	I agree	0	7	6	3	0	0	-3	3	Computer Program	Computer programs can not be swayed away from their original parameters. I would rather an evaluation that compares my fit to other competitors using the same metric, rather than who can convince the HR manager to like them the most.	Male	31	Moderately Liberal
2020-03-02 19:21:17	2020-03-02 19:23:29	IP Address		100	131	True	2020-03-02 19:23:29								anonymous	EN	I agree	-8	4	8	-9	-7	-7	-7	9	HR Manager	It's not always just about qualifications when hiring for a job. There are a lot of other aspects that need to be considered. Sometimes people may seem like the perfect candidate on paper and end up not doing great in the position.	Female	24	Moderately Liberal
2020-03-02 19:21:44	2020-03-02 19:24:31	IP Address		100	166	True	2020-03-02 19:24:31								anonymous	EN	I agree	8	-6	-6	-7	-10	-10	-10	4	HR Manager	I don't want a computer telling me what kind of employee I am and can be. The computer can take someone who is dishonest, mean, and a bad co worker just because of numbers and statistics. You cannot judge hard work and diligence electronically. A face to face, personal interaction is much fairer in the work force.	Male	25	Moderately Conservative
2020-03-02 19:21:17	2020-03-02 19:25:40	IP Address		100	262	True	2020-03-02 19:25:40								anonymous	EN	I agree	-4	6	5	-5	-4	-4	-8	3	HR Manager	It seems like an actual person would be able to take into account my personality. Computer analytics can analyze data and numbers but disregard the human side of it. An actual person can gauge beyond just numbers and data for a more comprehensive outlook.	Male	42	Extremely Liberal	I do think there is bigger chance for bias with regards to a human interviewer versus a computer
2020-03-02 19:23:20	2020-03-02 19:26:26	IP Address		100	185	True	2020-03-02 19:26:26								anonymous	EN	I agree	-3	1	2	1	-3	-4	-3	-3	HR Manager	There is a feeling the program might miss certain points or misses a person's extension of experience or any implied experience.	Male	31	Moderately Liberal	n/a
2020-03-02 19:15:55	2020-03-02 19:26:50	IP Address		100	654	True	2020-03-02 19:26:50								anonymous	EN	I agree	0	1	7	0	-2	0	-5	5	HR Manager	There are parts of a person's fit for a job that cannot be taken into account by a completely objective computer system. Things like how a person will interact with or work with coworkers can be gauged much better during an interview.	Female	30	Moderately Liberal
2020-03-02 19:18:45	2020-03-02 19:27:05	IP Address		100	499	True	2020-03-02 19:27:05								anonymous	EN	I agree	6	-4	0	-5	6	0	-7	3	HR Manager	I would rather an HR Manager decide if I receive the position, because a computer using large amounts of data is still at risk to make a miscalculation somehow during the process. I feel like an HR Manager, especially a skilled one, would put more thought into it and be more human towards the process of hiring. The AI Machine hiring means there could be sets of predetermined factors that could be…	Male	20	Neither Conservative nor Liberal	I just hope my response helps in this survey/study.
2020-03-02 19:23:26	2020-03-02 19:27:14	IP Address		100	227	True	2020-03-02 19:27:14								anonymous	EN	I agree	-1	-2	6	2	-5	-7	-7	-2	HR Manager	I would much rather speak with, and get to know, the HR manager instead of having everything be through a computer program. The HR person is likely the first connection I make in the make in the company if I get hired. It also provides a better platform for me to explain what I can bring to the company.	Male	20	Moderately Liberal
2020-03-02 19:23:01	2020-03-02 19:27:22	IP Address		100	261	True	2020-03-02 19:27:23								anonymous	EN	I agree	-3	1	7	-1	-7	-5	-8	-5	HR Manager	As a recent graduate, I feel as though the HR manager would better be able to access "intangible" qualities that would make me a good hire. Further, I few the AI as ultimately biased as well, since its design is human-made. The AI ultimately would have more influence by programmers/analyticists that don't have the experience, nor intuition to make the best choice. Plus, I see the failure in "AI" …	Male	23	Extremely Liberal
2020-03-02 19:24:26	2020-03-02 19:28:37	IP Address		100	250	True	2020-03-02 19:28:37								anonymous	EN	I agree	6	8	9	-5	-8	-7	-7	9	Computer Program	I would rather have the AI choose because I feel that it would be more impartial. The HR person could not hire me for something I did in the interview that they didn't like, while the AI only looks at the facts about me to make an informed decision.	Female	25	Very Liberal	n/a
2020-03-02 19:25:24	2020-03-02 19:29:11	IP Address		100	226	True	2020-03-02 19:29:11								anonymous	EN	I agree	-2	-2	5	-2	-2	-2	-5	4	HR Manager	It is difficult for a computer program to evaluate emotional intelligence, so interaction with a HR manager would certainly be more complete.	Male	62	Moderately Conservative
2020-03-02 19:09:00	2020-03-02 19:29:16	IP Address		100	1216	True	2020-03-02 19:29:16								anonymous	EN	I agree	-1	1	6	-5	-5	0	-8	-7	HR Manager	I think that i feel more comfortable having humans evaluate my skills, and i feel like sometimes they can be more forgiving. I do believe that an artificial intelligence can have less bias and still be reliable.	Female	20	Very Liberal
2020-03-02 19:27:05	2020-03-02 19:29:47	IP Address		100	161	True	2020-03-02 19:29:47								anonymous	EN	I agree	-6	0	8	0	-7	0	-8	5	HR Manager	I think a person evaluating me would have a better judgment rather than AI and can make a better connection with job candidates. I feel like an AI program would discard people who would actually be a great fit for the job because they aren't 100% the perfect candidate.	Female	25	Moderately Liberal
2020-03-02 19:23:35	2020-03-02 19:30:08	IP Address		100	393	True	2020-03-02 19:30:09								anonymous	EN	I agree	0	0	6	-3	-7	0	-4	3	HR Manager	I feel that the machine would be able to make sure if I have the qualifications. However, the hiring manager would be able to make the decision based on more than just what is on paper. There is more to a person than what they put in their resume.	Female	41	Extremely Liberal
2020-03-02 19:26:10	2020-03-02 19:30:34	IP Address		100	264	True	2020-03-02 19:30:34								anonymous	EN	I agree	-8	8	1	8	-6	-7	-8	0	HR Manager	I think that an human would be better able to assess the fit of another into a company and it's culture. I think that the computer program would not consider some aspects of an individual and their potential. A computer program can operationalize and calculate an "score" for an individual, but make no conclusions on one.	Female	31	Very Liberal
2020-03-02 19:25:32	2020-03-02 19:30:59	IP Address		100	327	True	2020-03-02 19:30:59								anonymous	EN	I agree	-1	0	3	-1	-6	1	-3	5	HR Manager	A human person will always be better for hiring decisions because they will be able to sense things about you that hard data ignores. Work culture and communication are important parts of a job, and a computer will not be able to understand your personality at all. I think sometimes computers can be useful, such as weeding people who really aren't qualified (don't meet education or license requir…	Female	22	Moderately Liberal
2020-03-02 19:28:22	2020-03-02 19:31:18	IP Address		100	176	True	2020-03-02 19:31:18								anonymous	EN	I agree	4	5	5	5	-4	-4	-5	4	Computer Program	In humans there exists biases and prejudice. The HR manager would have more subjective opinions. The decisions also might also be influenced on the day to day mood of the manager. Everyone deserves equal opportunity so I choose the computer.	Female	19	Moderately Liberal
2020-03-02 19:25:16	2020-03-02 19:31:33	IP Address		100	376	True	2020-03-02 19:31:33								anonymous	EN	I agree	6	6	6	-10	-6	-6	-6	7	HR Manager	I think hiring is a personal process so best to have a human do it. I believe a computer can do an adequate job as well, but would need to be fine-tuned to act like a human and respond with the neutrality and possibly the empathy of a human.	Female	27	Moderately Conservative	N/a
2020-03-02 19:29:14	2020-03-02 19:31:38	IP Address		100	143	True	2020-03-02 19:31:38								anonymous	EN	I agree	-10	0	10	10	-10	-10	-10	10	HR Manager	I limit my online footprint. There would be more limited information available online about me. This would give others the edge over me according to the AI program.	Male	32	Extremely Conservative
2020-03-02 19:29:15	2020-03-02 19:31:41	IP Address		100	145	True	2020-03-02 19:31:41								anonymous	EN	I agree	-6	7	7	-7	-8	-7	-6	-6	HR Manager	An HR manager is an actual person, while a computer program isn't. It might not be able to understand me like a person can.	Male	54	Moderately Conservative
2020-03-02 19:28:10	2020-03-02 19:31:53	IP Address		100	223	True	2020-03-02 19:31:53								anonymous	EN	I agree	-3	10	10	1	-10	0	-10	10	Computer Program	The program would evaluate all information about me pertaining to the success of the company and my part in it. If I am fit for the job, and the program is sophisticated enough, then I see no reason not to let it make the best possible decision.	Male	23	Moderately Liberal
2020-03-02 19:28:47	2020-03-02 19:32:21	IP Address		100	213	True	2020-03-02 19:32:21								anonymous	EN	I agree	-1	1	6	0	-2	4	-2	6	HR Manager	Because I once worked in HR. I know the people who work in it try to be fair. But sometimes, you have a gut feeling that sees something raw data can't. I have hired people who would have utterly washed out of computer assessment and they were good employees. And I've hired people who had everything on paper but were worthless.	Female	50	Moderately Liberal	none
2020-03-02 19:28:23	2020-03-02 19:32:23	IP Address		100	240	True	2020-03-02 19:32:23								anonymous	EN	I agree	-5	2	5	-5	4	-1	-7	-10	HR Manager	I think the AI could accurately assess whether a candidate is a good fit skillwise, however, when it comes to soft skills and interpersonal abilities I think the HR manager will be much better equipped to make a decision with regards to those skills. I also think that the AI could be easily manipulated by tailoring my resume and cover letter to trigger its algorithm to select me. This would allow…	Male	23	Moderately Liberal
2020-03-02 19:28:29	2020-03-02 19:32:37	IP Address		100	247	True	2020-03-02 19:32:38								anonymous	EN	I agree	-6	10	10	10	-10	0	-10	10	Computer Program	I feel the computer progam would base the decision soley on qualifications, whereas the individual would take into account personality, attitude, and opinions into account, which may not be relevant to the ability to do the job.	Female	44	Neither Conservative nor Liberal	Interesting to think about.
2020-03-02 19:26:10	2020-03-02 19:32:41	IP Address		100	391	True	2020-03-02 19:32:42								anonymous	EN	I agree	-5	5	-2	-1	4	4	-2	5	HR Manager	When hiring, HR Manager gives a more complete picture of the applicant (ex people skill, leadership skill, etc..., but Computer AI only consider the technical side of the job lacking the human touch.	Male	37	Moderately Conservative
2020-03-02 19:29:24	2020-03-02 19:33:23	IP Address		100	238	True	2020-03-02 19:33:23								anonymous	EN	I agree	-5	1	1	-5	-6	6	-6	5	Computer Program	Computer programs will have a set response while a human will have their own moods and emotions. A human can also have a partiality.	Male	42	Moderately Liberal	I believe HR personels are coming to an end. Computers will do most of the work in the new century.
2020-03-02 19:30:30	2020-03-02 19:34:01	IP Address		100	211	True	2020-03-02 19:34:01								anonymous	EN	I agree	-6	5	5	-6	-6	-6	-6	5	HR Manager	I generally think there is more to a person than can be easily quantified by an algorithm. I believe an experienced HR person would be able to tell more about a person than just what is on paper.	Male	40	Moderately Liberal	Short and fun! Thanks!
2020-03-02 19:31:02	2020-03-02 19:34:32	IP Address		100	209	True	2020-03-02 19:34:32								anonymous	EN	I agree	-4	0	4	-1	-9	-4	-3	-5	HR Manager	A computer program, however sophisticated, is looking for buzzwords that anyone could add to their resume without actually having those skills. An HR manager can assess a resume and, in the interview process, discern someone's ability to think or learn quickly even if they don't have precisely the experience laid out in the computer's algorithm.	Female	28	Very Liberal	No comments.
2020-03-02 19:31:42	2020-03-02 19:34:42	IP Address		100	179	True	2020-03-02 19:34:42								anonymous	EN	I agree	-5	5	7	-4	-5	3	-6	4	HR Manager	I prefer the HR manager because with a person they can give you the benefit of the doubt. They can take into account extenuating circumstances and be more lenient.	Female	26	Moderately Liberal
2020-03-02 19:31:43	2020-03-02 19:34:53	IP Address		100	189	True	2020-03-02 19:34:53								anonymous	EN	I agree	-4	-2	10	0	0	6	-4	5	HR Manager	I feel as if a real person as opposed to an AI choosing the hiring of employees would be the fact of reliability. An AI may not work correctly, could have glitches, require an emense amount of data i would assume in order to properly choose the appropriate hiree.	Male	22	Neither Conservative nor Liberal
2020-03-02 19:28:04	2020-03-02 19:34:56	IP Address		100	412	True	2020-03-02 19:34:57								anonymous	EN	I agree	-10	-10	-10	-10	-10	-10	-10	-10	HR Manager	I just find that you can be more at ease and relaxed talking to a real person and interacting then to be judged by a machine that will not accept anything but pefection	Male	46	Extremely Liberal
2020-03-02 19:28:49	2020-03-02 19:35:20	IP Address		100	390	True	2020-03-02 19:35:20								anonymous	EN	I agree	-5	3	5	-10	-3	-6	-5	-5	Computer Program	Firstly, the computer program would solve any and all anxiety and nervousness for me, as it is not real and just a program whereas with the manager I would definitely have some sort of anxiety over what they think of me. Secondly the computer program would not be biased so it would be more fair to everyone.	Male	23	Moderately Liberal
2020-03-02 19:33:08	2020-03-02 19:35:34	IP Address		100	145	True	2020-03-02 19:35:34								anonymous	EN	I agree	-2	10	10	10	-6	-1	-4	5	HR Manager	I am a women in engineering, and companies are trying to hire more women in engineering and related fields. Therefore, I feel that I would be more likely to be hired by a HR rep than by a computer program that does not take that into account.	Female	19	Very Liberal
2020-03-02 19:33:00	2020-03-02 19:35:42	IP Address		100	161	True	2020-03-02 19:35:42								anonymous	EN	I agree	-1	1	1	-5	-2	-3	-3	3	HR Manager	HR can read body language and non verbal communication.And rely on gut feeling. If they were both looking at a resume then then the AI needs to be programmed prob with key words. If I didnt hit enough random keywords I wouldnt make it pass.	Female	37	Moderately Liberal
2020-03-02 19:32:54	2020-03-02 19:35:50	IP Address		100	176	True	2020-03-02 19:35:50								anonymous	EN	I agree	-5	-6	-5	-5	-5	-6	-6	6	HR Manager	I think computers have a lot of room for error and wouldnt necessarily choose the best candidate based on circumstance	Male	40	Extremely Liberal
2020-03-02 19:32:17	2020-03-02 19:36:11	IP Address		100	233	True	2020-03-02 19:36:11								anonymous	EN	I agree	0	0	8	0	10	1	-1	10	HR Manager	The data that drives whether a person is hired doesn't take their circumstances into account. For example, a first-generation college student doesn't have as much help or resources to help navigate college opportunities.	Female	27	Extremely Liberal
2020-03-02 19:33:33	2020-03-02 19:36:32	IP Address		100	179	True	2020-03-02 19:36:33								anonymous	EN	I agree	0	1	1	2	1	2	-1	-1	Computer Program	I think the computer algorithm will be better and more fair. It will not take into the account of social relationships or "who you know" vs what you can provide for the company. I think this factor is very important.	Male	28	Neither Conservative nor Liberal	None
2020-03-02 19:34:16	2020-03-02 19:36:50	IP Address		100	154	True	2020-03-02 19:36:50								anonymous	EN	I agree	-4	1	0	-2	1	1	-1	0	HR Manager	A human being can make more inferences about how my non-job related experiences could make me better at the job that I'm applying for.	Male	22	Extremely Liberal
2020-03-02 19:30:14	2020-03-02 19:37:04	IP Address		100	409	True	2020-03-02 19:37:04								anonymous	EN	I agree	-5	1	2	0	-8	-5	-9	7	HR Manager	I would choose the HR manager over the computer because I feel like a computer evaluates statistical data very well but would not do a good job in evaluating the overall wellness of a person. I believe the HR would be able to evaluate me as a person by the way I talk, act, posture, etc. which are things a computer would not be able to do. There is much more to getting a job that the statistical d…	Female	21	Moderately Liberal	This survey was very interesting! My only suggestion would be to make it so this bar that you can write on allows me to look at all my sentences as a paragraph, rather that continuously moving to the right. Good luck with your study!
2020-03-02 19:31:13	2020-03-02 19:37:08	IP Address		100	354	True	2020-03-02 19:37:08								anonymous	EN	I agree	-3	2	5	2	-4	-1	-3	-6	HR Manager	I feel that speaking with an actual person is much more natural than trying to interview with a robot. If I stumble or make mistakes, then the robot might deduct more points, but the HR manager may be able to brush it off. They will be much more flexible.	Female	19	Moderately Liberal
2020-03-02 19:34:23	2020-03-02 19:37:09	IP Address		100	165	True	2020-03-02 19:37:09								anonymous	EN	I agree	4	-3	-5	-6	-5	-6	-10	4	HR Manager	I feel a human would be a better decider for a future job. They would be able to tell by face to face conversations not with the use of data	Male	32	Moderately Liberal	Was a good survey. Questions were easy to understand and was quick
2020-03-02 19:33:46	2020-03-02 19:37:11	IP Address		100	204	True	2020-03-02 19:37:12								anonymous	EN	I agree	-5	-5	6	-5	-6	-3	0	4	HR Manager	Two reasons: One, the HR Manager would likely have a better feel for the emotional/soft-skill elements of my abilities. Second, though, would be that in order for the AI to effectively evaluate me, it would have to have an inordinately invasive amount of data on me.	Male	44	Moderately Conservative
2020-03-02 19:32:04	2020-03-02 19:37:15	IP Address		100	311	True	2020-03-02 19:37:15								anonymous	EN	I agree	-10	-7	-10	-8	-5	-8	-8	-2	HR Manager	I chose the HR Manager as my decision because a computer AI looks at only the facts, there are other factors that i think go into hiring decisions, such as how a person presents themselves and carries themselves, their personality and communication skills.	Female	25	Very Liberal	I have no comments or suggestions
2020-03-02 19:27:17	2020-03-02 19:37:16	IP Address		100	599	True	2020-03-02 19:37:16								anonymous	EN	I agree	-6	3	4	3	-6	0	-2	5	HR Manager	I feel that a human would have a better impression of the pre-existing workplace culture and would know whether or not my skills would fit in well with the team. Even if both a computer and a human were presented with the same data to pull from, a human may see some more of the intricacies that a computer could potentially miss. Furthermore, if it were to make it to an interview stage, I feel it'…	Female	19	Neither Conservative nor Liberal
2020-03-02 19:34:48	2020-03-02 19:37:21	IP Address		100	152	True	2020-03-02 19:37:21								anonymous	EN	I agree	-8	-8	9	0	-7	0	0	6	Computer Program	I feel like a relatively objective program would be more fair and I would feel more like I actually deserved the position and it wasn't a fluke of a person's mood or temperament.	Female	25	Extremely Liberal
2020-03-02 19:34:18	2020-03-02 19:37:22	IP Address		100	184	True	2020-03-02 19:37:23								anonymous	EN	I agree	-2	-2	6	2	-2	-2	-2	2	HR Manager	I feel the HR manager would be more willing to hear from me in person. The computer program cannot offer what an in-person interview can.	Male	25	Very Liberal
2020-03-02 19:33:23	2020-03-02 19:38:12	IP Address		100	289	True	2020-03-02 19:38:12								anonymous	EN	I agree	-1	2	2	0	-2	4	-4	-3	HR Manager	A program is very straighforward and you have little to no chance of being able to tell what it is doing or what it's perception of your suitability is. You have no idea until the computer gives you your result. With a human, you have the chance to explain and to really appeal to them in order to help you get the job. A human can make extra considerations if need be but an AI will most likely be …	Male	19	Neither Conservative nor Liberal
2020-03-02 19:35:34	2020-03-02 19:38:19	IP Address		100	164	True	2020-03-02 19:38:19								anonymous	EN	I agree	-3	2	2	-2	1	-1	-6	2	HR Manager	I think it is better to use a human to make this decision. There are certain observations that a computer can't make. This includes the attitude and enthusiam of the applicant.	Male	29	Moderately Liberal
2020-03-02 19:34:06	2020-03-02 19:38:24	IP Address		100	257	True	2020-03-02 19:38:24								anonymous	EN	I agree	0	-1	3	-3	-4	-4	5	5	Computer Program	An AI would scan looking for skills, experience and other important aspects. A person with this knowledge would be able to put accurate information and know the AI would recognize that. HR experience has shown me that real people are biased and many even disregard a lot of information on resumes.	Female	20	Moderately Liberal
2020-03-02 19:33:53	2020-03-02 19:38:32	IP Address		100	279	True	2020-03-02 19:38:33								anonymous	EN	I agree	-5	5	0	5	-5	-5	0	5	HR Manager	Computer systems are susceptibleto keyword stuffing of buzzwords which can bias them to wards candidates willing to lie about their qualifications and experience. I feel like I am someone who is more valuable than I look on paper so being able to discuss the job with a person I have a better chance of winning them over.	Male	36	Very Liberal	I would like if the text box for the writing response were more than one line, or were resizable, but this is minor.
2020-03-02 19:32:38	2020-03-02 19:39:08	IP Address		100	389	True	2020-03-02 19:39:08								anonymous	EN	I agree	-2	0	7	-4	-2	-3	-5	5	HR Manager	I would prefer a HR manager as a computer program may not be able to assess some factors that only a real human being can. For instance, a HR manager or a real person can relate to someone else's experiences or values because of similar backgrounds or experiences. They can also find that they share similar passions and interests which will benefit prospective candidates in making a better first i…	Female	25	Very Liberal	N/A
2020-03-02 19:35:29	2020-03-02 19:39:24	IP Address		100	234	True	2020-03-02 19:39:24								anonymous	EN	I agree	-2	-2	5	0	-1	0	-1	4	HR Manager	A computer cannot analyze my behavior and personality, which a hiring manager may see as a good fit.	Male	28	Moderately Liberal
2020-03-02 19:32:00	2020-03-02 19:39:30	IP Address		100	449	True	2020-03-02 19:39:30								anonymous	EN	I agree	4	9	5	-4	2	6	-9	-7	Computer Program	I prefer to be evaluated by a computer because I think it will be more fair for me. In real life, I'm an awkward person and have a condition I cannot control, so an employer might be quick to judge me. The computer program only evaluates my skills and not flaws I can't control, so I have a better chance at getting hired.	Female	20	Very Liberal	Even though this isn't real, I would love it if there were computer evaluating programs in real life. Thank you for the survey opportunity!
2020-03-02 19:36:48	2020-03-02 19:39:36	IP Address		100	167	True	2020-03-02 19:39:36								anonymous	EN	I agree	-7	1	9	8	-6	-3	-9	9	HR Manager	I chose the HR manager because I think that they would be able to recognize things about my personality that would make me right for the job. They would see beyond metrics and be able to tell if I would fit in with the company. The computer would not see theses things.	Female	38	Very Liberal
2020-03-02 19:37:30	2020-03-02 19:40:15	IP Address		100	164	True	2020-03-02 19:40:15								anonymous	EN	I agree	0	6	3	0	-6	-9	-2	4	HR Manager	I would prefer the HR manager making the decision because it would be more personal. I would be able to dialogue and discuss in person.	Male	37	Neither Conservative nor Liberal
2020-03-02 19:37:35	2020-03-02 19:40:28	IP Address		100	172	True	2020-03-02 19:40:29								anonymous	EN	I agree	-9	9	9	9	-9	-8	-9	8	Computer Program	I could trust that the computer will be fair. If I had to choose between the two I think the computer program would be more impartial	Male	40	Moderately Liberal
2020-03-02 19:37:12	2020-03-02 19:40:29	IP Address		100	197	True	2020-03-02 19:40:29								anonymous	EN	I agree	3	4	10	0	-6	-7	-8	-9	Computer Program	The computer program would be more impartial. I think I have the qualifications to get whatever job I apply for. The computer would see this and make an unbiased decision. The human might not.	Male	35	Very Liberal
2020-03-02 19:35:10	2020-03-02 19:40:37	IP Address		100	327	True	2020-03-02 19:40:38								anonymous	EN	I agree	3	5	5	2	-5	0	-10	5	HR Manager	This was a pretty difficult choice to make. Assuming that the computer AI is well designed and good at what it is supposed to do, I would probably have a higher chance of getting hired through it as my resume and work experience are fairly solid. Despite that, I can't help but feel that it would be better for me to put my trust in a real human being who can judge things more personally rather tha…	Male	22	Moderately Liberal
2020-03-02 19:31:12	2020-03-02 19:40:44	IP Address		100	571	True	2020-03-02 19:40:44								anonymous	EN	I agree	-6	-5	5	-2	-5	-4	-5	5	HR Manager	I think an HR manager would be able to see things AI wouldn't be able to judge. The HR manager could assess how you act with others, how you respond in real-life situations, and how comfortable you seem in person. Some things you just need to see for yourself, I don't think AI can judge these things.	Male	55	Very Liberal	none
2020-03-02 19:37:00	2020-03-02 19:41:00	IP Address		100	240	True	2020-03-02 19:41:00								anonymous	EN	I agree	-1	5	6	4	-2	-5	-9	1	Computer Program	I wouldn't have to worry about personal biases or prejudices of the hiring agency. I would know that I was hired or not based solely on my resume.	Male	36	Moderately Liberal
2020-03-02 19:35:56	2020-03-02 19:41:17	IP Address		100	320	True	2020-03-02 19:41:17								anonymous	EN	I agree	6	6	7	4	0	-2	-2	6	Computer Program	I think humans are inherently biased. As a female, I would prefer to be judged solely on my skills and experiences and I think a computer program would do a better job of this because it would not be swayed by my gender or appearance.	Female	45	Neither Conservative nor Liberal	It was an interesting survey and really made me think
2020-03-02 19:33:26	2020-03-02 19:41:20	IP Address		100	473	True	2020-03-02 19:41:20								anonymous	EN	I agree	10	10	10	0	10	-10	-10	-10	Computer Program	I prefer it if the computer program does the hiring for multiple reasons. In general, I don't like talking to people and so I would prefer the computer program. Having an automated system such as a computer program would make the hiring process easier and faster rather than to have a human to it.	Male	18	Neither Conservative nor Liberal	This is a nice, simple survey, that's all.
2020-03-02 19:38:30	2020-03-02 19:41:26	IP Address		100	176	True	2020-03-02 19:41:26								anonymous	EN	I agree	3	4	4	2	2	2	3	3	Computer Program	Although it might be too much to assume that the AI is completely unbiased, there is a much greater chance it will be fairer than the manager. The manager will be more prone to falling for irrational or illogical decisions.	Male	21	Moderately Conservative
2020-03-02 19:38:24	2020-03-02 19:41:31	IP Address		100	186	True	2020-03-02 19:41:31								anonymous	EN	I agree	-6	7	8	-6	-7	-7	-9	8	HR Manager	I would much prefer that a real person was in charge of deciding whether or not I was qualified for a job.A computer program just seems to impersonal.	Male	58	Moderately Liberal
2020-03-02 19:38:18	2020-03-02 19:41:35	IP Address		100	196	True	2020-03-02 19:41:35								anonymous	EN	I agree	0	4	3	4	-1	-1	-4	3	Computer Program	I think it would be unbiased, although I think a combination of the two is the best method. I think my resume would standout using the computer system.	Male	37	Neither Conservative nor Liberal	None
2020-03-02 19:35:44	2020-03-02 19:42:34	IP Address		100	410	True	2020-03-02 19:42:34								anonymous	EN	I agree	0	1	1	0	-4	-4	-4	4	HR Manager	I chose Hiring Manager over Computer Program because I believe a human being has emotions and tends to understand what the job requires better than artificial intelligence. The computer is only programmed to act in a certain way, but there are so much more possibilities coming from a human.	Female	31	Moderately Liberal	No
2020-03-02 19:39:08	2020-03-02 19:42:54	IP Address		100	226	True	2020-03-02 19:42:55								anonymous	EN	I agree	6	5	7	6	-5	7	7	7	Computer Program	The computer system will be more impartial, no prejudices and use more information on the other hand HR manager will be more influence by his opinion and ideas	Male	64	Moderately Liberal	no
2020-03-02 19:37:24	2020-03-02 19:42:56	IP Address		100	332	True	2020-03-02 19:42:56								anonymous	EN	I agree	-10	10	10	10	-10	-5	-10	10	HR Manager	I would be better to explain and expand on interview questions, experience, etc. Also when dealing with a person I would be able to use intangible factors such as body language, tone, facial expressions, etc to better communicate my fit for the role.	Male	39	Moderately Liberal	Nice, concise survey.
2020-03-02 19:40:44	2020-03-02 19:43:04	IP Address		100	139	True	2020-03-02 19:43:04								anonymous	EN	I agree	3	4	4	4	-7	-6	-9	3	HR Manager	I don't think AI has gotten to the point of a level of sophistication that rivals humans. Although it can appear impartial, I still think a human brings better judgment and experience	Male	28	Very Liberal
2020-03-02 19:40:24	2020-03-02 19:43:17	IP Address		100	173	True	2020-03-02 19:43:18								anonymous	EN	I agree	-5	-7	7	-4	-5	-10	-5	-5	HR Manager	HR manager is more personalized. You are able to explain your points on your application. The computer program gives you no chances and just rates you based on information it has with no personal touch/ ability to explain yourself.	Male	21	Neither Conservative nor Liberal
2020-03-02 19:34:35	2020-03-02 19:43:56	IP Address		100	561	True	2020-03-02 19:43:57								anonymous	EN	I agree	-3	-2	7	-8	-10	-4	-10	6	HR Manager	Hiring employees is something that should be left for a human to decide since people understand each other better than computers understand humans. Getting hired is more than just educational and experiential qualifications. It also involves how well you interact with others, if your personality would fit the team you would be joining, the impression you leave on others, your disposition, biases,…	Male	32	Moderately Conservative	The survey was to-the-point and easy to understand.
2020-03-02 19:41:02	2020-03-02 19:44:10	IP Address		100	188	True	2020-03-02 19:44:11								anonymous	EN	I agree	-3	-5	8	-10	-7	-5	-10	4	HR Manager	I think I would react better towards a person than a machine. The machine doesn't take into account my charm.	Male	32	Moderately Conservative
2020-03-02 19:41:20	2020-03-02 19:44:34	IP Address		100	193	True	2020-03-02 19:44:34								anonymous	EN	I agree	-5	-5	-5	-5	-4	0	-4	0	HR Manager	My current feel for AI driven processes is that its good for certain tasks but lacking in HR related things - or things related to emotion and "feel" at the least	Male	26	Very Liberal	Good job
2020-03-02 19:39:04	2020-03-02 19:44:39	IP Address		100	335	True	2020-03-02 19:44:39								anonymous	EN	I agree	-3	3	3	-3	-4	-5	-2	5	HR Manager	I feel a human can better understand human responses. Also, a human may decide to take a risk on you based on their interaction with you.	Female	39	Very Liberal
2020-03-02 19:40:01	2020-03-02 19:45:05	IP Address		100	303	True	2020-03-02 19:45:05								anonymous	EN	I agree	-6	7	6	8	-8	-10	-10	9	HR Manager	It is very easy for someone to falsify qualifications on paper that would be read by the computer and then never verified. If you meet with a person then they can verify that you know that you are as qualified as you claim to be. Anyone who tells the truth would be better off with meeting with a real person.	Male	35	Moderately Conservative
2020-03-02 19:35:26	2020-03-02 19:45:47	IP Address		100	621	True	2020-03-02 19:45:47								anonymous	EN	I agree	0	4	-5	7	6	-7	-6	7	HR Manager	You can be more personable with a real person, have them get to know you a bit, see what you are really like. A computer program can only look at what you have accomplished in your life/work life etc.	Male	32	Very Liberal
2020-03-02 19:44:04	2020-03-02 19:46:06	IP Address		100	122	True	2020-03-02 19:46:06								anonymous	EN	I agree	-4	3	7	8	-1	4	4	8	Computer Program	Unconscious bias makes hiring the best candidates difficult at times. While computer software can only be as good as its programmers, it may be able to level the playing field by getting rid of unconscious bias.	Male	38	Very Liberal
2020-03-02 19:43:20	2020-03-02 19:46:17	IP Address		100	176	True	2020-03-02 19:46:18								anonymous	EN	I agree	0	5	6	4	1	1	-6	2	Computer Program	I think humans have bias based on factors like looks and personal connections including nepotism. I would prefer the impartiality of the computer hiring system. At least then I know I’m the best candidate for the job!	Male	36	Moderately Liberal
2020-03-02 19:43:06	2020-03-02 19:46:23	IP Address		100	196	True	2020-03-02 19:46:23								anonymous	EN	I agree	7	6	8	7	-5	6	-8	4	Computer Program	I would prefer a computer program over an HR person because there is less chance that the computer program will be biased. Humans make automatic judgements about every person they meet, and so regardless of my qualifications and experience, the HR person may not like me for whatever reason.	Female	24	Moderately Liberal
2020-03-02 19:35:17	2020-03-02 19:46:28	IP Address		100	670	True	2020-03-02 19:46:28								anonymous	EN	I agree	-9	0	10	-8	0	-7	-10	-10	HR Manager	Using an algorithm to determine suitability hasn't always been high on my list. My experience thus far with the use of random data hasn't been pleasant as determination of ones eligibility is based on what's written out on paper rather than on what's observed. From experience, some HR professionals are more willing to be flexible where as an algorithm is one strike and you're out.	Female	33	Neither Conservative nor Liberal	Interesting and to the point.
2020-03-02 19:43:35	2020-03-02 19:46:59	IP Address		100	203	True	2020-03-02 19:46:59								anonymous	EN	I agree	-8	8	8	-8	-9	0	-9	2	HR Manager	Employment it a human experience. To remove the human element of the beginning of that process would be detrimental. You can not separate humanity from every day human elements.	Male	29	Moderately Conservative	Good questions, thanks.
2020-03-02 19:32:12	2020-03-02 19:47:42	IP Address		100	930	True	2020-03-02 19:47:42								anonymous	EN	I agree	4	1	4	6	3	3	5	4	Computer Program	because i felt like it was the best choice. I think its the best choice to be successful and understand what i need to do to accomplish my goals	Male	26	Very Conservative	nope
2020-03-02 19:40:48	2020-03-02 19:47:42	IP Address		100	414	True	2020-03-02 19:47:43								anonymous	EN	I agree	-9	-1	9	8	-10	-6	-10	1	HR Manager	Over the years, I became an expert in doing interviews. I come across as very personable, and people tend to take a liking to me right away. Many people have told me in the past that as soon as they met me, they felt like they had known me for a long time. This skill works fabulously when interacting with another human being in person. It has no applications in the cold, logical, and unemotional …	Male	53	Moderately Liberal	none.
2020-03-02 19:35:41	2020-03-02 19:48:06	IP Address		100	744	True	2020-03-02 19:48:06								anonymous	EN	I agree	-2	-4	-3	-5	-3	-4	-3	-4	HR Manager	Everyone looks better when a human is reading their resume and making decisions about them with humanity..	Female	27	Very Liberal
2020-03-02 19:42:56	2020-03-02 19:48:29	IP Address		100	333	True	2020-03-02 19:48:30								anonymous	EN	I agree	-5	-4	1	-4	-2	-8	-7	-7	HR Manager	There are too many unknowns about the computer program - what data it's using, what it's algorithms are, etc. In addition, a hiring evaluation involves an intangible element that I believe can only be achieved by another person. An HR manager is likely to have a much better sense of how the company and its culture operates, and who the best candidate might be.	Female	66	Extremely Liberal
2020-03-02 19:38:08	2020-03-02 19:48:38	IP Address		100	630	True	2020-03-02 19:48:39								anonymous	EN	I agree	0	5	6	0	0	0	0	0	HR Manager	I have some gaps in my work history due to taking care of family and it might be easier to explain to a human	Female	42	Extremely Liberal
2020-03-02 19:42:25	2020-03-02 19:52:23	IP Address		100	597	True	2020-03-02 19:52:23								anonymous	EN	I agree	-8	4	-1	2	-8	-7	-10	-7	HR Manager	with the computer program it is more unbias because its only taking data. There are probably other factors that are not available in the analysis that only a human HR can considerate	Male	25	Extremely Liberal
2020-03-02 19:44:06	2020-03-02 20:09:26	IP Address		100	1519	True	2020-03-02 20:09:26								anonymous	EN	I agree	4	1	-2	-6	3	-6	-8	-1	HR Manager	I feel that having an in-person physical job interview is a far better introduction to the company, however an IA evaluation appears to be much more convenient, and "stress-free" should it be available online. As for predicting the suitability for the position, I beleive the AI would have a slighter advantage in making the decision, although not by very much.	Male	54	Moderately Liberal	No comments, Thank you.
2020-03-02 19:36:55	2020-03-02 20:13:36	IP Address		100	2201	True	2020-03-02 20:13:36								anonymous	EN	I agree	-4	3	3	2	-6	-4	-7	3	HR Manager	A computer can't analyze my soft skills and what I bring to an organization fully. It can't look past my resume.	Male	27	Neither Conservative nor Liberal
2020-03-02 20:11:38	2020-03-02 20:16:00	IP Address		100	262	True	2020-03-02 20:16:01								anonymous	EN	I agree	-6	-4	6	-5	-7	-9	-9	-9	HR Manager	Computers can’t pick up on human character and qualities. It only used information, which is great but not as good as Human Resources individual.	Female	19	Moderately Conservative	None
2020-03-02 20:15:46	2020-03-02 20:20:01	IP Address		100	255	True	2020-03-02 20:20:02								anonymous	EN	I agree	-3	3	2	-5	-6	-3	-6	-4	HR Manager	I have more trust in a humans to see the big picture and give me a fair consideration, even though a computer can be fairer in some ways.	Male	24	Moderately Liberal	Cool survey, good job!
