# Supplementary material for: Artificial Intelligence Can’t Be Charmed: The Effects of Impartiality on Laypeople’s Algorithmic Preferences
Source: Front Psychol. 2022 Jun 29;13:898027. doi: 10.3389/fpsyg.2022.898027 (PMC9277554; doi:10.3389/fpsyg.2022.898027)
Supplement: Supplementary file 3 [file Data_Sheet_3.xlsx]

## Sheet: Sheet0
StartDate	EndDate	Status	IPAddress	Progress	Duration (in seconds)	Finished	RecordedDate	ResponseId	RecipientLastName	RecipientFirstName	RecipientEmail	ExternalReference	LocationLatitude	LocationLongitude	DistributionChannel	UserLanguage	Q1	Q26	Q55	Q57	Q51	Q52	Q38	Q56	Q59	Q53	Q54	Q45	Q60	Q37	Q74	Q75	Q76	Q61	Q149	FL_68_DO	FL_23_DO	FL_53_DO	FL_56_DO
Start Date	End Date	Response Type	IP Address	Progress	Duration (in seconds)	Finished	Recorded Date	Response ID	Recipient Last Name	Recipient First Name	Recipient Email	External Data Reference	Location Latitude	Location Longitude	Distribution Channel	User Language	Study Consent Form Decision Procedures Who is conducting the study?Principal Investigator: Associate Professor Marius Claudy, College of Business, University College Dublin, marius.claudy@ucd.ie; +353 1 716 8811 Why are we doing this study?We want to learn more about how people perceive certain decision procedures. What happens to you in the study?This study will last approximately 5 minutes. You…	Which decision procedure would you prefer if you wanted to be accepted at this university:	Which decision procedure would you prefer if you wanted to get a loan from this bank:	Which decision procedure would you prefer if you wanted to get this job:	Which decision procedure would you prefer if you wanted to keep your job:	Which decision procedure would you prefer if you wanted to be accepted at this university:	Which decision procedure would you prefer if you wanted to get a loan from this bank:	Which decision procedure would you prefer if you wanted to get this job:	Which decision procedure would you prefer if you wanted to keep your job:	Which decision procedure would you prefer if you wanted to be accepted at this university:	Which decision procedure would you prefer if you wanted to get a loan from this bank:	Which decision procedure would you prefer if you wanted to get this job:	Which decision procedure would you prefer if you wanted to keep your job:	In the four situations you read about, the human decision maker was described as:	What is your gender?	How old are you?	When it comes to political affiliation, you tend to be:	Please let us know if you have any comments or suggestions regarding this short survey	Please enter your Prolific ID	FL_68 - Block Randomizer - Display Order	FL_23 - Block Randomizer - Display Order	FL_53 - Block Randomizer - Display Order	FL_56 - Block Randomizer - Display Order
2020-02-26 16:11:39	2020-02-26 16:16:14	IP Address		100	275	True	2020-02-26 16:16:15								anonymous	EN	I agree	B _ Decision being made by the computer program	B _ Decision being made by the computer program	A _ Decision being made by a supervisor	A _ Decision being made by an HR manager									Having some preference, but I did not know whether it would be favorable or unfavorable to me	Male	37	Neither Conservative nor Liberal			FL_23	Loan_Partial_Favorable|Hiring_Partial_Favorable|Admissions_Partial_Favorable|LayOff_Partial_Favorable
2020-02-26 16:17:28	2020-02-26 16:21:03	IP Address		100	215	True	2020-02-26 16:21:03								anonymous	EN	I agree					B _ Decision being made by the computer program	A _ Decision being made by the loan officer	B _ Decision being made by the computer program	A _ Decision being made by an HR manager					Being unfavorable towards you because of some characteristic you posses	Female	58	Very Liberal			FL_53		LayOff_Partial_Unfavorable|Admissions_Partial_Unfavorable|Hiring_Partial_Unfavorable|Loan_Partial_Unfavorable
2020-02-26 16:20:08	2020-02-26 16:22:40	IP Address		100	151	True	2020-02-26 16:22:40								anonymous	EN	I agree					B _ Decision being made by the computer program	B _ Decision being made by the computer program	B _ Decision being made by the computer program	B _ Decision being made by the computer program					Being unfavorable towards you because of some characteristic you posses	Female	25	Very Liberal			FL_53		Hiring_Partial_Unfavorable|LayOff_Partial_Unfavorable|Loan_Partial_Unfavorable|Admissions_Partial_Unfavorable
2020-02-26 16:19:09	2020-02-26 16:24:48	IP Address		100	338	True	2020-02-26 16:24:48								anonymous	EN	I agree									B _ Decision being made by the computer program	B _ Decision being made by the computer program	B _ Decision being made by the computer program	B _ Decision being made by the computer program	Having some preference, but I did not know whether it would be favorable or unfavorable to me	Female	40	Extremely Liberal	I would much prefer option B, a program that can identify the most productive employees, irrespective of demographic factors. I think this is the fairest way of hiring an employee.		FL_56			Admissions_Uncertainty|Hiring_Uncertain|LayOff_Uncertain|Loan_Uncertain
2020-02-26 16:22:53	2020-02-26 16:25:43	IP Address		100	169	True	2020-02-26 16:25:43								anonymous	EN	I agree	B _ Decision being made by the computer program	B _ Decision being made by the computer program	B _ Decision being made by the computer program	B _ Decision being made by the computer program									Being more favorable towards you because of some characteristic you possess	Female	74	Moderately Liberal			FL_23	Loan_Partial_Favorable|Hiring_Partial_Favorable|LayOff_Partial_Favorable|Admissions_Partial_Favorable
2020-02-26 16:24:10	2020-02-26 16:26:31	IP Address		100	141	True	2020-02-26 16:26:31								anonymous	EN	I agree	A _ Decision being made by the admissions officer	A _ Decision being made by the loan officer	A _ Decision being made by a supervisor	A _ Decision being made by an HR manager									Being more favorable towards you because of some characteristic you possess	Female	36	Neither Conservative nor Liberal	none		FL_23	LayOff_Partial_Favorable|Admissions_Partial_Favorable|Loan_Partial_Favorable|Hiring_Partial_Favorable
2020-02-26 16:25:30	2020-02-26 16:27:31	IP Address		100	120	True	2020-02-26 16:27:31								anonymous	EN	I agree					A _ Decision being made by the admissions officer	B _ Decision being made by the computer program	A _ Decision being made by a supervisor	A _ Decision being made by an HR manager					Being unfavorable towards you because of some characteristic you posses	Female	24	Very Liberal			FL_53		LayOff_Partial_Unfavorable|Hiring_Partial_Unfavorable|Admissions_Partial_Unfavorable|Loan_Partial_Unfavorable
2020-02-26 16:26:25	2020-02-26 16:28:45	IP Address		100	140	True	2020-02-26 16:28:45								anonymous	EN	I agree									A _ Decision being made by the admissions officer	A _ Decision being made by the loan officer	A _ Decision being made by a supervisor	A _ Decision being made by an HR manager	Having some preference, but I did not know whether it would be favorable or unfavorable to me	Female	36	Very Liberal	Computers do not understand context!		FL_56			Hiring_Uncertain|Admissions_Uncertainty|Loan_Uncertain|LayOff_Uncertain
2020-02-26 16:28:01	2020-02-26 16:29:54	IP Address		100	113	True	2020-02-26 16:29:55								anonymous	EN	I agree					B _ Decision being made by the computer program	B _ Decision being made by the computer program	A _ Decision being made by a supervisor	A _ Decision being made by an HR manager					Being unfavorable towards you because of some characteristic you posses	Male	31	Moderately Conservative	none		FL_53		Hiring_Partial_Unfavorable|Admissions_Partial_Unfavorable|LayOff_Partial_Unfavorable|Loan_Partial_Unfavorable
2020-02-26 16:26:34	2020-02-26 16:30:00	IP Address		100	206	True	2020-02-26 16:30:01								anonymous	EN	I agree					B _ Decision being made by the computer program	B _ Decision being made by the computer program	B _ Decision being made by the computer program	B _ Decision being made by the computer program					Being unfavorable towards you because of some characteristic you posses	Female	28	Neither Conservative nor Liberal	Interesting		FL_53		LayOff_Partial_Unfavorable|Admissions_Partial_Unfavorable|Hiring_Partial_Unfavorable|Loan_Partial_Unfavorable
2020-02-26 16:27:31	2020-02-26 16:30:15	IP Address		100	164	True	2020-02-26 16:30:16								anonymous	EN	I agree									B _ Decision being made by the computer program	B _ Decision being made by the computer program	B _ Decision being made by the computer program	B _ Decision being made by the computer program	Having some preference, but I did not know whether it would be favorable or unfavorable to me	Female	24	Very Liberal	Good luck with your research :)		FL_56			Hiring_Uncertain|Admissions_Uncertainty|Loan_Uncertain|LayOff_Uncertain
2020-02-26 16:23:24	2020-02-26 16:30:55	IP Address		100	450	True	2020-02-26 16:30:55								anonymous	EN	I agree									B _ Decision being made by the computer program	A _ Decision being made by the loan officer	A _ Decision being made by a supervisor	A _ Decision being made by an HR manager	Having some preference, but I did not know whether it would be favorable or unfavorable to me	Male	21	Very Liberal			FL_56			Hiring_Uncertain|Loan_Uncertain|Admissions_Uncertainty|LayOff_Uncertain
2020-02-26 16:30:30	2020-02-26 16:32:18	IP Address		100	107	True	2020-02-26 16:32:18								anonymous	EN	I agree					B _ Decision being made by the computer program	B _ Decision being made by the computer program	B _ Decision being made by the computer program	B _ Decision being made by the computer program					Having some preference, but I did not know whether it would be favorable or unfavorable to me	Male	33	Moderately Conservative			FL_53		Hiring_Partial_Unfavorable|LayOff_Partial_Unfavorable|Loan_Partial_Unfavorable|Admissions_Partial_Unfavorable
2020-02-26 16:28:28	2020-02-26 16:32:24	IP Address		100	236	True	2020-02-26 16:32:25								anonymous	EN	I agree	B _ Decision being made by the computer program	A _ Decision being made by the loan officer	B _ Decision being made by the computer program	A _ Decision being made by an HR manager									Being more favorable towards you because of some characteristic you possess	Female	39	Moderately Liberal			FL_23	Admissions_Partial_Favorable|Hiring_Partial_Favorable|Loan_Partial_Favorable|LayOff_Partial_Favorable
2020-02-26 16:29:49	2020-02-26 16:32:33	IP Address		100	163	True	2020-02-26 16:32:33								anonymous	EN	I agree									B _ Decision being made by the computer program	B _ Decision being made by the computer program	A _ Decision being made by a supervisor	A _ Decision being made by an HR manager	Having some preference, but I did not know whether it would be favorable or unfavorable to me	Male	30	Very Liberal			FL_56			Hiring_Uncertain|Admissions_Uncertainty|LayOff_Uncertain|Loan_Uncertain
2020-02-26 16:30:11	2020-02-26 16:32:41	IP Address		100	150	True	2020-02-26 16:32:42								anonymous	EN	I agree	A _ Decision being made by the admissions officer	A _ Decision being made by the loan officer	A _ Decision being made by a supervisor	B _ Decision being made by the computer program									Being more favorable towards you because of some characteristic you possess	Female	31	Very Liberal			FL_23	Loan_Partial_Favorable|Hiring_Partial_Favorable|Admissions_Partial_Favorable|LayOff_Partial_Favorable
2020-02-26 16:29:58	2020-02-26 16:32:54	IP Address		100	176	True	2020-02-26 16:32:54								anonymous	EN	I agree									B _ Decision being made by the computer program	B _ Decision being made by the computer program	B _ Decision being made by the computer program	B _ Decision being made by the computer program	Having some preference, but I did not know whether it would be favorable or unfavorable to me	Female	57	Moderately Conservative	no		FL_56			LayOff_Uncertain|Loan_Uncertain|Hiring_Uncertain|Admissions_Uncertainty
2020-02-26 16:29:12	2020-02-26 16:33:07	IP Address		100	235	True	2020-02-26 16:33:07								anonymous	EN	I agree					B _ Decision being made by the computer program	B _ Decision being made by the computer program	B _ Decision being made by the computer program	B _ Decision being made by the computer program					Being unfavorable towards you because of some characteristic you posses	Male	36	Very Liberal			FL_53		Loan_Partial_Unfavorable|Admissions_Partial_Unfavorable|Hiring_Partial_Unfavorable|LayOff_Partial_Unfavorable
2020-02-26 16:32:00	2020-02-26 16:33:21	IP Address		100	80	True	2020-02-26 16:33:21								anonymous	EN	I agree					B _ Decision being made by the computer program	B _ Decision being made by the computer program	B _ Decision being made by the computer program	B _ Decision being made by the computer program					Being unfavorable towards you because of some characteristic you posses	Male	28	Very Liberal			FL_53		LayOff_Partial_Unfavorable|Hiring_Partial_Unfavorable|Loan_Partial_Unfavorable|Admissions_Partial_Unfavorable
2020-02-26 16:31:22	2020-02-26 16:33:51	IP Address		100	148	True	2020-02-26 16:33:51								anonymous	EN	I agree									B _ Decision being made by the computer program	A _ Decision being made by the loan officer	B _ Decision being made by the computer program	B _ Decision being made by the computer program	Having some preference, but I did not know whether it would be favorable or unfavorable to me	Male	25	Very Liberal			FL_56			LayOff_Uncertain|Loan_Uncertain|Admissions_Uncertainty|Hiring_Uncertain
2020-02-26 16:26:46	2020-02-26 16:33:57	IP Address		100	430	True	2020-02-26 16:33:57								anonymous	EN	I agree	A _ Decision being made by the admissions officer	A _ Decision being made by the loan officer	A _ Decision being made by a supervisor	A _ Decision being made by an HR manager									Being more favorable towards you because of some characteristic you possess	Male	30	Moderately Conservative	The one chosen was not how i believed it should habe been done. Just how i would want it done so i got the job.		FL_23	Admissions_Partial_Favorable|Loan_Partial_Favorable|LayOff_Partial_Favorable|Hiring_Partial_Favorable
2020-02-26 16:32:10	2020-02-26 16:34:12	IP Address		100	121	True	2020-02-26 16:34:12								anonymous	EN	I agree	B _ Decision being made by the computer program	A _ Decision being made by the loan officer	A _ Decision being made by a supervisor	A _ Decision being made by an HR manager									Being more favorable towards you because of some characteristic you possess	Female	24	Extremely Liberal			FL_23	Hiring_Partial_Favorable|Loan_Partial_Favorable|Admissions_Partial_Favorable|LayOff_Partial_Favorable
2020-02-26 16:31:44	2020-02-26 16:34:28	IP Address		100	163	True	2020-02-26 16:34:28								anonymous	EN	I agree									A _ Decision being made by the admissions officer	A _ Decision being made by the loan officer	A _ Decision being made by a supervisor	A _ Decision being made by an HR manager	Having some preference, but I did not know whether it would be favorable or unfavorable to me	Male	35	Moderately Conservative			FL_56			LayOff_Uncertain|Admissions_Uncertainty|Loan_Uncertain|Hiring_Uncertain
2020-02-26 16:33:35	2020-02-26 16:34:59	IP Address		100	84	True	2020-02-26 16:35:00								anonymous	EN	I agree									A _ Decision being made by the admissions officer	B _ Decision being made by the computer program	B _ Decision being made by the computer program	A _ Decision being made by an HR manager	Having some preference, but I did not know whether it would be favorable or unfavorable to me	Female	18	Moderately Liberal			FL_56			Admissions_Uncertainty|Hiring_Uncertain|LayOff_Uncertain|Loan_Uncertain
2020-02-26 16:31:43	2020-02-26 16:35:13	IP Address		100	210	True	2020-02-26 16:35:14								anonymous	EN	I agree	A _ Decision being made by the admissions officer	B _ Decision being made by the computer program	A _ Decision being made by a supervisor	A _ Decision being made by an HR manager									Being more favorable towards you because of some characteristic you possess	Female	25	Moderately Liberal			FL_23	LayOff_Partial_Favorable|Hiring_Partial_Favorable|Loan_Partial_Favorable|Admissions_Partial_Favorable
2020-02-26 16:31:10	2020-02-26 16:36:03	IP Address		100	293	True	2020-02-26 16:36:03								anonymous	EN	I agree	A _ Decision being made by the admissions officer	B _ Decision being made by the computer program	B _ Decision being made by the computer program	A _ Decision being made by an HR manager									Having some preference, but I did not know whether it would be favorable or unfavorable to me	Female	20	Neither Conservative nor Liberal			FL_23	LayOff_Partial_Favorable|Admissions_Partial_Favorable|Hiring_Partial_Favorable|Loan_Partial_Favorable
2020-02-26 16:34:39	2020-02-26 16:36:40	IP Address		100	121	True	2020-02-26 16:36:40								anonymous	EN	I agree					B _ Decision being made by the computer program	A _ Decision being made by the loan officer	B _ Decision being made by the computer program	B _ Decision being made by the computer program					Being unfavorable towards you because of some characteristic you posses	Female	35	Very Liberal			FL_53		LayOff_Partial_Unfavorable|Admissions_Partial_Unfavorable|Loan_Partial_Unfavorable|Hiring_Partial_Unfavorable
2020-02-26 16:36:06	2020-02-26 16:36:57	IP Address		100	51	True	2020-02-26 16:36:57								anonymous	EN	I agree									B _ Decision being made by the computer program	B _ Decision being made by the computer program	A _ Decision being made by a supervisor	A _ Decision being made by an HR manager	Being unfavorable towards you because of some characteristic you posses	Male	35	Moderately Liberal			FL_56			Admissions_Uncertainty|LayOff_Uncertain|Hiring_Uncertain|Loan_Uncertain
2020-02-26 16:35:28	2020-02-26 16:36:58	IP Address		100	90	True	2020-02-26 16:36:59								anonymous	EN	I agree									B _ Decision being made by the computer program	B _ Decision being made by the computer program	B _ Decision being made by the computer program	B _ Decision being made by the computer program	Having some preference, but I did not know whether it would be favorable or unfavorable to me	Female	27	Moderately Liberal			FL_56			Admissions_Uncertainty|LayOff_Uncertain|Loan_Uncertain|Hiring_Uncertain
2020-02-26 16:35:35	2020-02-26 16:37:55	IP Address		100	139	True	2020-02-26 16:37:55								anonymous	EN	I agree					B _ Decision being made by the computer program	B _ Decision being made by the computer program	B _ Decision being made by the computer program	B _ Decision being made by the computer program					Being unfavorable towards you because of some characteristic you posses	Female	26	Moderately Liberal			FL_53		Loan_Partial_Unfavorable|LayOff_Partial_Unfavorable|Admissions_Partial_Unfavorable|Hiring_Partial_Unfavorable
2020-02-26 16:30:12	2020-02-26 16:38:01	IP Address		100	469	True	2020-02-26 16:38:02								anonymous	EN	I agree	A _ Decision being made by the admissions officer	A _ Decision being made by the loan officer	A _ Decision being made by a supervisor	A _ Decision being made by an HR manager									Being more favorable towards you because of some characteristic you possess	Female	53	Very Liberal			FL_23	Admissions_Partial_Favorable|LayOff_Partial_Favorable|Loan_Partial_Favorable|Hiring_Partial_Favorable
2020-02-26 16:37:05	2020-02-26 16:39:22	IP Address		100	136	True	2020-02-26 16:39:22								anonymous	EN	I agree	B _ Decision being made by the computer program	B _ Decision being made by the computer program	B _ Decision being made by the computer program	B _ Decision being made by the computer program									Having some preference, but I did not know whether it would be favorable or unfavorable to me	Male	19	Neither Conservative nor Liberal			FL_23	Loan_Partial_Favorable|Hiring_Partial_Favorable|Admissions_Partial_Favorable|LayOff_Partial_Favorable
2020-02-26 16:37:57	2020-02-26 16:39:27	IP Address		100	90	True	2020-02-26 16:39:28								anonymous	EN	I agree									A _ Decision being made by the admissions officer	A _ Decision being made by the loan officer	A _ Decision being made by a supervisor	B _ Decision being made by the computer program	Having some preference, but I did not know whether it would be favorable or unfavorable to me	Female	31	Very Liberal			FL_56			Admissions_Uncertainty|Hiring_Uncertain|LayOff_Uncertain|Loan_Uncertain
2020-02-26 16:37:18	2020-02-26 16:40:25	IP Address		100	186	True	2020-02-26 16:40:25								anonymous	EN	I agree					B _ Decision being made by the computer program	A _ Decision being made by the loan officer	B _ Decision being made by the computer program	B _ Decision being made by the computer program					Having some preference, but I did not know whether it would be favorable or unfavorable to me	Male	30	Neither Conservative nor Liberal			FL_53		LayOff_Partial_Unfavorable|Admissions_Partial_Unfavorable|Hiring_Partial_Unfavorable|Loan_Partial_Unfavorable
2020-02-26 16:37:28	2020-02-26 16:40:28	IP Address		100	180	True	2020-02-26 16:40:29								anonymous	EN	I agree	A _ Decision being made by the admissions officer	B _ Decision being made by the computer program	A _ Decision being made by a supervisor	B _ Decision being made by the computer program									Being more favorable towards you because of some characteristic you possess	Male	32	Moderately Liberal			FL_23	Loan_Partial_Favorable|Admissions_Partial_Favorable|Hiring_Partial_Favorable|LayOff_Partial_Favorable
2020-02-26 16:36:41	2020-02-26 16:40:39	IP Address		100	237	True	2020-02-26 16:40:39								anonymous	EN	I agree					B _ Decision being made by the computer program	B _ Decision being made by the computer program	B _ Decision being made by the computer program	B _ Decision being made by the computer program					Being unfavorable towards you because of some characteristic you posses	Male	43	Moderately Liberal			FL_53		Admissions_Partial_Unfavorable|Loan_Partial_Unfavorable|LayOff_Partial_Unfavorable|Hiring_Partial_Unfavorable
2020-02-26 16:38:48	2020-02-26 16:41:17	IP Address		100	148	True	2020-02-26 16:41:17								anonymous	EN	I agree					B _ Decision being made by the computer program	B _ Decision being made by the computer program	A _ Decision being made by a supervisor	B _ Decision being made by the computer program					Being unfavorable towards you because of some characteristic you posses	Male	22	Extremely Liberal			FL_53		Loan_Partial_Unfavorable|Admissions_Partial_Unfavorable|Hiring_Partial_Unfavorable|LayOff_Partial_Unfavorable
2020-02-26 16:36:47	2020-02-26 16:41:58	IP Address		100	310	True	2020-02-26 16:41:58								anonymous	EN	I agree									B _ Decision being made by the computer program	B _ Decision being made by the computer program	A _ Decision being made by a supervisor	B _ Decision being made by the computer program	Having some preference, but I did not know whether it would be favorable or unfavorable to me	Female	30	Very Liberal			FL_56			Admissions_Uncertainty|LayOff_Uncertain|Hiring_Uncertain|Loan_Uncertain
2020-02-26 16:40:40	2020-02-26 16:42:16	IP Address		100	95	True	2020-02-26 16:42:16								anonymous	EN	I agree									B _ Decision being made by the computer program	B _ Decision being made by the computer program	B _ Decision being made by the computer program	B _ Decision being made by the computer program	Being more favorable towards you because of some characteristic you possess	Female	32	Neither Conservative nor Liberal			FL_56			Admissions_Uncertainty|Loan_Uncertain|LayOff_Uncertain|Hiring_Uncertain
2020-02-26 16:38:51	2020-02-26 16:42:35	IP Address		100	224	True	2020-02-26 16:42:35								anonymous	EN	I agree	B _ Decision being made by the computer program	B _ Decision being made by the computer program	B _ Decision being made by the computer program	B _ Decision being made by the computer program									Being more favorable towards you because of some characteristic you possess	Female	18	Moderately Liberal			FL_23	Loan_Partial_Favorable|LayOff_Partial_Favorable|Admissions_Partial_Favorable|Hiring_Partial_Favorable
2020-02-26 16:40:46	2020-02-26 16:42:48	IP Address		100	122	True	2020-02-26 16:42:48								anonymous	EN	I agree					B _ Decision being made by the computer program	B _ Decision being made by the computer program	B _ Decision being made by the computer program	B _ Decision being made by the computer program					Being unfavorable towards you because of some characteristic you posses	Female	18	Very Liberal			FL_53		Admissions_Partial_Unfavorable|LayOff_Partial_Unfavorable|Hiring_Partial_Unfavorable|Loan_Partial_Unfavorable
2020-02-26 16:41:22	2020-02-26 16:43:48	IP Address		100	145	True	2020-02-26 16:43:48								anonymous	EN	I agree	B _ Decision being made by the computer program	A _ Decision being made by the loan officer	B _ Decision being made by the computer program	A _ Decision being made by an HR manager									Having some preference, but I did not know whether it would be favorable or unfavorable to me	Female	21	Moderately Liberal			FL_23	LayOff_Partial_Favorable|Admissions_Partial_Favorable|Loan_Partial_Favorable|Hiring_Partial_Favorable
2020-02-26 16:40:55	2020-02-26 16:44:50	IP Address		100	234	True	2020-02-26 16:44:50								anonymous	EN	I agree									B _ Decision being made by the computer program	A _ Decision being made by the loan officer	A _ Decision being made by a supervisor	A _ Decision being made by an HR manager	Being more favorable towards you because of some characteristic you possess	Male	33	Neither Conservative nor Liberal			FL_56			Hiring_Uncertain|LayOff_Uncertain|Loan_Uncertain|Admissions_Uncertainty
2020-02-26 16:41:25	2020-02-26 16:45:26	IP Address		100	241	True	2020-02-26 16:45:27								anonymous	EN	I agree					B _ Decision being made by the computer program	B _ Decision being made by the computer program	A _ Decision being made by a supervisor	B _ Decision being made by the computer program					Being unfavorable towards you because of some characteristic you posses	Female	55	Neither Conservative nor Liberal			FL_53		Admissions_Partial_Unfavorable|Loan_Partial_Unfavorable|Hiring_Partial_Unfavorable|LayOff_Partial_Unfavorable
2020-02-26 16:43:41	2020-02-26 16:46:14	IP Address		100	152	True	2020-02-26 16:46:14								anonymous	EN	I agree					B _ Decision being made by the computer program	B _ Decision being made by the computer program	A _ Decision being made by a supervisor	A _ Decision being made by an HR manager					Being unfavorable towards you because of some characteristic you posses	Female	42	Moderately Liberal	All went smoothly		FL_53		Loan_Partial_Unfavorable|Hiring_Partial_Unfavorable|Admissions_Partial_Unfavorable|LayOff_Partial_Unfavorable
2020-02-26 16:43:49	2020-02-26 16:46:18	IP Address		100	148	True	2020-02-26 16:46:18								anonymous	EN	I agree	A _ Decision being made by the admissions officer	A _ Decision being made by the loan officer	A _ Decision being made by a supervisor	A _ Decision being made by an HR manager									Being more favorable towards you because of some characteristic you possess	Female	30	Moderately Liberal			FL_23	LayOff_Partial_Favorable|Hiring_Partial_Favorable|Admissions_Partial_Favorable|Loan_Partial_Favorable
2020-02-26 16:42:19	2020-02-26 16:46:30	IP Address		100	251	True	2020-02-26 16:46:31								anonymous	EN	I agree	A _ Decision being made by the admissions officer	A _ Decision being made by the loan officer	A _ Decision being made by a supervisor	A _ Decision being made by an HR manager									Being more favorable towards you because of some characteristic you possess	Male	39	Very Liberal	I'm interested to read the results!		FL_23	LayOff_Partial_Favorable|Hiring_Partial_Favorable|Admissions_Partial_Favorable|Loan_Partial_Favorable
2020-02-26 16:45:52	2020-02-26 16:47:06	IP Address		100	74	True	2020-02-26 16:47:06								anonymous	EN	I agree	A _ Decision being made by the admissions officer	A _ Decision being made by the loan officer	A _ Decision being made by a supervisor	A _ Decision being made by an HR manager									Having some preference, but I did not know whether it would be favorable or unfavorable to me	Female	32	Moderately Liberal			FL_23	Hiring_Partial_Favorable|LayOff_Partial_Favorable|Loan_Partial_Favorable|Admissions_Partial_Favorable
2020-02-26 16:45:43	2020-02-26 16:47:26	IP Address		100	102	True	2020-02-26 16:47:27								anonymous	EN	I agree	B _ Decision being made by the computer program	B _ Decision being made by the computer program	A _ Decision being made by a supervisor	A _ Decision being made by an HR manager									Having some preference, but I did not know whether it would be favorable or unfavorable to me	Female	20	Moderately Liberal	NA		FL_23	LayOff_Partial_Favorable|Admissions_Partial_Favorable|Hiring_Partial_Favorable|Loan_Partial_Favorable
2020-02-26 16:45:35	2020-02-26 16:48:01	IP Address		100	146	True	2020-02-26 16:48:01								anonymous	EN	I agree					B _ Decision being made by the computer program	B _ Decision being made by the computer program	B _ Decision being made by the computer program	B _ Decision being made by the computer program					Being unfavorable towards you because of some characteristic you posses	Female	25	Moderately Liberal			FL_53		Hiring_Partial_Unfavorable|Loan_Partial_Unfavorable|Admissions_Partial_Unfavorable|LayOff_Partial_Unfavorable
2020-02-26 16:45:24	2020-02-26 16:48:09	IP Address		100	165	True	2020-02-26 16:48:10								anonymous	EN	I agree									A _ Decision being made by the admissions officer	B _ Decision being made by the computer program	B _ Decision being made by the computer program	B _ Decision being made by the computer program	Having some preference, but I did not know whether it would be favorable or unfavorable to me	Male	30	Extremely Liberal			FL_56			LayOff_Uncertain|Loan_Uncertain|Hiring_Uncertain|Admissions_Uncertainty
2020-02-26 16:45:37	2020-02-26 16:48:29	IP Address		100	171	True	2020-02-26 16:48:29								anonymous	EN	I agree									A _ Decision being made by the admissions officer	B _ Decision being made by the computer program	A _ Decision being made by a supervisor	B _ Decision being made by the computer program	Having some preference, but I did not know whether it would be favorable or unfavorable to me	Male	66	Very Liberal			FL_56			Loan_Uncertain|LayOff_Uncertain|Hiring_Uncertain|Admissions_Uncertainty
2020-02-26 16:45:43	2020-02-26 16:48:45	IP Address		100	182	True	2020-02-26 16:48:45								anonymous	EN	I agree									B _ Decision being made by the computer program	A _ Decision being made by the loan officer	A _ Decision being made by a supervisor	B _ Decision being made by the computer program	Having some preference, but I did not know whether it would be favorable or unfavorable to me	Male	34	Moderately Liberal	Nope, thanks!		FL_56			LayOff_Uncertain|Hiring_Uncertain|Loan_Uncertain|Admissions_Uncertainty
2020-02-26 16:45:32	2020-02-26 16:49:14	IP Address		100	222	True	2020-02-26 16:49:15								anonymous	EN	I agree									A _ Decision being made by the admissions officer	B _ Decision being made by the computer program	B _ Decision being made by the computer program	B _ Decision being made by the computer program	Having some preference, but I did not know whether it would be favorable or unfavorable to me	Female	32	Moderately Liberal			FL_56			Admissions_Uncertainty|Hiring_Uncertain|LayOff_Uncertain|Loan_Uncertain
2020-02-26 16:41:08	2020-02-26 16:49:14	IP Address		100	485	True	2020-02-26 16:49:15								anonymous	EN	I agree									B _ Decision being made by the computer program	B _ Decision being made by the computer program	B _ Decision being made by the computer program	B _ Decision being made by the computer program	Having some preference, but I did not know whether it would be favorable or unfavorable to me	Female	33	Moderately Liberal	The questions were formed in a way that give preference to computer related decisions. They could be reframed to be more neutral I believe.		FL_56			Hiring_Uncertain|LayOff_Uncertain|Admissions_Uncertainty|Loan_Uncertain
2020-02-26 16:45:10	2020-02-26 16:49:34	IP Address		100	263	True	2020-02-26 16:49:34								anonymous	EN	I agree									A _ Decision being made by the admissions officer	A _ Decision being made by the loan officer	B _ Decision being made by the computer program	B _ Decision being made by the computer program	Being more favorable towards you because of some characteristic you possess	Male	18	Moderately Liberal	No, I don't have any comments.		FL_56			Admissions_Uncertainty|Hiring_Uncertain|Loan_Uncertain|LayOff_Uncertain
2020-02-26 16:46:02	2020-02-26 16:49:54	IP Address		100	232	True	2020-02-26 16:49:54								anonymous	EN	I agree					B _ Decision being made by the computer program	B _ Decision being made by the computer program	B _ Decision being made by the computer program	A _ Decision being made by an HR manager					Being unfavorable towards you because of some characteristic you posses	Female	37	Very Liberal	N/A		FL_53		LayOff_Partial_Unfavorable|Hiring_Partial_Unfavorable|Admissions_Partial_Unfavorable|Loan_Partial_Unfavorable
2020-02-26 16:48:25	2020-02-26 16:49:55	IP Address		100	90	True	2020-02-26 16:49:55								anonymous	EN	I agree					B _ Decision being made by the computer program	B _ Decision being made by the computer program	B _ Decision being made by the computer program	B _ Decision being made by the computer program					Being unfavorable towards you because of some characteristic you posses	Female	42	Moderately Conservative			FL_53		Loan_Partial_Unfavorable|LayOff_Partial_Unfavorable|Hiring_Partial_Unfavorable|Admissions_Partial_Unfavorable
2020-02-26 16:45:49	2020-02-26 16:49:56	IP Address		100	246	True	2020-02-26 16:49:56								anonymous	EN	I agree	A _ Decision being made by the admissions officer	B _ Decision being made by the computer program	A _ Decision being made by a supervisor	B _ Decision being made by the computer program									Being more favorable towards you because of some characteristic you possess	Female	32	Moderately Liberal			FL_23	Admissions_Partial_Favorable|Loan_Partial_Favorable|Hiring_Partial_Favorable|LayOff_Partial_Favorable
2020-02-26 16:42:26	2020-02-26 16:49:56	IP Address		100	449	True	2020-02-26 16:49:57								anonymous	EN	I agree	A _ Decision being made by the admissions officer	A _ Decision being made by the loan officer	A _ Decision being made by a supervisor	A _ Decision being made by an HR manager									Being more favorable towards you because of some characteristic you possess	Female	63	Neither Conservative nor Liberal			FL_23	Hiring_Partial_Favorable|LayOff_Partial_Favorable|Admissions_Partial_Favorable|Loan_Partial_Favorable
2020-02-26 16:41:26	2020-02-26 16:50:15	IP Address		100	528	True	2020-02-26 16:50:15								anonymous	EN	I agree					A _ Decision being made by the admissions officer	B _ Decision being made by the computer program	A _ Decision being made by a supervisor	A _ Decision being made by an HR manager					Being unfavorable towards you because of some characteristic you posses	Female	31	Moderately Liberal			FL_53		Loan_Partial_Unfavorable|Hiring_Partial_Unfavorable|Admissions_Partial_Unfavorable|LayOff_Partial_Unfavorable
2020-02-26 16:48:03	2020-02-26 16:50:29	IP Address		100	145	True	2020-02-26 16:50:29								anonymous	EN	I agree	B _ Decision being made by the computer program	B _ Decision being made by the computer program	B _ Decision being made by the computer program	B _ Decision being made by the computer program									Being more favorable towards you because of some characteristic you possess	Male	23	Very Liberal			FL_23	Loan_Partial_Favorable|Admissions_Partial_Favorable|LayOff_Partial_Favorable|Hiring_Partial_Favorable
2020-02-26 16:48:34	2020-02-26 16:50:42	IP Address		100	128	True	2020-02-26 16:50:42								anonymous	EN	I agree					A _ Decision being made by the admissions officer	A _ Decision being made by the loan officer	A _ Decision being made by a supervisor	A _ Decision being made by an HR manager					Being unfavorable towards you because of some characteristic you posses	Male	37	Neither Conservative nor Liberal			FL_53		Loan_Partial_Unfavorable|Hiring_Partial_Unfavorable|LayOff_Partial_Unfavorable|Admissions_Partial_Unfavorable
2020-02-26 16:46:35	2020-02-26 16:51:11	IP Address		100	275	True	2020-02-26 16:51:11								anonymous	EN	I agree					B _ Decision being made by the computer program	B _ Decision being made by the computer program	B _ Decision being made by the computer program	B _ Decision being made by the computer program					Being unfavorable towards you because of some characteristic you posses	Female	27	Neither Conservative nor Liberal	Unique study		FL_53		Admissions_Partial_Unfavorable|LayOff_Partial_Unfavorable|Hiring_Partial_Unfavorable|Loan_Partial_Unfavorable
2020-02-26 16:43:49	2020-02-26 16:51:24	IP Address		100	454	True	2020-02-26 16:51:24								anonymous	EN	I agree	B _ Decision being made by the computer program	B _ Decision being made by the computer program	A _ Decision being made by a supervisor	A _ Decision being made by an HR manager									Being more favorable towards you because of some characteristic you possess	Male	22	Moderately Liberal	Interesting study, thanks for letting me participate!		FL_23	Admissions_Partial_Favorable|LayOff_Partial_Favorable|Loan_Partial_Favorable|Hiring_Partial_Favorable
2020-02-26 16:49:35	2020-02-26 16:51:29	IP Address		100	114	True	2020-02-26 16:51:30								anonymous	EN	I agree					B _ Decision being made by the computer program	B _ Decision being made by the computer program	B _ Decision being made by the computer program	A _ Decision being made by an HR manager					Being more favorable towards you because of some characteristic you possess	Male	24	Extremely Conservative			FL_53		LayOff_Partial_Unfavorable|Admissions_Partial_Unfavorable|Hiring_Partial_Unfavorable|Loan_Partial_Unfavorable
2020-02-26 16:49:15	2020-02-26 16:51:38	IP Address		100	143	True	2020-02-26 16:51:38								anonymous	EN	I agree	A _ Decision being made by the admissions officer	B _ Decision being made by the computer program	B _ Decision being made by the computer program	B _ Decision being made by the computer program									Being more favorable towards you because of some characteristic you possess	Female	19	Very Liberal			FL_23	Admissions_Partial_Favorable|Loan_Partial_Favorable|Hiring_Partial_Favorable|LayOff_Partial_Favorable
2020-02-26 16:48:24	2020-02-26 16:51:42	IP Address		100	198	True	2020-02-26 16:51:43								anonymous	EN	I agree									A _ Decision being made by the admissions officer	B _ Decision being made by the computer program	A _ Decision being made by a supervisor	A _ Decision being made by an HR manager	Having some preference, but I did not know whether it would be favorable or unfavorable to me	Male	66	Extremely Liberal	None, thanks		FL_56			Hiring_Uncertain|LayOff_Uncertain|Loan_Uncertain|Admissions_Uncertainty
2020-02-26 16:46:14	2020-02-26 16:51:46	IP Address		100	332	True	2020-02-26 16:51:46								anonymous	EN	I agree					A _ Decision being made by the admissions officer	A _ Decision being made by the loan officer	A _ Decision being made by a supervisor	A _ Decision being made by an HR manager					Being more favorable towards you because of some characteristic you possess	Male	34	Moderately Conservative			FL_53		Loan_Partial_Unfavorable|Hiring_Partial_Unfavorable|LayOff_Partial_Unfavorable|Admissions_Partial_Unfavorable
2020-02-26 16:50:19	2020-02-26 16:52:03	IP Address		100	103	True	2020-02-26 16:52:03								anonymous	EN	I agree					B _ Decision being made by the computer program	B _ Decision being made by the computer program	B _ Decision being made by the computer program	B _ Decision being made by the computer program					Being unfavorable towards you because of some characteristic you posses	Male	28	Very Liberal			FL_53		Hiring_Partial_Unfavorable|Loan_Partial_Unfavorable|LayOff_Partial_Unfavorable|Admissions_Partial_Unfavorable
2020-02-26 16:49:47	2020-02-26 16:52:07	IP Address		100	140	True	2020-02-26 16:52:07								anonymous	EN	I agree	B _ Decision being made by the computer program	B _ Decision being made by the computer program	B _ Decision being made by the computer program	B _ Decision being made by the computer program									Having some preference, but I did not know whether it would be favorable or unfavorable to me	Female	24	Moderately Conservative			FL_23	Loan_Partial_Favorable|LayOff_Partial_Favorable|Hiring_Partial_Favorable|Admissions_Partial_Favorable
2020-02-26 16:49:11	2020-02-26 16:52:52	IP Address		100	220	True	2020-02-26 16:52:52								anonymous	EN	I agree									B _ Decision being made by the computer program	B _ Decision being made by the computer program	A _ Decision being made by a supervisor	A _ Decision being made by an HR manager	Having some preference, but I did not know whether it would be favorable or unfavorable to me	Male	37	Moderately Conservative			FL_56			Admissions_Uncertainty|LayOff_Uncertain|Loan_Uncertain|Hiring_Uncertain
2020-02-26 16:50:58	2020-02-26 16:52:52	IP Address		100	114	True	2020-02-26 16:52:53								anonymous	EN	I agree	A _ Decision being made by the admissions officer	B _ Decision being made by the computer program	A _ Decision being made by a supervisor	A _ Decision being made by an HR manager									Having some preference, but I did not know whether it would be favorable or unfavorable to me	Male	19	Moderately Liberal	No comment		FL_23	Hiring_Partial_Favorable|LayOff_Partial_Favorable|Loan_Partial_Favorable|Admissions_Partial_Favorable
2020-02-26 16:50:18	2020-02-26 16:52:59	IP Address		100	160	True	2020-02-26 16:52:59								anonymous	EN	I agree	B _ Decision being made by the computer program	B _ Decision being made by the computer program	B _ Decision being made by the computer program	B _ Decision being made by the computer program									Being more favorable towards you because of some characteristic you possess	Female	44	Neither Conservative nor Liberal			FL_23	LayOff_Partial_Favorable|Loan_Partial_Favorable|Hiring_Partial_Favorable|Admissions_Partial_Favorable
2020-02-26 16:51:32	2020-02-26 16:53:23	IP Address		100	110	True	2020-02-26 16:53:23								anonymous	EN	I agree					B _ Decision being made by the computer program	B _ Decision being made by the computer program	B _ Decision being made by the computer program	B _ Decision being made by the computer program					Being unfavorable towards you because of some characteristic you posses	Male	30	Moderately Conservative	It was very straight-forward, thanks!		FL_53		Loan_Partial_Unfavorable|LayOff_Partial_Unfavorable|Hiring_Partial_Unfavorable|Admissions_Partial_Unfavorable
2020-02-26 16:49:39	2020-02-26 16:53:42	IP Address		100	243	True	2020-02-26 16:53:42								anonymous	EN	I agree									B _ Decision being made by the computer program	B _ Decision being made by the computer program	A _ Decision being made by a supervisor	B _ Decision being made by the computer program	Being more favorable towards you because of some characteristic you possess	Female	25	Moderately Liberal			FL_56			Loan_Uncertain|Admissions_Uncertainty|Hiring_Uncertain|LayOff_Uncertain
2020-02-26 16:48:07	2020-02-26 16:54:02	IP Address		100	355	True	2020-02-26 16:54:02								anonymous	EN	I agree									A _ Decision being made by the admissions officer	B _ Decision being made by the computer program	B _ Decision being made by the computer program	B _ Decision being made by the computer program	Being unfavorable towards you because of some characteristic you posses	Male	35	Moderately Liberal	Enjoyed the study. For college admissions I prefer admission officer as I could like to have diverse and inclusive students		FL_56			Hiring_Uncertain|Admissions_Uncertainty|LayOff_Uncertain|Loan_Uncertain
2020-02-26 16:52:38	2020-02-26 16:54:17	IP Address		100	98	True	2020-02-26 16:54:17								anonymous	EN	I agree	A _ Decision being made by the admissions officer	A _ Decision being made by the loan officer	A _ Decision being made by a supervisor	A _ Decision being made by an HR manager									Being more favorable towards you because of some characteristic you possess	Female	22	Moderately Liberal			FL_23	Admissions_Partial_Favorable|Hiring_Partial_Favorable|LayOff_Partial_Favorable|Loan_Partial_Favorable
2020-02-26 16:52:23	2020-02-26 16:54:58	IP Address		100	154	True	2020-02-26 16:54:58								anonymous	EN	I agree					B _ Decision being made by the computer program	B _ Decision being made by the computer program	A _ Decision being made by a supervisor	A _ Decision being made by an HR manager					Being more favorable towards you because of some characteristic you possess	Female	23	Moderately Conservative			FL_53		Admissions_Partial_Unfavorable|Loan_Partial_Unfavorable|LayOff_Partial_Unfavorable|Hiring_Partial_Unfavorable
2020-02-26 16:50:40	2020-02-26 16:55:22	IP Address		100	281	True	2020-02-26 16:55:22								anonymous	EN	I agree	A _ Decision being made by the admissions officer	A _ Decision being made by the loan officer	A _ Decision being made by a supervisor	A _ Decision being made by an HR manager									Being more favorable towards you because of some characteristic you possess	Male	21	Moderately Liberal	N/A		FL_23	Hiring_Partial_Favorable|Loan_Partial_Favorable|Admissions_Partial_Favorable|LayOff_Partial_Favorable
2020-02-26 16:49:44	2020-02-26 16:55:24	IP Address		100	340	True	2020-02-26 16:55:25								anonymous	EN	I agree					A _ Decision being made by the admissions officer	B _ Decision being made by the computer program	A _ Decision being made by a supervisor	A _ Decision being made by an HR manager					Being unfavorable towards you because of some characteristic you posses	Male	27	Very Liberal			FL_53		Hiring_Partial_Unfavorable|Loan_Partial_Unfavorable|LayOff_Partial_Unfavorable|Admissions_Partial_Unfavorable
2020-02-26 16:51:15	2020-02-26 16:55:30	IP Address		100	254	True	2020-02-26 16:55:30								anonymous	EN	I agree									A _ Decision being made by the admissions officer	B _ Decision being made by the computer program	A _ Decision being made by a supervisor	A _ Decision being made by an HR manager	Having some preference, but I did not know whether it would be favorable or unfavorable to me	Male	54	Moderately Liberal	none		FL_56			LayOff_Uncertain|Hiring_Uncertain|Loan_Uncertain|Admissions_Uncertainty
2020-02-26 16:54:16	2020-02-26 16:55:36	IP Address		100	80	True	2020-02-26 16:55:37								anonymous	EN	I agree					B _ Decision being made by the computer program	A _ Decision being made by the loan officer	A _ Decision being made by a supervisor	A _ Decision being made by an HR manager					Having some preference, but I did not know whether it would be favorable or unfavorable to me	Female	30	Very Liberal			FL_53		Admissions_Partial_Unfavorable|Loan_Partial_Unfavorable|LayOff_Partial_Unfavorable|Hiring_Partial_Unfavorable
2020-02-26 16:52:47	2020-02-26 16:55:37	IP Address		100	169	True	2020-02-26 16:55:37								anonymous	EN	I agree									B _ Decision being made by the computer program	A _ Decision being made by the loan officer	B _ Decision being made by the computer program	B _ Decision being made by the computer program	Being unfavorable towards you because of some characteristic you posses	Female	29	Very Liberal	I don't have any suggestions at this time.		FL_56			Loan_Uncertain|Admissions_Uncertainty|LayOff_Uncertain|Hiring_Uncertain
2020-02-26 16:53:46	2020-02-26 16:55:37	IP Address		100	110	True	2020-02-26 16:55:37								anonymous	EN	I agree									B _ Decision being made by the computer program	B _ Decision being made by the computer program	B _ Decision being made by the computer program	B _ Decision being made by the computer program	Having some preference, but I did not know whether it would be favorable or unfavorable to me	Male	25	Very Liberal			FL_56			Loan_Uncertain|LayOff_Uncertain|Hiring_Uncertain|Admissions_Uncertainty
2020-02-26 16:53:32	2020-02-26 16:55:40	IP Address		100	127	True	2020-02-26 16:55:40								anonymous	EN	I agree									B _ Decision being made by the computer program	B _ Decision being made by the computer program	A _ Decision being made by a supervisor	B _ Decision being made by the computer program	Having some preference, but I did not know whether it would be favorable or unfavorable to me	Male	22	Extremely Liberal			FL_56			Hiring_Uncertain|Loan_Uncertain|LayOff_Uncertain|Admissions_Uncertainty
2020-02-26 16:51:03	2020-02-26 16:55:41	IP Address		100	278	True	2020-02-26 16:55:42								anonymous	EN	I agree									B _ Decision being made by the computer program	A _ Decision being made by the loan officer	B _ Decision being made by the computer program	B _ Decision being made by the computer program	Having some preference, but I did not know whether it would be favorable or unfavorable to me	Female	32	Very Liberal	none		FL_56			LayOff_Uncertain|Hiring_Uncertain|Loan_Uncertain|Admissions_Uncertainty
2020-02-26 16:52:52	2020-02-26 16:55:45	IP Address		100	173	True	2020-02-26 16:55:46								anonymous	EN	I agree					B _ Decision being made by the computer program	B _ Decision being made by the computer program	B _ Decision being made by the computer program	B _ Decision being made by the computer program					Being unfavorable towards you because of some characteristic you posses	Male	69	Very Liberal	No		FL_53		Loan_Partial_Unfavorable|Hiring_Partial_Unfavorable|Admissions_Partial_Unfavorable|LayOff_Partial_Unfavorable
2020-02-26 16:55:00	2020-02-26 16:56:38	IP Address		100	98	True	2020-02-26 16:56:38								anonymous	EN	I agree					A _ Decision being made by the admissions officer	A _ Decision being made by the loan officer	B _ Decision being made by the computer program	B _ Decision being made by the computer program					Being unfavorable towards you because of some characteristic you posses	Female	32	Extremely Liberal			FL_53		Admissions_Partial_Unfavorable|Loan_Partial_Unfavorable|Hiring_Partial_Unfavorable|LayOff_Partial_Unfavorable
2020-02-26 16:54:32	2020-02-26 16:56:39	IP Address		100	127	True	2020-02-26 16:56:39								anonymous	EN	I agree	A _ Decision being made by the admissions officer	A _ Decision being made by the loan officer	A _ Decision being made by a supervisor	A _ Decision being made by an HR manager									Being more favorable towards you because of some characteristic you possess	Male	27	Neither Conservative nor Liberal	Everything was straightforward, thank you for the opportunity.		FL_23	Admissions_Partial_Favorable|LayOff_Partial_Favorable|Hiring_Partial_Favorable|Loan_Partial_Favorable
2020-02-26 16:48:53	2020-02-26 16:56:44	IP Address		100	471	True	2020-02-26 16:56:44								anonymous	EN	I agree									B _ Decision being made by the computer program	B _ Decision being made by the computer program	B _ Decision being made by the computer program	B _ Decision being made by the computer program	Having some preference, but I did not know whether it would be favorable or unfavorable to me	Female	51	Moderately Liberal			FL_56			Admissions_Uncertainty|Loan_Uncertain|LayOff_Uncertain|Hiring_Uncertain
2020-02-26 16:54:15	2020-02-26 16:56:46	IP Address		100	150	True	2020-02-26 16:56:46								anonymous	EN	I agree									B _ Decision being made by the computer program	B _ Decision being made by the computer program	A _ Decision being made by a supervisor	B _ Decision being made by the computer program	Having some preference, but I did not know whether it would be favorable or unfavorable to me	Male	35	Moderately Liberal			FL_56			Admissions_Uncertainty|Hiring_Uncertain|LayOff_Uncertain|Loan_Uncertain
2020-02-26 16:49:12	2020-02-26 16:56:47	IP Address		100	455	True	2020-02-26 16:56:47								anonymous	EN	I agree	A _ Decision being made by the admissions officer	B _ Decision being made by the computer program	B _ Decision being made by the computer program	A _ Decision being made by an HR manager									Being unfavorable towards you because of some characteristic you posses	Female	36	Neither Conservative nor Liberal			FL_23	Loan_Partial_Favorable|Hiring_Partial_Favorable|Admissions_Partial_Favorable|LayOff_Partial_Favorable
2020-02-26 16:53:57	2020-02-26 16:57:11	IP Address		100	193	True	2020-02-26 16:57:11								anonymous	EN	I agree	B _ Decision being made by the computer program	A _ Decision being made by the loan officer	A _ Decision being made by a supervisor	A _ Decision being made by an HR manager									Being more favorable towards you because of some characteristic you possess	Female	21	Moderately Conservative			FL_23	Loan_Partial_Favorable|LayOff_Partial_Favorable|Admissions_Partial_Favorable|Hiring_Partial_Favorable
2020-02-26 16:53:17	2020-02-26 16:57:22	IP Address		100	244	True	2020-02-26 16:57:22								anonymous	EN	I agree	A _ Decision being made by the admissions officer	A _ Decision being made by the loan officer	A _ Decision being made by a supervisor	A _ Decision being made by an HR manager									Being more favorable towards you because of some characteristic you possess	Male	27	Neither Conservative nor Liberal			FL_23	Loan_Partial_Favorable|LayOff_Partial_Favorable|Hiring_Partial_Favorable|Admissions_Partial_Favorable
2020-02-26 16:56:07	2020-02-26 16:57:33	IP Address		100	85	True	2020-02-26 16:57:33								anonymous	EN	I agree									B _ Decision being made by the computer program	A _ Decision being made by the loan officer	A _ Decision being made by a supervisor	A _ Decision being made by an HR manager	Having some preference, but I did not know whether it would be favorable or unfavorable to me	Female	28	Moderately Liberal			FL_56			Loan_Uncertain|LayOff_Uncertain|Admissions_Uncertainty|Hiring_Uncertain
2020-02-26 16:55:16	2020-02-26 16:57:45	IP Address		100	149	True	2020-02-26 16:57:45								anonymous	EN	I agree					B _ Decision being made by the computer program	B _ Decision being made by the computer program	A _ Decision being made by a supervisor	A _ Decision being made by an HR manager					Being unfavorable towards you because of some characteristic you posses	Male	33	Extremely Liberal	Thanks for letting me participate!		FL_53		Admissions_Partial_Unfavorable|Loan_Partial_Unfavorable|LayOff_Partial_Unfavorable|Hiring_Partial_Unfavorable
2020-02-26 16:55:57	2020-02-26 16:57:53	IP Address		100	115	True	2020-02-26 16:57:53								anonymous	EN	I agree	A _ Decision being made by the admissions officer	A _ Decision being made by the loan officer	A _ Decision being made by a supervisor	A _ Decision being made by an HR manager									Being more favorable towards you because of some characteristic you possess	Female	45	Moderately Conservative			FL_23	Hiring_Partial_Favorable|Admissions_Partial_Favorable|Loan_Partial_Favorable|LayOff_Partial_Favorable
2020-02-26 16:52:18	2020-02-26 16:58:09	IP Address		100	350	True	2020-02-26 16:58:09								anonymous	EN	I agree					B _ Decision being made by the computer program	B _ Decision being made by the computer program	B _ Decision being made by the computer program	B _ Decision being made by the computer program					Being unfavorable towards you because of some characteristic you posses	Female	29	Extremely Conservative	Thank you!		FL_53		Loan_Partial_Unfavorable|Hiring_Partial_Unfavorable|LayOff_Partial_Unfavorable|Admissions_Partial_Unfavorable
2020-02-26 16:56:36	2020-02-26 16:58:20	IP Address		100	103	True	2020-02-26 16:58:21								anonymous	EN	I agree									B _ Decision being made by the computer program	A _ Decision being made by the loan officer	B _ Decision being made by the computer program	A _ Decision being made by an HR manager	Having some preference, but I did not know whether it would be favorable or unfavorable to me	Male	19	Moderately Liberal			FL_56			Admissions_Uncertainty|Hiring_Uncertain|Loan_Uncertain|LayOff_Uncertain
2020-02-26 16:56:08	2020-02-26 16:58:44	IP Address		100	156	True	2020-02-26 16:58:45								anonymous	EN	I agree					B _ Decision being made by the computer program	B _ Decision being made by the computer program	B _ Decision being made by the computer program	B _ Decision being made by the computer program					Being unfavorable towards you because of some characteristic you posses	Male	21	Very Conservative			FL_53		Loan_Partial_Unfavorable|Admissions_Partial_Unfavorable|Hiring_Partial_Unfavorable|LayOff_Partial_Unfavorable
2020-02-26 16:56:32	2020-02-26 16:58:45	IP Address		100	132	True	2020-02-26 16:58:45								anonymous	EN	I agree									B _ Decision being made by the computer program	B _ Decision being made by the computer program	B _ Decision being made by the computer program	B _ Decision being made by the computer program	Having some preference, but I did not know whether it would be favorable or unfavorable to me	Male	29	Extremely Liberal			FL_56			LayOff_Uncertain|Loan_Uncertain|Admissions_Uncertainty|Hiring_Uncertain
2020-02-26 16:56:44	2020-02-26 16:59:36	IP Address		100	171	True	2020-02-26 16:59:36								anonymous	EN	I agree	B _ Decision being made by the computer program	B _ Decision being made by the computer program	B _ Decision being made by the computer program	B _ Decision being made by the computer program									Being more favorable towards you because of some characteristic you possess	Female	38	Very Liberal			FL_23	LayOff_Partial_Favorable|Admissions_Partial_Favorable|Loan_Partial_Favorable|Hiring_Partial_Favorable
2020-02-26 16:57:15	2020-02-26 16:59:41	IP Address		100	146	True	2020-02-26 16:59:42								anonymous	EN	I agree	A _ Decision being made by the admissions officer	A _ Decision being made by the loan officer	A _ Decision being made by a supervisor	A _ Decision being made by an HR manager									Being more favorable towards you because of some characteristic you possess	Female	30	Very Liberal	Interesting scenarios, enjoyed taking the survey		FL_23	Hiring_Partial_Favorable|LayOff_Partial_Favorable|Admissions_Partial_Favorable|Loan_Partial_Favorable
2020-02-26 16:56:07	2020-02-26 16:59:42	IP Address		100	215	True	2020-02-26 16:59:43								anonymous	EN	I agree					A _ Decision being made by the admissions officer	B _ Decision being made by the computer program	A _ Decision being made by a supervisor	A _ Decision being made by an HR manager					Being unfavorable towards you because of some characteristic you posses	Female	33	Very Liberal			FL_53		Loan_Partial_Unfavorable|LayOff_Partial_Unfavorable|Hiring_Partial_Unfavorable|Admissions_Partial_Unfavorable
2020-02-26 16:58:00	2020-02-26 16:59:57	IP Address		100	116	True	2020-02-26 16:59:57								anonymous	EN	I agree					B _ Decision being made by the computer program	B _ Decision being made by the computer program	B _ Decision being made by the computer program	B _ Decision being made by the computer program					Having some preference, but I did not know whether it would be favorable or unfavorable to me	Male	45	Moderately Conservative			FL_53		Admissions_Partial_Unfavorable|Hiring_Partial_Unfavorable|Loan_Partial_Unfavorable|LayOff_Partial_Unfavorable
2020-02-26 16:56:37	2020-02-26 17:00:17	IP Address		100	219	True	2020-02-26 17:00:17								anonymous	EN	I agree					B _ Decision being made by the computer program	B _ Decision being made by the computer program	B _ Decision being made by the computer program	B _ Decision being made by the computer program					Being unfavorable towards you because of some characteristic you posses	Female	54	Very Liberal	it would be interesting to have a situation in which the human manager would favor us.		FL_53		LayOff_Partial_Unfavorable|Hiring_Partial_Unfavorable|Loan_Partial_Unfavorable|Admissions_Partial_Unfavorable
2020-02-26 16:56:48	2020-02-26 17:00:24	IP Address		100	215	True	2020-02-26 17:00:24								anonymous	EN	I agree					B _ Decision being made by the computer program	B _ Decision being made by the computer program	B _ Decision being made by the computer program	A _ Decision being made by an HR manager					Being unfavorable towards you because of some characteristic you posses	Male	29	Extremely Liberal			FL_53		LayOff_Partial_Unfavorable|Loan_Partial_Unfavorable|Hiring_Partial_Unfavorable|Admissions_Partial_Unfavorable
2020-02-26 16:55:09	2020-02-26 17:00:25	IP Address		100	316	True	2020-02-26 17:00:25								anonymous	EN	I agree	B _ Decision being made by the computer program	A _ Decision being made by the loan officer	B _ Decision being made by the computer program	B _ Decision being made by the computer program									Being more favorable towards you because of some characteristic you possess	Male	21	Extremely Conservative			FL_23	Hiring_Partial_Favorable|Admissions_Partial_Favorable|LayOff_Partial_Favorable|Loan_Partial_Favorable
2020-02-26 16:58:19	2020-02-26 17:00:26	IP Address		100	127	True	2020-02-26 17:00:27								anonymous	EN	I agree									B _ Decision being made by the computer program	B _ Decision being made by the computer program	A _ Decision being made by a supervisor	B _ Decision being made by the computer program	Having some preference, but I did not know whether it would be favorable or unfavorable to me	Male	28	Moderately Liberal			FL_56			Hiring_Uncertain|LayOff_Uncertain|Admissions_Uncertainty|Loan_Uncertain
2020-02-26 16:58:30	2020-02-26 17:00:29	IP Address		100	119	True	2020-02-26 17:00:29								anonymous	EN	I agree									A _ Decision being made by the admissions officer	B _ Decision being made by the computer program	A _ Decision being made by a supervisor	A _ Decision being made by an HR manager	Having some preference, but I did not know whether it would be favorable or unfavorable to me	Female	28	Very Liberal			FL_56			Hiring_Uncertain|Loan_Uncertain|LayOff_Uncertain|Admissions_Uncertainty
2020-02-26 16:56:16	2020-02-26 17:00:31	IP Address		100	255	True	2020-02-26 17:00:32								anonymous	EN	I agree									B _ Decision being made by the computer program	B _ Decision being made by the computer program	B _ Decision being made by the computer program	B _ Decision being made by the computer program	Having some preference, but I did not know whether it would be favorable or unfavorable to me	Male	23	Very Liberal			FL_56			Loan_Uncertain|Admissions_Uncertainty|LayOff_Uncertain|Hiring_Uncertain
2020-02-26 16:59:05	2020-02-26 17:00:50	IP Address		100	104	True	2020-02-26 17:00:50								anonymous	EN	I agree					B _ Decision being made by the computer program	B _ Decision being made by the computer program	B _ Decision being made by the computer program	B _ Decision being made by the computer program					Being unfavorable towards you because of some characteristic you posses	Male	25	Very Conservative			FL_53		Loan_Partial_Unfavorable|Hiring_Partial_Unfavorable|Admissions_Partial_Unfavorable|LayOff_Partial_Unfavorable
2020-02-26 16:57:54	2020-02-26 17:01:00	IP Address		100	185	True	2020-02-26 17:01:00								anonymous	EN	I agree									B _ Decision being made by the computer program	A _ Decision being made by the loan officer	A _ Decision being made by a supervisor	A _ Decision being made by an HR manager	Having some preference, but I did not know whether it would be favorable or unfavorable to me	Male	35	Extremely Liberal			FL_56			Admissions_Uncertainty|Hiring_Uncertain|Loan_Uncertain|LayOff_Uncertain
2020-02-26 16:59:06	2020-02-26 17:01:05	IP Address		100	118	True	2020-02-26 17:01:05								anonymous	EN	I agree					B _ Decision being made by the computer program	B _ Decision being made by the computer program	B _ Decision being made by the computer program	B _ Decision being made by the computer program					Having some preference, but I did not know whether it would be favorable or unfavorable to me	Female	36	Neither Conservative nor Liberal			FL_53		Admissions_Partial_Unfavorable|Loan_Partial_Unfavorable|Hiring_Partial_Unfavorable|LayOff_Partial_Unfavorable
2020-02-26 16:58:20	2020-02-26 17:01:15	IP Address		100	174	True	2020-02-26 17:01:15								anonymous	EN	I agree	B _ Decision being made by the computer program	A _ Decision being made by the loan officer	B _ Decision being made by the computer program	A _ Decision being made by an HR manager									Being more favorable towards you because of some characteristic you possess	Female	26	Very Liberal			FL_23	LayOff_Partial_Favorable|Admissions_Partial_Favorable|Loan_Partial_Favorable|Hiring_Partial_Favorable
2020-02-26 16:56:27	2020-02-26 17:01:15	IP Address		100	287	True	2020-02-26 17:01:15								anonymous	EN	I agree									B _ Decision being made by the computer program	B _ Decision being made by the computer program	B _ Decision being made by the computer program	B _ Decision being made by the computer program	Having some preference, but I did not know whether it would be favorable or unfavorable to me	Female	52	Moderately Liberal			FL_56			Loan_Uncertain|LayOff_Uncertain|Hiring_Uncertain|Admissions_Uncertainty
2020-02-26 16:54:37	2020-02-26 17:01:28	IP Address		100	410	True	2020-02-26 17:01:28								anonymous	EN	I agree					B _ Decision being made by the computer program	B _ Decision being made by the computer program	B _ Decision being made by the computer program	B _ Decision being made by the computer program					Being unfavorable towards you because of some characteristic you posses	Female	33	Very Liberal			FL_53		LayOff_Partial_Unfavorable|Admissions_Partial_Unfavorable|Loan_Partial_Unfavorable|Hiring_Partial_Unfavorable
2020-02-26 16:59:18	2020-02-26 17:02:06	IP Address		100	167	True	2020-02-26 17:02:06								anonymous	EN	I agree									B _ Decision being made by the computer program	B _ Decision being made by the computer program	B _ Decision being made by the computer program	B _ Decision being made by the computer program	Having some preference, but I did not know whether it would be favorable or unfavorable to me	Male	36	Neither Conservative nor Liberal			FL_56			Admissions_Uncertainty|Hiring_Uncertain|LayOff_Uncertain|Loan_Uncertain
2020-02-26 16:57:55	2020-02-26 17:02:33	IP Address		100	277	True	2020-02-26 17:02:33								anonymous	EN	I agree	A _ Decision being made by the admissions officer	A _ Decision being made by the loan officer	A _ Decision being made by a supervisor	A _ Decision being made by an HR manager									Being more favorable towards you because of some characteristic you possess	Female	48	Moderately Conservative	n/a		FL_23	Hiring_Partial_Favorable|LayOff_Partial_Favorable|Admissions_Partial_Favorable|Loan_Partial_Favorable
2020-02-26 16:58:08	2020-02-26 17:02:43	IP Address		100	275	True	2020-02-26 17:02:43								anonymous	EN	I agree	B _ Decision being made by the computer program	A _ Decision being made by the loan officer	A _ Decision being made by a supervisor	B _ Decision being made by the computer program									Being more favorable towards you because of some characteristic you possess	Male	26	Extremely Liberal			FL_23	LayOff_Partial_Favorable|Hiring_Partial_Favorable|Admissions_Partial_Favorable|Loan_Partial_Favorable
2020-02-26 16:57:09	2020-02-26 17:02:56	IP Address		100	346	True	2020-02-26 17:02:56								anonymous	EN	I agree									B _ Decision being made by the computer program	A _ Decision being made by the loan officer	B _ Decision being made by the computer program	B _ Decision being made by the computer program	Having some preference, but I did not know whether it would be favorable or unfavorable to me	Female	45	Moderately Liberal			FL_56			Hiring_Uncertain|Admissions_Uncertainty|LayOff_Uncertain|Loan_Uncertain
2020-02-26 17:00:51	2020-02-26 17:03:11	IP Address		100	139	True	2020-02-26 17:03:11								anonymous	EN	I agree									B _ Decision being made by the computer program	B _ Decision being made by the computer program	B _ Decision being made by the computer program	B _ Decision being made by the computer program	Having some preference, but I did not know whether it would be favorable or unfavorable to me	Male	29	Very Liberal			FL_56			Admissions_Uncertainty|LayOff_Uncertain|Hiring_Uncertain|Loan_Uncertain
2020-02-26 17:01:32	2020-02-26 17:03:26	IP Address		100	113	True	2020-02-26 17:03:26								anonymous	EN	I agree					A _ Decision being made by the admissions officer	A _ Decision being made by the loan officer	B _ Decision being made by the computer program	B _ Decision being made by the computer program					Having some preference, but I did not know whether it would be favorable or unfavorable to me	Male	39	Neither Conservative nor Liberal			FL_53		LayOff_Partial_Unfavorable|Loan_Partial_Unfavorable|Admissions_Partial_Unfavorable|Hiring_Partial_Unfavorable
2020-02-26 17:01:11	2020-02-26 17:03:42	IP Address		100	150	True	2020-02-26 17:03:43								anonymous	EN	I agree	B _ Decision being made by the computer program	A _ Decision being made by the loan officer	A _ Decision being made by a supervisor	A _ Decision being made by an HR manager									Being more favorable towards you because of some characteristic you possess	Male	20	Neither Conservative nor Liberal			FL_23	Hiring_Partial_Favorable|LayOff_Partial_Favorable|Loan_Partial_Favorable|Admissions_Partial_Favorable
2020-02-26 16:54:35	2020-02-26 17:03:45	IP Address		100	549	True	2020-02-26 17:03:45								anonymous	EN	I agree	A _ Decision being made by the admissions officer	A _ Decision being made by the loan officer	A _ Decision being made by a supervisor	A _ Decision being made by an HR manager									Being more favorable towards you because of some characteristic you possess	Female	40	Neither Conservative nor Liberal	No		FL_23	Loan_Partial_Favorable|Hiring_Partial_Favorable|LayOff_Partial_Favorable|Admissions_Partial_Favorable
2020-02-26 17:00:04	2020-02-26 17:04:12	IP Address		100	247	True	2020-02-26 17:04:12								anonymous	EN	I agree									B _ Decision being made by the computer program	B _ Decision being made by the computer program	A _ Decision being made by a supervisor	B _ Decision being made by the computer program	Having some preference, but I did not know whether it would be favorable or unfavorable to me	Male	37	Neither Conservative nor Liberal	I misread the first question. I didnt see that the manager favored a specific race, regardless if it favored mine. I believe I picked hiring manager for that one. If it's necessary, please disregard this submission. It wasn't accurate.		FL_56			Hiring_Uncertain|Admissions_Uncertainty|LayOff_Uncertain|Loan_Uncertain
2020-02-26 17:01:46	2020-02-26 17:04:13	IP Address		100	147	True	2020-02-26 17:04:14								anonymous	EN	I agree	A _ Decision being made by the admissions officer	A _ Decision being made by the loan officer	A _ Decision being made by a supervisor	A _ Decision being made by an HR manager									Being more favorable towards you because of some characteristic you possess	Female	27	Extremely Liberal			FL_23	Hiring_Partial_Favorable|LayOff_Partial_Favorable|Admissions_Partial_Favorable|Loan_Partial_Favorable
2020-02-26 16:57:52	2020-02-26 17:04:15	IP Address		100	382	True	2020-02-26 17:04:15								anonymous	EN	I agree					B _ Decision being made by the computer program	B _ Decision being made by the computer program	A _ Decision being made by a supervisor	B _ Decision being made by the computer program					Being unfavorable towards you because of some characteristic you posses	Male	25	Extremely Liberal			FL_53		Admissions_Partial_Unfavorable|Loan_Partial_Unfavorable|LayOff_Partial_Unfavorable|Hiring_Partial_Unfavorable
2020-02-26 17:00:10	2020-02-26 17:04:15	IP Address		100	245	True	2020-02-26 17:04:15								anonymous	EN	I agree					B _ Decision being made by the computer program	B _ Decision being made by the computer program	A _ Decision being made by a supervisor	B _ Decision being made by the computer program					Being unfavorable towards you because of some characteristic you posses	Female	30	Moderately Liberal			FL_53		Loan_Partial_Unfavorable|Hiring_Partial_Unfavorable|Admissions_Partial_Unfavorable|LayOff_Partial_Unfavorable
2020-02-26 17:02:19	2020-02-26 17:04:19	IP Address		100	120	True	2020-02-26 17:04:19								anonymous	EN	I agree	A _ Decision being made by the admissions officer	A _ Decision being made by the loan officer	A _ Decision being made by a supervisor	A _ Decision being made by an HR manager									Being more favorable towards you because of some characteristic you possess	Male	31	Moderately Liberal			FL_23	Loan_Partial_Favorable|LayOff_Partial_Favorable|Admissions_Partial_Favorable|Hiring_Partial_Favorable
2020-02-26 17:01:21	2020-02-26 17:04:50	IP Address		100	208	True	2020-02-26 17:04:50								anonymous	EN	I agree									B _ Decision being made by the computer program	B _ Decision being made by the computer program	B _ Decision being made by the computer program	B _ Decision being made by the computer program	Having some preference, but I did not know whether it would be favorable or unfavorable to me	Other	48	Extremely Liberal	lol I'll believe in a truly nonbiased algorithm about as soon as I'll believe in flying pigs, but go on		FL_56			LayOff_Uncertain|Hiring_Uncertain|Admissions_Uncertainty|Loan_Uncertain
2020-02-26 17:01:51	2020-02-26 17:04:52	IP Address		100	180	True	2020-02-26 17:04:52								anonymous	EN	I agree									A _ Decision being made by the admissions officer	B _ Decision being made by the computer program	A _ Decision being made by a supervisor	A _ Decision being made by an HR manager	Being more favorable towards you because of some characteristic you possess	Male	39	Moderately Conservative	None		FL_56			Loan_Uncertain|Hiring_Uncertain|LayOff_Uncertain|Admissions_Uncertainty
2020-02-26 17:03:31	2020-02-26 17:05:10	IP Address		100	99	True	2020-02-26 17:05:11								anonymous	EN	I agree									A _ Decision being made by the admissions officer	A _ Decision being made by the loan officer	B _ Decision being made by the computer program	B _ Decision being made by the computer program	Having some preference, but I did not know whether it would be favorable or unfavorable to me	Male	30	Moderately Liberal			FL_56			Loan_Uncertain|Hiring_Uncertain|Admissions_Uncertainty|LayOff_Uncertain
2020-02-26 16:53:37	2020-02-26 17:05:26	IP Address		100	708	True	2020-02-26 17:05:26								anonymous	EN	I agree					B _ Decision being made by the computer program	A _ Decision being made by the loan officer	A _ Decision being made by a supervisor	A _ Decision being made by an HR manager					Being unfavorable towards you because of some characteristic you posses	Male	37	Moderately Liberal	Nothing to add		FL_53		Loan_Partial_Unfavorable|Admissions_Partial_Unfavorable|LayOff_Partial_Unfavorable|Hiring_Partial_Unfavorable
2020-02-26 17:03:07	2020-02-26 17:05:29	IP Address		100	141	True	2020-02-26 17:05:29								anonymous	EN	I agree					B _ Decision being made by the computer program	A _ Decision being made by the loan officer	A _ Decision being made by a supervisor	B _ Decision being made by the computer program					Having some preference, but I did not know whether it would be favorable or unfavorable to me	Female	44	Neither Conservative nor Liberal	No comment		FL_53		Hiring_Partial_Unfavorable|LayOff_Partial_Unfavorable|Admissions_Partial_Unfavorable|Loan_Partial_Unfavorable
2020-02-26 17:03:29	2020-02-26 17:05:30	IP Address		100	121	True	2020-02-26 17:05:30								anonymous	EN	I agree	B _ Decision being made by the computer program	B _ Decision being made by the computer program	A _ Decision being made by a supervisor	A _ Decision being made by an HR manager									Being more favorable towards you because of some characteristic you possess	Female	20	Neither Conservative nor Liberal			FL_23	Hiring_Partial_Favorable|LayOff_Partial_Favorable|Loan_Partial_Favorable|Admissions_Partial_Favorable
2020-02-26 16:59:20	2020-02-26 17:05:44	IP Address		100	383	True	2020-02-26 17:05:45								anonymous	EN	I agree					B _ Decision being made by the computer program	B _ Decision being made by the computer program	B _ Decision being made by the computer program	B _ Decision being made by the computer program					Being unfavorable towards you because of some characteristic you posses	Other	41	Neither Conservative nor Liberal	I selected " Neither liberal nor conservative, " because my political beliefs are libertarian.		FL_53		LayOff_Partial_Unfavorable|Hiring_Partial_Unfavorable|Admissions_Partial_Unfavorable|Loan_Partial_Unfavorable
2020-02-26 17:01:54	2020-02-26 17:05:50	IP Address		100	236	True	2020-02-26 17:05:50								anonymous	EN	I agree									A _ Decision being made by the admissions officer	B _ Decision being made by the computer program	A _ Decision being made by a supervisor	A _ Decision being made by an HR manager	Having some preference, but I did not know whether it would be favorable or unfavorable to me	Female	29	Very Liberal			FL_56			Loan_Uncertain|Admissions_Uncertainty|Hiring_Uncertain|LayOff_Uncertain
2020-02-26 17:03:10	2020-02-26 17:05:53	IP Address		100	162	True	2020-02-26 17:05:53								anonymous	EN	I agree					B _ Decision being made by the computer program	B _ Decision being made by the computer program	B _ Decision being made by the computer program	B _ Decision being made by the computer program					Being unfavorable towards you because of some characteristic you posses	Female	33	Extremely Conservative			FL_53		LayOff_Partial_Unfavorable|Hiring_Partial_Unfavorable|Admissions_Partial_Unfavorable|Loan_Partial_Unfavorable
2020-02-26 17:03:10	2020-02-26 17:05:53	IP Address		100	163	True	2020-02-26 17:05:53								anonymous	EN	I agree					B _ Decision being made by the computer program	B _ Decision being made by the computer program	B _ Decision being made by the computer program	B _ Decision being made by the computer program					Being unfavorable towards you because of some characteristic you posses	Male	20	Moderately Liberal			FL_53		Loan_Partial_Unfavorable|LayOff_Partial_Unfavorable|Admissions_Partial_Unfavorable|Hiring_Partial_Unfavorable
2020-02-26 17:03:54	2020-02-26 17:05:56	IP Address		100	122	True	2020-02-26 17:05:56								anonymous	EN	I agree									B _ Decision being made by the computer program	A _ Decision being made by the loan officer	B _ Decision being made by the computer program	A _ Decision being made by an HR manager	Having some preference, but I did not know whether it would be favorable or unfavorable to me	Female	32	Neither Conservative nor Liberal			FL_56			Admissions_Uncertainty|Hiring_Uncertain|Loan_Uncertain|LayOff_Uncertain
2020-02-26 17:02:43	2020-02-26 17:05:56	IP Address		100	193	True	2020-02-26 17:05:56								anonymous	EN	I agree									B _ Decision being made by the computer program	B _ Decision being made by the computer program	B _ Decision being made by the computer program	B _ Decision being made by the computer program	Having some preference, but I did not know whether it would be favorable or unfavorable to me	Female	34	Extremely Liberal			FL_56			Loan_Uncertain|Hiring_Uncertain|LayOff_Uncertain|Admissions_Uncertainty
2020-02-26 17:02:34	2020-02-26 17:06:08	IP Address		100	214	True	2020-02-26 17:06:08								anonymous	EN	I agree	B _ Decision being made by the computer program	A _ Decision being made by the loan officer	A _ Decision being made by a supervisor	A _ Decision being made by an HR manager									Having some preference, but I did not know whether it would be favorable or unfavorable to me	Female	35	Moderately Liberal			FL_23	LayOff_Partial_Favorable|Loan_Partial_Favorable|Admissions_Partial_Favorable|Hiring_Partial_Favorable
2020-02-26 17:04:05	2020-02-26 17:06:10	IP Address		100	124	True	2020-02-26 17:06:10								anonymous	EN	I agree	A _ Decision being made by the admissions officer	B _ Decision being made by the computer program	A _ Decision being made by a supervisor	A _ Decision being made by an HR manager									Being more favorable towards you because of some characteristic you possess	Female	39	Extremely Liberal			FL_23	Hiring_Partial_Favorable|Loan_Partial_Favorable|LayOff_Partial_Favorable|Admissions_Partial_Favorable
2020-02-26 17:04:38	2020-02-26 17:06:15	IP Address		100	96	True	2020-02-26 17:06:15								anonymous	EN	I agree									A _ Decision being made by the admissions officer	A _ Decision being made by the loan officer	A _ Decision being made by a supervisor	A _ Decision being made by an HR manager	Having some preference, but I did not know whether it would be favorable or unfavorable to me	Male	19	Moderately Liberal			FL_56			LayOff_Uncertain|Hiring_Uncertain|Admissions_Uncertainty|Loan_Uncertain
2020-02-26 17:03:09	2020-02-26 17:06:21	IP Address		100	191	True	2020-02-26 17:06:21								anonymous	EN	I agree	A _ Decision being made by the admissions officer	A _ Decision being made by the loan officer	A _ Decision being made by a supervisor	A _ Decision being made by an HR manager									Being more favorable towards you because of some characteristic you possess	Female	43	Extremely Liberal	None, thanks.		FL_23	Admissions_Partial_Favorable|Hiring_Partial_Favorable|LayOff_Partial_Favorable|Loan_Partial_Favorable
2020-02-26 17:03:16	2020-02-26 17:06:24	IP Address		100	187	True	2020-02-26 17:06:24								anonymous	EN	I agree					B _ Decision being made by the computer program	B _ Decision being made by the computer program	B _ Decision being made by the computer program	B _ Decision being made by the computer program					Being unfavorable towards you because of some characteristic you posses	Male	37	Moderately Conservative			FL_53		Loan_Partial_Unfavorable|Hiring_Partial_Unfavorable|Admissions_Partial_Unfavorable|LayOff_Partial_Unfavorable
2020-02-26 17:03:17	2020-02-26 17:06:27	IP Address		100	189	True	2020-02-26 17:06:27								anonymous	EN	I agree	B _ Decision being made by the computer program	B _ Decision being made by the computer program	A _ Decision being made by a supervisor	B _ Decision being made by the computer program									Being more favorable towards you because of some characteristic you possess	Female	38	Very Liberal			FL_23	Hiring_Partial_Favorable|Loan_Partial_Favorable|LayOff_Partial_Favorable|Admissions_Partial_Favorable
2020-02-26 17:05:09	2020-02-26 17:06:40	IP Address		100	90	True	2020-02-26 17:06:40								anonymous	EN	I agree					B _ Decision being made by the computer program	A _ Decision being made by the loan officer	A _ Decision being made by a supervisor	A _ Decision being made by an HR manager					Being more favorable towards you because of some characteristic you possess	Male	19	Neither Conservative nor Liberal	N/A		FL_53		LayOff_Partial_Unfavorable|Hiring_Partial_Unfavorable|Admissions_Partial_Unfavorable|Loan_Partial_Unfavorable
2020-02-26 17:04:19	2020-02-26 17:06:49	IP Address		100	149	True	2020-02-26 17:06:49								anonymous	EN	I agree					B _ Decision being made by the computer program	B _ Decision being made by the computer program	B _ Decision being made by the computer program	B _ Decision being made by the computer program					Being unfavorable towards you because of some characteristic you posses	Male	62	Moderately Conservative			FL_53		Loan_Partial_Unfavorable|Admissions_Partial_Unfavorable|LayOff_Partial_Unfavorable|Hiring_Partial_Unfavorable
2020-02-26 17:04:20	2020-02-26 17:06:50	IP Address		100	149	True	2020-02-26 17:06:50								anonymous	EN	I agree					B _ Decision being made by the computer program	B _ Decision being made by the computer program	B _ Decision being made by the computer program	B _ Decision being made by the computer program					Being unfavorable towards you because of some characteristic you posses	Other	43	Neither Conservative nor Liberal			FL_53		Admissions_Partial_Unfavorable|Hiring_Partial_Unfavorable|Loan_Partial_Unfavorable|LayOff_Partial_Unfavorable
2020-02-26 17:05:42	2020-02-26 17:07:14	IP Address		100	91	True	2020-02-26 17:07:14								anonymous	EN	I agree									B _ Decision being made by the computer program	B _ Decision being made by the computer program	A _ Decision being made by a supervisor	B _ Decision being made by the computer program	Having some preference, but I did not know whether it would be favorable or unfavorable to me	Male	30	Neither Conservative nor Liberal			FL_56			Hiring_Uncertain|LayOff_Uncertain|Loan_Uncertain|Admissions_Uncertainty
2020-02-26 17:05:16	2020-02-26 17:07:16	IP Address		100	120	True	2020-02-26 17:07:17								anonymous	EN	I agree									B _ Decision being made by the computer program	B _ Decision being made by the computer program	B _ Decision being made by the computer program	B _ Decision being made by the computer program	Having some preference, but I did not know whether it would be favorable or unfavorable to me	Male	32	Neither Conservative nor Liberal			FL_56			LayOff_Uncertain|Admissions_Uncertainty|Hiring_Uncertain|Loan_Uncertain
2020-02-26 17:04:19	2020-02-26 17:07:19	IP Address		100	179	True	2020-02-26 17:07:19								anonymous	EN	I agree	A _ Decision being made by the admissions officer	A _ Decision being made by the loan officer	A _ Decision being made by a supervisor	A _ Decision being made by an HR manager									Being more favorable towards you because of some characteristic you possess	Female	28	Moderately Liberal	On mobile the button wasnt responding until i refreshed the page most times		FL_23	Admissions_Partial_Favorable|Hiring_Partial_Favorable|Loan_Partial_Favorable|LayOff_Partial_Favorable
2020-02-26 17:03:13	2020-02-26 17:07:54	IP Address		100	281	True	2020-02-26 17:07:54								anonymous	EN	I agree									B _ Decision being made by the computer program	B _ Decision being made by the computer program	B _ Decision being made by the computer program	B _ Decision being made by the computer program	Having some preference, but I did not know whether it would be favorable or unfavorable to me	Female	28	Very Liberal			FL_56			Admissions_Uncertainty|LayOff_Uncertain|Loan_Uncertain|Hiring_Uncertain
2020-02-26 17:06:25	2020-02-26 17:07:59	IP Address		100	94	True	2020-02-26 17:08:00								anonymous	EN	I agree					B _ Decision being made by the computer program	B _ Decision being made by the computer program	A _ Decision being made by a supervisor	A _ Decision being made by an HR manager					Having some preference, but I did not know whether it would be favorable or unfavorable to me	Female	31	Extremely Liberal			FL_53		Admissions_Partial_Unfavorable|LayOff_Partial_Unfavorable|Hiring_Partial_Unfavorable|Loan_Partial_Unfavorable
2020-02-26 17:06:11	2020-02-26 17:08:00	IP Address		100	108	True	2020-02-26 17:08:00								anonymous	EN	I agree					B _ Decision being made by the computer program	B _ Decision being made by the computer program	B _ Decision being made by the computer program	B _ Decision being made by the computer program					Being unfavorable towards you because of some characteristic you posses	Other	32	Extremely Liberal	N/A		FL_53		Admissions_Partial_Unfavorable|Hiring_Partial_Unfavorable|LayOff_Partial_Unfavorable|Loan_Partial_Unfavorable
2020-02-26 17:05:34	2020-02-26 17:08:01	IP Address		100	146	True	2020-02-26 17:08:01								anonymous	EN	I agree					B _ Decision being made by the computer program	B _ Decision being made by the computer program	A _ Decision being made by a supervisor	B _ Decision being made by the computer program					Being more favorable towards you because of some characteristic you possess	Male	25	Moderately Liberal			FL_53		Loan_Partial_Unfavorable|Hiring_Partial_Unfavorable|LayOff_Partial_Unfavorable|Admissions_Partial_Unfavorable
2020-02-26 17:04:30	2020-02-26 17:08:10	IP Address		100	220	True	2020-02-26 17:08:10								anonymous	EN	I agree									B _ Decision being made by the computer program	B _ Decision being made by the computer program	B _ Decision being made by the computer program	B _ Decision being made by the computer program	Having some preference, but I did not know whether it would be favorable or unfavorable to me	Female	50	Very Liberal			FL_56			Loan_Uncertain|Hiring_Uncertain|LayOff_Uncertain|Admissions_Uncertainty
2020-02-26 17:05:41	2020-02-26 17:08:29	IP Address		100	167	True	2020-02-26 17:08:29								anonymous	EN	I agree	B _ Decision being made by the computer program	B _ Decision being made by the computer program	B _ Decision being made by the computer program	B _ Decision being made by the computer program									Being more favorable towards you because of some characteristic you possess	Female	35	Very Liberal	None		FL_23	Admissions_Partial_Favorable|Loan_Partial_Favorable|Hiring_Partial_Favorable|LayOff_Partial_Favorable
2020-02-26 17:03:48	2020-02-26 17:08:56	IP Address		100	308	True	2020-02-26 17:08:57								anonymous	EN	I agree	B _ Decision being made by the computer program	B _ Decision being made by the computer program	B _ Decision being made by the computer program	B _ Decision being made by the computer program									Being more favorable towards you because of some characteristic you possess	Female	49	Moderately Liberal	I live in the US where it is illegal to make these choices based on race, gender, etc. I'm not choosing the offer which can end up in a federal lawsuit. That would NOT be a benefit in the long term.		FL_23	LayOff_Partial_Favorable|Admissions_Partial_Favorable|Hiring_Partial_Favorable|Loan_Partial_Favorable
2020-02-26 17:07:29	2020-02-26 17:09:11	IP Address		100	102	True	2020-02-26 17:09:11								anonymous	EN	I agree					A _ Decision being made by the admissions officer	A _ Decision being made by the loan officer	A _ Decision being made by a supervisor	A _ Decision being made by an HR manager					Having some preference, but I did not know whether it would be favorable or unfavorable to me	Male	24	Extremely Liberal			FL_53		Hiring_Partial_Unfavorable|Loan_Partial_Unfavorable|Admissions_Partial_Unfavorable|LayOff_Partial_Unfavorable
2020-02-26 17:07:39	2020-02-26 17:09:24	IP Address		100	105	True	2020-02-26 17:09:24								anonymous	EN	I agree									B _ Decision being made by the computer program	B _ Decision being made by the computer program	B _ Decision being made by the computer program	B _ Decision being made by the computer program	Being more favorable towards you because of some characteristic you possess	Female	36	Very Liberal			FL_56			Admissions_Uncertainty|LayOff_Uncertain|Loan_Uncertain|Hiring_Uncertain
2020-02-26 17:05:41	2020-02-26 17:09:32	IP Address		100	230	True	2020-02-26 17:09:32								anonymous	EN	I agree	B _ Decision being made by the computer program	B _ Decision being made by the computer program	B _ Decision being made by the computer program	A _ Decision being made by an HR manager									Being more favorable towards you because of some characteristic you possess	Male	44	Neither Conservative nor Liberal	none		FL_23	Admissions_Partial_Favorable|LayOff_Partial_Favorable|Hiring_Partial_Favorable|Loan_Partial_Favorable
2020-02-26 17:05:40	2020-02-26 17:09:36	IP Address		100	236	True	2020-02-26 17:09:37								anonymous	EN	I agree					B _ Decision being made by the computer program	B _ Decision being made by the computer program	B _ Decision being made by the computer program	B _ Decision being made by the computer program					Being unfavorable towards you because of some characteristic you posses	Female	22	Very Liberal			FL_53		Hiring_Partial_Unfavorable|Loan_Partial_Unfavorable|LayOff_Partial_Unfavorable|Admissions_Partial_Unfavorable
2020-02-26 17:07:25	2020-02-26 17:09:38	IP Address		100	132	True	2020-02-26 17:09:38								anonymous	EN	I agree					B _ Decision being made by the computer program	B _ Decision being made by the computer program	B _ Decision being made by the computer program	B _ Decision being made by the computer program					Being unfavorable towards you because of some characteristic you posses	Female	39	Moderately Liberal			FL_53		Admissions_Partial_Unfavorable|Hiring_Partial_Unfavorable|Loan_Partial_Unfavorable|LayOff_Partial_Unfavorable
2020-02-26 17:07:04	2020-02-26 17:09:41	IP Address		100	157	True	2020-02-26 17:09:41								anonymous	EN	I agree									A _ Decision being made by the admissions officer	A _ Decision being made by the loan officer	B _ Decision being made by the computer program	A _ Decision being made by an HR manager	Being more favorable towards you because of some characteristic you possess	Female	18	Neither Conservative nor Liberal			FL_56			Admissions_Uncertainty|Loan_Uncertain|Hiring_Uncertain|LayOff_Uncertain
2020-02-26 17:06:17	2020-02-26 17:09:51	IP Address		100	214	True	2020-02-26 17:09:51								anonymous	EN	I agree	B _ Decision being made by the computer program	B _ Decision being made by the computer program	B _ Decision being made by the computer program	B _ Decision being made by the computer program									Being more favorable towards you because of some characteristic you possess	Female	23	Very Liberal			FL_23	Loan_Partial_Favorable|Admissions_Partial_Favorable|LayOff_Partial_Favorable|Hiring_Partial_Favorable
2020-02-26 17:04:04	2020-02-26 17:10:23	IP Address		100	379	True	2020-02-26 17:10:23								anonymous	EN	I agree	B _ Decision being made by the computer program	B _ Decision being made by the computer program	A _ Decision being made by a supervisor	B _ Decision being made by the computer program									Being more favorable towards you because of some characteristic you possess	Female	31	Very Liberal			FL_23	Hiring_Partial_Favorable|LayOff_Partial_Favorable|Admissions_Partial_Favorable|Loan_Partial_Favorable
2020-02-26 17:08:13	2020-02-26 17:10:27	IP Address		100	134	True	2020-02-26 17:10:27								anonymous	EN	I agree									B _ Decision being made by the computer program	B _ Decision being made by the computer program	B _ Decision being made by the computer program	B _ Decision being made by the computer program	Having some preference, but I did not know whether it would be favorable or unfavorable to me	Male	44	Moderately Liberal			FL_56			Admissions_Uncertainty|LayOff_Uncertain|Hiring_Uncertain|Loan_Uncertain
2020-02-26 17:07:43	2020-02-26 17:10:29	IP Address		100	165	True	2020-02-26 17:10:29								anonymous	EN	I agree	A _ Decision being made by the admissions officer	B _ Decision being made by the computer program	A _ Decision being made by a supervisor	B _ Decision being made by the computer program									Being more favorable towards you because of some characteristic you possess	Female	26	Neither Conservative nor Liberal			FL_23	Loan_Partial_Favorable|LayOff_Partial_Favorable|Hiring_Partial_Favorable|Admissions_Partial_Favorable
2020-02-26 17:08:39	2020-02-26 17:10:43	IP Address		100	123	True	2020-02-26 17:10:43								anonymous	EN	I agree					B _ Decision being made by the computer program	B _ Decision being made by the computer program	B _ Decision being made by the computer program	B _ Decision being made by the computer program					Being unfavorable towards you because of some characteristic you posses	Female	26	Very Conservative			FL_53		Admissions_Partial_Unfavorable|LayOff_Partial_Unfavorable|Loan_Partial_Unfavorable|Hiring_Partial_Unfavorable
2020-02-26 17:06:25	2020-02-26 17:10:45	IP Address		100	259	True	2020-02-26 17:10:45								anonymous	EN	I agree	B _ Decision being made by the computer program	B _ Decision being made by the computer program	B _ Decision being made by the computer program	B _ Decision being made by the computer program									Being more favorable towards you because of some characteristic you possess	Female	39	Moderately Liberal			FL_23	LayOff_Partial_Favorable|Hiring_Partial_Favorable|Loan_Partial_Favorable|Admissions_Partial_Favorable
2020-02-26 17:05:44	2020-02-26 17:10:46	IP Address		100	301	True	2020-02-26 17:10:46								anonymous	EN	I agree									B _ Decision being made by the computer program	B _ Decision being made by the computer program	B _ Decision being made by the computer program	B _ Decision being made by the computer program	Having some preference, but I did not know whether it would be favorable or unfavorable to me	Male	20	Moderately Liberal			FL_56			LayOff_Uncertain|Loan_Uncertain|Hiring_Uncertain|Admissions_Uncertainty
2020-02-26 17:08:56	2020-02-26 17:10:54	IP Address		100	118	True	2020-02-26 17:10:55								anonymous	EN	I agree	A _ Decision being made by the admissions officer	B _ Decision being made by the computer program	A _ Decision being made by a supervisor	B _ Decision being made by the computer program									Being more favorable towards you because of some characteristic you possess	Male	21	Moderately Conservative			FL_23	Loan_Partial_Favorable|Admissions_Partial_Favorable|LayOff_Partial_Favorable|Hiring_Partial_Favorable
2020-02-26 17:07:14	2020-02-26 17:10:55	IP Address		100	221	True	2020-02-26 17:10:56								anonymous	EN	I agree									B _ Decision being made by the computer program	B _ Decision being made by the computer program	B _ Decision being made by the computer program	B _ Decision being made by the computer program	Having some preference, but I did not know whether it would be favorable or unfavorable to me	Female	69	Moderately Liberal	None, really.		FL_56			Hiring_Uncertain|Admissions_Uncertainty|Loan_Uncertain|LayOff_Uncertain
2020-02-26 17:09:33	2020-02-26 17:11:07	IP Address		100	93	True	2020-02-26 17:11:07								anonymous	EN	I agree									A _ Decision being made by the admissions officer	B _ Decision being made by the computer program	A _ Decision being made by a supervisor	A _ Decision being made by an HR manager	Being more favorable towards you because of some characteristic you possess	Male	19	Moderately Liberal			FL_56			Admissions_Uncertainty|Loan_Uncertain|Hiring_Uncertain|LayOff_Uncertain
2020-02-26 17:08:03	2020-02-26 17:11:08	IP Address		100	184	True	2020-02-26 17:11:08								anonymous	EN	I agree									B _ Decision being made by the computer program	B _ Decision being made by the computer program	A _ Decision being made by a supervisor	A _ Decision being made by an HR manager	Having some preference, but I did not know whether it would be favorable or unfavorable to me	Male	37	Neither Conservative nor Liberal			FL_56			Hiring_Uncertain|Admissions_Uncertainty|Loan_Uncertain|LayOff_Uncertain
2020-02-26 17:07:56	2020-02-26 17:11:10	IP Address		100	193	True	2020-02-26 17:11:10								anonymous	EN	I agree					B _ Decision being made by the computer program	B _ Decision being made by the computer program	B _ Decision being made by the computer program	B _ Decision being made by the computer program					Being unfavorable towards you because of some characteristic you posses	Male	53	Very Liberal	No		FL_53		Admissions_Partial_Unfavorable|LayOff_Partial_Unfavorable|Loan_Partial_Unfavorable|Hiring_Partial_Unfavorable
2020-02-26 17:09:31	2020-02-26 17:11:22	IP Address		100	110	True	2020-02-26 17:11:22								anonymous	EN	I agree	B _ Decision being made by the computer program	B _ Decision being made by the computer program	B _ Decision being made by the computer program	B _ Decision being made by the computer program									Being unfavorable towards you because of some characteristic you posses	Male	33	Very Liberal			FL_23	Hiring_Partial_Favorable|Admissions_Partial_Favorable|LayOff_Partial_Favorable|Loan_Partial_Favorable
2020-02-26 17:07:57	2020-02-26 17:11:25	IP Address		100	207	True	2020-02-26 17:11:25								anonymous	EN	I agree					A _ Decision being made by the admissions officer	B _ Decision being made by the computer program	A _ Decision being made by a supervisor	A _ Decision being made by an HR manager					Being unfavorable towards you because of some characteristic you posses	Male	28	Neither Conservative nor Liberal			FL_53		Hiring_Partial_Unfavorable|Admissions_Partial_Unfavorable|Loan_Partial_Unfavorable|LayOff_Partial_Unfavorable
2020-02-26 17:05:08	2020-02-26 17:11:30	IP Address		100	382	True	2020-02-26 17:11:31								anonymous	EN	I agree									B _ Decision being made by the computer program	B _ Decision being made by the computer program	A _ Decision being made by a supervisor	A _ Decision being made by an HR manager	Having some preference, but I did not know whether it would be favorable or unfavorable to me	Female	57	Neither Conservative nor Liberal	none		FL_56			Admissions_Uncertainty|Loan_Uncertain|LayOff_Uncertain|Hiring_Uncertain
2020-02-26 17:08:25	2020-02-26 17:11:32	IP Address		100	186	True	2020-02-26 17:11:32								anonymous	EN	I agree									B _ Decision being made by the computer program	B _ Decision being made by the computer program	B _ Decision being made by the computer program	B _ Decision being made by the computer program	Having some preference, but I did not know whether it would be favorable or unfavorable to me	Male	21	Extremely Liberal			FL_56			Loan_Uncertain|LayOff_Uncertain|Hiring_Uncertain|Admissions_Uncertainty
2020-02-26 17:08:49	2020-02-26 17:11:37	IP Address		100	167	True	2020-02-26 17:11:37								anonymous	EN	I agree					B _ Decision being made by the computer program	B _ Decision being made by the computer program	B _ Decision being made by the computer program	B _ Decision being made by the computer program					Being unfavorable towards you because of some characteristic you posses	Male	23	Moderately Liberal			FL_53		Hiring_Partial_Unfavorable|LayOff_Partial_Unfavorable|Loan_Partial_Unfavorable|Admissions_Partial_Unfavorable
2020-02-26 17:06:32	2020-02-26 17:11:50	IP Address		100	317	True	2020-02-26 17:11:50								anonymous	EN	I agree					B _ Decision being made by the computer program	B _ Decision being made by the computer program	A _ Decision being made by a supervisor	A _ Decision being made by an HR manager					Being more favorable towards you because of some characteristic you possess	Female	26	Moderately Liberal	None		FL_53		Loan_Partial_Unfavorable|Hiring_Partial_Unfavorable|Admissions_Partial_Unfavorable|LayOff_Partial_Unfavorable
2020-02-26 17:10:43	2020-02-26 17:12:05	IP Address		100	82	True	2020-02-26 17:12:06								anonymous	EN	I agree	A _ Decision being made by the admissions officer	A _ Decision being made by the loan officer	A _ Decision being made by a supervisor	A _ Decision being made by an HR manager									Being more favorable towards you because of some characteristic you possess	Other	22	Extremely Liberal			FL_23	Loan_Partial_Favorable|Hiring_Partial_Favorable|LayOff_Partial_Favorable|Admissions_Partial_Favorable
2020-02-26 17:07:47	2020-02-26 17:12:25	IP Address		100	278	True	2020-02-26 17:12:25								anonymous	EN	I agree	B _ Decision being made by the computer program	B _ Decision being made by the computer program	B _ Decision being made by the computer program	B _ Decision being made by the computer program									Being more favorable towards you because of some characteristic you possess	Male	31	Neither Conservative nor Liberal			FL_23	LayOff_Partial_Favorable|Admissions_Partial_Favorable|Hiring_Partial_Favorable|Loan_Partial_Favorable
2020-02-26 17:10:24	2020-02-26 17:12:31	IP Address		100	126	True	2020-02-26 17:12:31								anonymous	EN	I agree					B _ Decision being made by the computer program	B _ Decision being made by the computer program	B _ Decision being made by the computer program	B _ Decision being made by the computer program					Being unfavorable towards you because of some characteristic you posses	Female	21	Neither Conservative nor Liberal			FL_53		LayOff_Partial_Unfavorable|Admissions_Partial_Unfavorable|Hiring_Partial_Unfavorable|Loan_Partial_Unfavorable
2020-02-26 17:06:44	2020-02-26 17:12:44	IP Address		100	360	True	2020-02-26 17:12:44								anonymous	EN	I agree	A _ Decision being made by the admissions officer	B _ Decision being made by the computer program	A _ Decision being made by a supervisor	B _ Decision being made by the computer program									Being more favorable towards you because of some characteristic you possess	Female	25	Neither Conservative nor Liberal	If it doesn't hurt the study: Allow an option for human decisions without the taking into account of race, etc. I prefer humans making decisions typically, but I expect those humans to be unbiased on these types of categories. Regarding the layoff question this especially bothered me because you want a human to choose based on who contributes the most to the workplace rather than direct "producti…		FL_23	Admissions_Partial_Favorable|Loan_Partial_Favorable|Hiring_Partial_Favorable|LayOff_Partial_Favorable
2020-02-26 17:11:02	2020-02-26 17:12:56	IP Address		100	113	True	2020-02-26 17:12:56								anonymous	EN	I agree	A _ Decision being made by the admissions officer	B _ Decision being made by the computer program	A _ Decision being made by a supervisor	A _ Decision being made by an HR manager									Being more favorable towards you because of some characteristic you possess	Female	34	Neither Conservative nor Liberal			FL_23	LayOff_Partial_Favorable|Admissions_Partial_Favorable|Hiring_Partial_Favorable|Loan_Partial_Favorable
2020-02-26 17:12:11	2020-02-26 17:13:07	IP Address		100	55	True	2020-02-26 17:13:07								anonymous	EN	I agree	A _ Decision being made by the admissions officer	B _ Decision being made by the computer program	B _ Decision being made by the computer program	A _ Decision being made by an HR manager									Being unfavorable towards you because of some characteristic you posses	Male	21	Neither Conservative nor Liberal			FL_23	LayOff_Partial_Favorable|Loan_Partial_Favorable|Admissions_Partial_Favorable|Hiring_Partial_Favorable
2020-02-26 17:11:37	2020-02-26 17:13:09	IP Address		100	91	True	2020-02-26 17:13:09								anonymous	EN	I agree	A _ Decision being made by the admissions officer	A _ Decision being made by the loan officer	A _ Decision being made by a supervisor	A _ Decision being made by an HR manager									Being more favorable towards you because of some characteristic you possess	Female	23	Extremely Liberal			FL_23	Hiring_Partial_Favorable|Loan_Partial_Favorable|LayOff_Partial_Favorable|Admissions_Partial_Favorable
2020-02-26 17:11:08	2020-02-26 17:13:11	IP Address		100	123	True	2020-02-26 17:13:11								anonymous	EN	I agree									B _ Decision being made by the computer program	B _ Decision being made by the computer program	A _ Decision being made by a supervisor	A _ Decision being made by an HR manager	Being more favorable towards you because of some characteristic you possess	Male	43	Moderately Liberal			FL_56			Admissions_Uncertainty|LayOff_Uncertain|Hiring_Uncertain|Loan_Uncertain
2020-02-26 17:09:07	2020-02-26 17:13:11	IP Address		100	244	True	2020-02-26 17:13:11								anonymous	EN	I agree									A _ Decision being made by the admissions officer	A _ Decision being made by the loan officer	B _ Decision being made by the computer program	B _ Decision being made by the computer program	Having some preference, but I did not know whether it would be favorable or unfavorable to me	Male	19	Moderately Liberal			FL_56			Hiring_Uncertain|LayOff_Uncertain|Admissions_Uncertainty|Loan_Uncertain
2020-02-26 17:12:17	2020-02-26 17:13:18	IP Address		100	61	True	2020-02-26 17:13:18								anonymous	EN	I agree	A _ Decision being made by the admissions officer	A _ Decision being made by the loan officer	A _ Decision being made by a supervisor	A _ Decision being made by an HR manager									Being more favorable towards you because of some characteristic you possess	Male	23	Moderately Liberal			FL_23	Loan_Partial_Favorable|LayOff_Partial_Favorable|Admissions_Partial_Favorable|Hiring_Partial_Favorable
2020-02-26 17:11:10	2020-02-26 17:13:26	IP Address		100	135	True	2020-02-26 17:13:26								anonymous	EN	I agree					B _ Decision being made by the computer program	B _ Decision being made by the computer program	B _ Decision being made by the computer program	B _ Decision being made by the computer program					Being unfavorable towards you because of some characteristic you posses	Male	19	Moderately Conservative			FL_53		LayOff_Partial_Unfavorable|Hiring_Partial_Unfavorable|Admissions_Partial_Unfavorable|Loan_Partial_Unfavorable
2020-02-26 17:10:55	2020-02-26 17:13:31	IP Address		100	155	True	2020-02-26 17:13:31								anonymous	EN	I agree					B _ Decision being made by the computer program	B _ Decision being made by the computer program	B _ Decision being made by the computer program	B _ Decision being made by the computer program					Being unfavorable towards you because of some characteristic you posses	Male	35	Very Liberal			FL_53		Loan_Partial_Unfavorable|Admissions_Partial_Unfavorable|Hiring_Partial_Unfavorable|LayOff_Partial_Unfavorable
2020-02-26 17:08:32	2020-02-26 17:14:12	IP Address		100	340	True	2020-02-26 17:14:13								anonymous	EN	I agree	A _ Decision being made by the admissions officer	A _ Decision being made by the loan officer	A _ Decision being made by a supervisor	B _ Decision being made by the computer program									Being more favorable towards you because of some characteristic you possess	Female	47	Moderately Liberal			FL_23	LayOff_Partial_Favorable|Loan_Partial_Favorable|Admissions_Partial_Favorable|Hiring_Partial_Favorable
2020-02-26 17:10:42	2020-02-26 17:14:15	IP Address		100	212	True	2020-02-26 17:14:16								anonymous	EN	I agree									A _ Decision being made by the admissions officer	A _ Decision being made by the loan officer	B _ Decision being made by the computer program	B _ Decision being made by the computer program	Having some preference, but I did not know whether it would be favorable or unfavorable to me	Female	51	Moderately Liberal	N/A. thank you for this easy and interesting survey!		FL_56			Admissions_Uncertainty|LayOff_Uncertain|Hiring_Uncertain|Loan_Uncertain
2020-02-26 17:12:59	2020-02-26 17:14:17	IP Address		100	78	True	2020-02-26 17:14:18								anonymous	EN	I agree	A _ Decision being made by the admissions officer	A _ Decision being made by the loan officer	A _ Decision being made by a supervisor	A _ Decision being made by an HR manager									Being more favorable towards you because of some characteristic you possess	Female	25	Extremely Liberal			FL_23	LayOff_Partial_Favorable|Hiring_Partial_Favorable|Admissions_Partial_Favorable|Loan_Partial_Favorable
2020-02-26 17:11:43	2020-02-26 17:14:34	IP Address		100	170	True	2020-02-26 17:14:34								anonymous	EN	I agree									A _ Decision being made by the admissions officer	A _ Decision being made by the loan officer	A _ Decision being made by a supervisor	B _ Decision being made by the computer program	Having some preference, but I did not know whether it would be favorable or unfavorable to me	Male	37	Neither Conservative nor Liberal			FL_56			LayOff_Uncertain|Hiring_Uncertain|Admissions_Uncertainty|Loan_Uncertain
2020-02-26 17:00:23	2020-02-26 17:14:37	IP Address		100	854	True	2020-02-26 17:14:37								anonymous	EN	I agree	A _ Decision being made by the admissions officer	A _ Decision being made by the loan officer	A _ Decision being made by a supervisor	A _ Decision being made by an HR manager									Being more favorable towards you because of some characteristic you possess	Male	33	Very Liberal			FL_23	Hiring_Partial_Favorable|LayOff_Partial_Favorable|Admissions_Partial_Favorable|Loan_Partial_Favorable
2020-02-26 17:13:08	2020-02-26 17:14:41	IP Address		100	92	True	2020-02-26 17:14:41								anonymous	EN	I agree									B _ Decision being made by the computer program	B _ Decision being made by the computer program	B _ Decision being made by the computer program	B _ Decision being made by the computer program	Having some preference, but I did not know whether it would be favorable or unfavorable to me	Male	23	Moderately Liberal			FL_56			Hiring_Uncertain|Loan_Uncertain|Admissions_Uncertainty|LayOff_Uncertain
2020-02-26 17:13:13	2020-02-26 17:14:50	IP Address		100	97	True	2020-02-26 17:14:50								anonymous	EN	I agree									A _ Decision being made by the admissions officer	A _ Decision being made by the loan officer	A _ Decision being made by a supervisor	A _ Decision being made by an HR manager	Having some preference, but I did not know whether it would be favorable or unfavorable to me	Male	19	Neither Conservative nor Liberal			FL_56			LayOff_Uncertain|Admissions_Uncertainty|Loan_Uncertain|Hiring_Uncertain
2020-02-26 17:11:27	2020-02-26 17:14:53	IP Address		100	205	True	2020-02-26 17:14:54								anonymous	EN	I agree					B _ Decision being made by the computer program	B _ Decision being made by the computer program	B _ Decision being made by the computer program	B _ Decision being made by the computer program					Being unfavorable towards you because of some characteristic you posses	Female	67	Moderately Liberal			FL_53		Admissions_Partial_Unfavorable|LayOff_Partial_Unfavorable|Loan_Partial_Unfavorable|Hiring_Partial_Unfavorable
2020-02-26 17:12:30	2020-02-26 17:14:56	IP Address		100	146	True	2020-02-26 17:14:56								anonymous	EN	I agree	A _ Decision being made by the admissions officer	A _ Decision being made by the loan officer	A _ Decision being made by a supervisor	A _ Decision being made by an HR manager									Being more favorable towards you because of some characteristic you possess	Female	31	Moderately Liberal			FL_23	LayOff_Partial_Favorable|Hiring_Partial_Favorable|Admissions_Partial_Favorable|Loan_Partial_Favorable
2020-02-26 17:09:57	2020-02-26 17:15:15	IP Address		100	317	True	2020-02-26 17:15:15								anonymous	EN	I agree									B _ Decision being made by the computer program	A _ Decision being made by the loan officer	A _ Decision being made by a supervisor	A _ Decision being made by an HR manager	Having some preference, but I did not know whether it would be favorable or unfavorable to me	Male	64	Moderately Conservative			FL_56			Loan_Uncertain|LayOff_Uncertain|Admissions_Uncertainty|Hiring_Uncertain
2020-02-26 17:13:24	2020-02-26 17:15:18	IP Address		100	114	True	2020-02-26 17:15:18								anonymous	EN	I agree					B _ Decision being made by the computer program	B _ Decision being made by the computer program	B _ Decision being made by the computer program	B _ Decision being made by the computer program					Being unfavorable towards you because of some characteristic you posses	Male	29	Extremely Liberal	none		FL_53		Loan_Partial_Unfavorable|LayOff_Partial_Unfavorable|Hiring_Partial_Unfavorable|Admissions_Partial_Unfavorable
2020-02-26 17:12:44	2020-02-26 17:15:18	IP Address		100	154	True	2020-02-26 17:15:18								anonymous	EN	I agree					B _ Decision being made by the computer program	A _ Decision being made by the loan officer	A _ Decision being made by a supervisor	A _ Decision being made by an HR manager					Being unfavorable towards you because of some characteristic you posses	Female	46	Moderately Conservative			FL_53		LayOff_Partial_Unfavorable|Loan_Partial_Unfavorable|Admissions_Partial_Unfavorable|Hiring_Partial_Unfavorable
2020-02-26 17:12:44	2020-02-26 17:15:18	IP Address		100	154	True	2020-02-26 17:15:19								anonymous	EN	I agree					A _ Decision being made by the admissions officer	A _ Decision being made by the loan officer	A _ Decision being made by a supervisor	B _ Decision being made by the computer program					Having some preference, but I did not know whether it would be favorable or unfavorable to me	Female	31	Moderately Liberal			FL_53		Admissions_Partial_Unfavorable|Hiring_Partial_Unfavorable|Loan_Partial_Unfavorable|LayOff_Partial_Unfavorable
2020-02-26 17:12:11	2020-02-26 17:15:22	IP Address		100	190	True	2020-02-26 17:15:23								anonymous	EN	I agree									B _ Decision being made by the computer program	A _ Decision being made by the loan officer	A _ Decision being made by a supervisor	A _ Decision being made by an HR manager	Being unfavorable towards you because of some characteristic you posses	Male	28	Extremely Liberal			FL_56			LayOff_Uncertain|Loan_Uncertain|Admissions_Uncertainty|Hiring_Uncertain
2020-02-26 17:12:40	2020-02-26 17:15:34	IP Address		100	173	True	2020-02-26 17:15:34								anonymous	EN	I agree					B _ Decision being made by the computer program	B _ Decision being made by the computer program	B _ Decision being made by the computer program	B _ Decision being made by the computer program					Being unfavorable towards you because of some characteristic you posses	Female	24	Neither Conservative nor Liberal			FL_53		Admissions_Partial_Unfavorable|Loan_Partial_Unfavorable|Hiring_Partial_Unfavorable|LayOff_Partial_Unfavorable
2020-02-26 17:12:12	2020-02-26 17:15:36	IP Address		100	204	True	2020-02-26 17:15:36								anonymous	EN	I agree	B _ Decision being made by the computer program	B _ Decision being made by the computer program	A _ Decision being made by a supervisor	A _ Decision being made by an HR manager									Having some preference, but I did not know whether it would be favorable or unfavorable to me	Female	69	Extremely Conservative	no		FL_23	Hiring_Partial_Favorable|Loan_Partial_Favorable|LayOff_Partial_Favorable|Admissions_Partial_Favorable
2020-02-26 17:14:24	2020-02-26 17:15:42	IP Address		100	77	True	2020-02-26 17:15:42								anonymous	EN	I agree	B _ Decision being made by the computer program	B _ Decision being made by the computer program	B _ Decision being made by the computer program	B _ Decision being made by the computer program									Being more favorable towards you because of some characteristic you possess	Male	36	Extremely Conservative			FL_23	LayOff_Partial_Favorable|Loan_Partial_Favorable|Hiring_Partial_Favorable|Admissions_Partial_Favorable
2020-02-26 17:13:13	2020-02-26 17:15:59	IP Address		100	165	True	2020-02-26 17:15:59								anonymous	EN	I agree									A _ Decision being made by the admissions officer	B _ Decision being made by the computer program	A _ Decision being made by a supervisor	A _ Decision being made by an HR manager	Having some preference, but I did not know whether it would be favorable or unfavorable to me	Male	50	Moderately Conservative			FL_56			Admissions_Uncertainty|Hiring_Uncertain|LayOff_Uncertain|Loan_Uncertain
2020-02-26 17:13:38	2020-02-26 17:16:09	IP Address		100	150	True	2020-02-26 17:16:09								anonymous	EN	I agree	A _ Decision being made by the admissions officer	A _ Decision being made by the loan officer	A _ Decision being made by a supervisor	A _ Decision being made by an HR manager									Being more favorable towards you because of some characteristic you possess	Male	31	Neither Conservative nor Liberal			FL_23	Hiring_Partial_Favorable|Loan_Partial_Favorable|LayOff_Partial_Favorable|Admissions_Partial_Favorable
2020-02-26 17:13:19	2020-02-26 17:16:09	IP Address		100	170	True	2020-02-26 17:16:09								anonymous	EN	I agree					B _ Decision being made by the computer program	B _ Decision being made by the computer program	B _ Decision being made by the computer program	B _ Decision being made by the computer program					Being unfavorable towards you because of some characteristic you posses	Female	32	Extremely Liberal			FL_53		LayOff_Partial_Unfavorable|Hiring_Partial_Unfavorable|Loan_Partial_Unfavorable|Admissions_Partial_Unfavorable
2020-02-26 17:11:49	2020-02-26 17:16:24	IP Address		100	274	True	2020-02-26 17:16:24								anonymous	EN	I agree					B _ Decision being made by the computer program	B _ Decision being made by the computer program	B _ Decision being made by the computer program	B _ Decision being made by the computer program					Being unfavorable towards you because of some characteristic you posses	Male	25	Moderately Conservative			FL_53		Loan_Partial_Unfavorable|LayOff_Partial_Unfavorable|Admissions_Partial_Unfavorable|Hiring_Partial_Unfavorable
2020-02-26 17:12:31	2020-02-26 17:16:39	IP Address		100	248	True	2020-02-26 17:16:40								anonymous	EN	I agree									B _ Decision being made by the computer program	B _ Decision being made by the computer program	A _ Decision being made by a supervisor	B _ Decision being made by the computer program	Having some preference, but I did not know whether it would be favorable or unfavorable to me	Male	57	Very Conservative	none		FL_56			Hiring_Uncertain|Admissions_Uncertainty|Loan_Uncertain|LayOff_Uncertain
2020-02-26 17:12:31	2020-02-26 17:16:41	IP Address		100	249	True	2020-02-26 17:16:41								anonymous	EN	I agree					B _ Decision being made by the computer program	B _ Decision being made by the computer program	B _ Decision being made by the computer program	B _ Decision being made by the computer program					Being unfavorable towards you because of some characteristic you posses	Male	21	Moderately Conservative	I wish it asked the same questions but also flipped that is was being biased for me with the human, so it'd be able to gather whether that affected my answers		FL_53		Admissions_Partial_Unfavorable|LayOff_Partial_Unfavorable|Loan_Partial_Unfavorable|Hiring_Partial_Unfavorable
2020-02-26 17:14:46	2020-02-26 17:16:42	IP Address		100	116	True	2020-02-26 17:16:43								anonymous	EN	I agree					B _ Decision being made by the computer program	B _ Decision being made by the computer program	A _ Decision being made by a supervisor	A _ Decision being made by an HR manager					Being unfavorable towards you because of some characteristic you posses	Male	29	Moderately Liberal			FL_53		Admissions_Partial_Unfavorable|Loan_Partial_Unfavorable|LayOff_Partial_Unfavorable|Hiring_Partial_Unfavorable
2020-02-26 17:14:24	2020-02-26 17:16:47	IP Address		100	143	True	2020-02-26 17:16:48								anonymous	EN	I agree									B _ Decision being made by the computer program	B _ Decision being made by the computer program	B _ Decision being made by the computer program	B _ Decision being made by the computer program	Having some preference, but I did not know whether it would be favorable or unfavorable to me	Female	23	Moderately Liberal			FL_56			LayOff_Uncertain|Hiring_Uncertain|Admissions_Uncertainty|Loan_Uncertain
2020-02-26 17:13:55	2020-02-26 17:16:48	IP Address		100	173	True	2020-02-26 17:16:48								anonymous	EN	I agree									B _ Decision being made by the computer program	B _ Decision being made by the computer program	B _ Decision being made by the computer program	A _ Decision being made by an HR manager	Having some preference, but I did not know whether it would be favorable or unfavorable to me	Female	36	Very Liberal			FL_56			Hiring_Uncertain|Loan_Uncertain|LayOff_Uncertain|Admissions_Uncertainty
2020-02-26 17:13:01	2020-02-26 17:16:49	IP Address		100	228	True	2020-02-26 17:16:49								anonymous	EN	I agree					B _ Decision being made by the computer program	B _ Decision being made by the computer program	A _ Decision being made by a supervisor	A _ Decision being made by an HR manager					Having some preference, but I did not know whether it would be favorable or unfavorable to me	Female	30	Moderately Conservative			FL_53		Hiring_Partial_Unfavorable|LayOff_Partial_Unfavorable|Loan_Partial_Unfavorable|Admissions_Partial_Unfavorable
2020-02-26 17:10:36	2020-02-26 17:17:01	IP Address		100	385	True	2020-02-26 17:17:01								anonymous	EN	I agree									B _ Decision being made by the computer program	B _ Decision being made by the computer program	B _ Decision being made by the computer program	B _ Decision being made by the computer program	Having some preference, but I did not know whether it would be favorable or unfavorable to me	Female	21	Neither Conservative nor Liberal			FL_56			Admissions_Uncertainty|LayOff_Uncertain|Loan_Uncertain|Hiring_Uncertain
2020-02-26 17:12:41	2020-02-26 17:17:01	IP Address		100	259	True	2020-02-26 17:17:01								anonymous	EN	I agree					A _ Decision being made by the admissions officer	A _ Decision being made by the loan officer	A _ Decision being made by a supervisor	A _ Decision being made by an HR manager					Being unfavorable towards you because of some characteristic you posses	Female	63	Very Liberal			FL_53		Admissions_Partial_Unfavorable|Hiring_Partial_Unfavorable|LayOff_Partial_Unfavorable|Loan_Partial_Unfavorable
2020-02-26 17:15:02	2020-02-26 17:17:08	IP Address		100	125	True	2020-02-26 17:17:08								anonymous	EN	I agree	A _ Decision being made by the admissions officer	A _ Decision being made by the loan officer	A _ Decision being made by a supervisor	A _ Decision being made by an HR manager									Being more favorable towards you because of some characteristic you possess	Male	31	Very Liberal			FL_23	LayOff_Partial_Favorable|Loan_Partial_Favorable|Hiring_Partial_Favorable|Admissions_Partial_Favorable
2020-02-26 17:15:05	2020-02-26 17:17:12	IP Address		100	127	True	2020-02-26 17:17:12								anonymous	EN	I agree					A _ Decision being made by the admissions officer	A _ Decision being made by the loan officer	A _ Decision being made by a supervisor	B _ Decision being made by the computer program					Being unfavorable towards you because of some characteristic you posses	Male	20	Extremely Liberal			FL_53		LayOff_Partial_Unfavorable|Admissions_Partial_Unfavorable|Loan_Partial_Unfavorable|Hiring_Partial_Unfavorable
2020-02-26 17:14:32	2020-02-26 17:17:20	IP Address		100	168	True	2020-02-26 17:17:21								anonymous	EN	I agree	A _ Decision being made by the admissions officer	A _ Decision being made by the loan officer	A _ Decision being made by a supervisor	A _ Decision being made by an HR manager									Being more favorable towards you because of some characteristic you possess	Male	26	Neither Conservative nor Liberal			FL_23	Loan_Partial_Favorable|LayOff_Partial_Favorable|Hiring_Partial_Favorable|Admissions_Partial_Favorable
2020-02-26 17:14:15	2020-02-26 17:17:24	IP Address		100	189	True	2020-02-26 17:17:25								anonymous	EN	I agree									A _ Decision being made by the admissions officer	B _ Decision being made by the computer program	A _ Decision being made by a supervisor	A _ Decision being made by an HR manager	Having some preference, but I did not know whether it would be favorable or unfavorable to me	Female	23	Very Liberal	n/a		FL_56			Hiring_Uncertain|LayOff_Uncertain|Loan_Uncertain|Admissions_Uncertainty
2020-02-26 17:14:46	2020-02-26 17:17:25	IP Address		100	158	True	2020-02-26 17:17:25								anonymous	EN	I agree					A _ Decision being made by the admissions officer	A _ Decision being made by the loan officer	A _ Decision being made by a supervisor	A _ Decision being made by an HR manager					Being unfavorable towards you because of some characteristic you posses	Male	54	Neither Conservative nor Liberal	AI is not to the point where we can trust it for hiring decisions.		FL_53		Hiring_Partial_Unfavorable|Loan_Partial_Unfavorable|Admissions_Partial_Unfavorable|LayOff_Partial_Unfavorable
2020-02-26 17:14:24	2020-02-26 17:17:31	IP Address		100	187	True	2020-02-26 17:17:31								anonymous	EN	I agree	B _ Decision being made by the computer program	A _ Decision being made by the loan officer	B _ Decision being made by the computer program	A _ Decision being made by an HR manager									Being more favorable towards you because of some characteristic you possess	Male	27	Moderately Liberal			FL_23	Hiring_Partial_Favorable|LayOff_Partial_Favorable|Loan_Partial_Favorable|Admissions_Partial_Favorable
2020-02-26 17:10:56	2020-02-26 17:17:42	IP Address		100	406	True	2020-02-26 17:17:43								anonymous	EN	I agree					B _ Decision being made by the computer program	B _ Decision being made by the computer program	B _ Decision being made by the computer program	B _ Decision being made by the computer program					Being unfavorable towards you because of some characteristic you posses	Female	20	Moderately Liberal			FL_53		Admissions_Partial_Unfavorable|LayOff_Partial_Unfavorable|Hiring_Partial_Unfavorable|Loan_Partial_Unfavorable
2020-02-26 17:09:12	2020-02-26 17:17:51	IP Address		100	518	True	2020-02-26 17:17:51								anonymous	EN	I agree	B _ Decision being made by the computer program	B _ Decision being made by the computer program	B _ Decision being made by the computer program	B _ Decision being made by the computer program									Being more favorable towards you because of some characteristic you possess	Female	69	Moderately Liberal			FL_23	Loan_Partial_Favorable|Hiring_Partial_Favorable|Admissions_Partial_Favorable|LayOff_Partial_Favorable
2020-02-26 17:15:09	2020-02-26 17:17:54	IP Address		100	164	True	2020-02-26 17:17:54								anonymous	EN	I agree	A _ Decision being made by the admissions officer	A _ Decision being made by the loan officer	A _ Decision being made by a supervisor	A _ Decision being made by an HR manager									Being more favorable towards you because of some characteristic you possess	Female	21	Extremely Liberal			FL_23	Hiring_Partial_Favorable|LayOff_Partial_Favorable|Loan_Partial_Favorable|Admissions_Partial_Favorable
2020-02-26 17:14:31	2020-02-26 17:18:05	IP Address		100	214	True	2020-02-26 17:18:05								anonymous	EN	I agree					A _ Decision being made by the admissions officer	A _ Decision being made by the loan officer	A _ Decision being made by a supervisor	B _ Decision being made by the computer program					Having some preference, but I did not know whether it would be favorable or unfavorable to me	Male	54	Moderately Liberal			FL_53		LayOff_Partial_Unfavorable|Hiring_Partial_Unfavorable|Loan_Partial_Unfavorable|Admissions_Partial_Unfavorable
2020-02-26 17:13:46	2020-02-26 17:18:10	IP Address		100	264	True	2020-02-26 17:18:11								anonymous	EN	I agree									B _ Decision being made by the computer program	B _ Decision being made by the computer program	A _ Decision being made by a supervisor	A _ Decision being made by an HR manager	Having some preference, but I did not know whether it would be favorable or unfavorable to me	Female	53	Moderately Liberal	Interesting		FL_56			Hiring_Uncertain|Loan_Uncertain|LayOff_Uncertain|Admissions_Uncertainty
2020-02-26 17:16:30	2020-02-26 17:18:14	IP Address		100	104	True	2020-02-26 17:18:14								anonymous	EN	I agree	A _ Decision being made by the admissions officer	A _ Decision being made by the loan officer	A _ Decision being made by a supervisor	A _ Decision being made by an HR manager									Being more favorable towards you because of some characteristic you possess	Female	20	Extremely Liberal			FL_23	Loan_Partial_Favorable|LayOff_Partial_Favorable|Hiring_Partial_Favorable|Admissions_Partial_Favorable
2020-02-26 17:14:09	2020-02-26 17:18:14	IP Address		100	245	True	2020-02-26 17:18:14								anonymous	EN	I agree	A _ Decision being made by the admissions officer	A _ Decision being made by the loan officer	A _ Decision being made by a supervisor	A _ Decision being made by an HR manager									Being more favorable towards you because of some characteristic you possess	Male	28	Very Liberal			FL_23	Hiring_Partial_Favorable|Loan_Partial_Favorable|Admissions_Partial_Favorable|LayOff_Partial_Favorable
2020-02-26 17:16:32	2020-02-26 17:18:16	IP Address		100	103	True	2020-02-26 17:18:16								anonymous	EN	I agree									A _ Decision being made by the admissions officer	A _ Decision being made by the loan officer	A _ Decision being made by a supervisor	A _ Decision being made by an HR manager	Being more favorable towards you because of some characteristic you possess	Female	31	Neither Conservative nor Liberal			FL_56			LayOff_Uncertain|Loan_Uncertain|Hiring_Uncertain|Admissions_Uncertainty
2020-02-26 17:14:57	2020-02-26 17:18:17	IP Address		100	200	True	2020-02-26 17:18:17								anonymous	EN	I agree									A _ Decision being made by the admissions officer	B _ Decision being made by the computer program	A _ Decision being made by a supervisor	B _ Decision being made by the computer program	Having some preference, but I did not know whether it would be favorable or unfavorable to me	Female	36	Moderately Liberal			FL_56			LayOff_Uncertain|Loan_Uncertain|Admissions_Uncertainty|Hiring_Uncertain
2020-02-26 17:16:08	2020-02-26 17:18:24	IP Address		100	136	True	2020-02-26 17:18:25								anonymous	EN	I agree	A _ Decision being made by the admissions officer	A _ Decision being made by the loan officer	A _ Decision being made by a supervisor	A _ Decision being made by an HR manager									Being more favorable towards you because of some characteristic you possess	Female	24	Moderately Liberal			FL_23	LayOff_Partial_Favorable|Admissions_Partial_Favorable|Hiring_Partial_Favorable|Loan_Partial_Favorable
2020-02-26 17:16:31	2020-02-26 17:18:28	IP Address		100	117	True	2020-02-26 17:18:29								anonymous	EN	I agree									B _ Decision being made by the computer program	B _ Decision being made by the computer program	A _ Decision being made by a supervisor	A _ Decision being made by an HR manager	Having some preference, but I did not know whether it would be favorable or unfavorable to me	Female	26	Very Liberal			FL_56			Loan_Uncertain|Hiring_Uncertain|LayOff_Uncertain|Admissions_Uncertainty
2020-02-26 17:04:06	2020-02-26 17:18:29	IP Address		100	863	True	2020-02-26 17:18:29								anonymous	EN	I agree									A _ Decision being made by the admissions officer	A _ Decision being made by the loan officer	A _ Decision being made by a supervisor	A _ Decision being made by an HR manager	Having some preference, but I did not know whether it would be favorable or unfavorable to me	Female	19	Extremely Liberal			FL_56			Admissions_Uncertainty|Hiring_Uncertain|LayOff_Uncertain|Loan_Uncertain
2020-02-26 17:14:37	2020-02-26 17:18:38	IP Address		100	241	True	2020-02-26 17:18:38								anonymous	EN	I agree					B _ Decision being made by the computer program	B _ Decision being made by the computer program	B _ Decision being made by the computer program	B _ Decision being made by the computer program					Being unfavorable towards you because of some characteristic you posses	Female	32	Very Liberal			FL_53		LayOff_Partial_Unfavorable|Loan_Partial_Unfavorable|Admissions_Partial_Unfavorable|Hiring_Partial_Unfavorable
2020-02-26 17:15:33	2020-02-26 17:18:44	IP Address		100	190	True	2020-02-26 17:18:45								anonymous	EN	I agree									A _ Decision being made by the admissions officer	A _ Decision being made by the loan officer	B _ Decision being made by the computer program	B _ Decision being made by the computer program	Having some preference, but I did not know whether it would be favorable or unfavorable to me	Female	59	Very Liberal			FL_56			Loan_Uncertain|LayOff_Uncertain|Admissions_Uncertainty|Hiring_Uncertain
2020-02-26 17:16:02	2020-02-26 17:18:56	IP Address		100	173	True	2020-02-26 17:18:56								anonymous	EN	I agree					B _ Decision being made by the computer program	B _ Decision being made by the computer program	B _ Decision being made by the computer program	B _ Decision being made by the computer program					Being unfavorable towards you because of some characteristic you posses	Female	31	Moderately Conservative			FL_53		LayOff_Partial_Unfavorable|Hiring_Partial_Unfavorable|Loan_Partial_Unfavorable|Admissions_Partial_Unfavorable
2020-02-26 17:14:54	2020-02-26 17:18:56	IP Address		100	241	True	2020-02-26 17:18:56								anonymous	EN	I agree									B _ Decision being made by the computer program	B _ Decision being made by the computer program	B _ Decision being made by the computer program	B _ Decision being made by the computer program	Having some preference, but I did not know whether it would be favorable or unfavorable to me	Male	29	Very Liberal			FL_56			Loan_Uncertain|LayOff_Uncertain|Admissions_Uncertainty|Hiring_Uncertain
2020-02-26 17:14:53	2020-02-26 17:18:59	IP Address		100	245	True	2020-02-26 17:18:59								anonymous	EN	I agree	A _ Decision being made by the admissions officer	B _ Decision being made by the computer program	A _ Decision being made by a supervisor	A _ Decision being made by an HR manager									Being more favorable towards you because of some characteristic you possess	Female	25	Very Liberal	None		FL_23	Loan_Partial_Favorable|Hiring_Partial_Favorable|Admissions_Partial_Favorable|LayOff_Partial_Favorable
2020-02-26 17:16:51	2020-02-26 17:19:03	IP Address		100	131	True	2020-02-26 17:19:03								anonymous	EN	I agree	A _ Decision being made by the admissions officer	A _ Decision being made by the loan officer	A _ Decision being made by a supervisor	A _ Decision being made by an HR manager									Being more favorable towards you because of some characteristic you possess	Male	22	Moderately Liberal			FL_23	LayOff_Partial_Favorable|Loan_Partial_Favorable|Admissions_Partial_Favorable|Hiring_Partial_Favorable
2020-02-26 17:14:33	2020-02-26 17:19:09	IP Address		100	276	True	2020-02-26 17:19:10								anonymous	EN	I agree									A _ Decision being made by the admissions officer	B _ Decision being made by the computer program	A _ Decision being made by a supervisor	A _ Decision being made by an HR manager	Having some preference, but I did not know whether it would be favorable or unfavorable to me	Male	32	Extremely Liberal			FL_56			Admissions_Uncertainty|LayOff_Uncertain|Hiring_Uncertain|Loan_Uncertain
2020-02-26 17:15:33	2020-02-26 17:19:26	IP Address		100	233	True	2020-02-26 17:19:27								anonymous	EN	I agree									B _ Decision being made by the computer program	B _ Decision being made by the computer program	B _ Decision being made by the computer program	B _ Decision being made by the computer program	Having some preference, but I did not know whether it would be favorable or unfavorable to me	Female	22	Very Liberal			FL_56			Loan_Uncertain|LayOff_Uncertain|Admissions_Uncertainty|Hiring_Uncertain
2020-02-26 17:17:55	2020-02-26 17:19:56	IP Address		100	120	True	2020-02-26 17:19:56								anonymous	EN	I agree					A _ Decision being made by the admissions officer	A _ Decision being made by the loan officer	A _ Decision being made by a supervisor	B _ Decision being made by the computer program					Being more favorable towards you because of some characteristic you possess	Female	35	Very Conservative			FL_53		Loan_Partial_Unfavorable|LayOff_Partial_Unfavorable|Hiring_Partial_Unfavorable|Admissions_Partial_Unfavorable
2020-02-26 17:17:39	2020-02-26 17:20:01	IP Address		100	141	True	2020-02-26 17:20:01								anonymous	EN	I agree					B _ Decision being made by the computer program	B _ Decision being made by the computer program	B _ Decision being made by the computer program	B _ Decision being made by the computer program					Having some preference, but I did not know whether it would be favorable or unfavorable to me	Female	37	Moderately Liberal	Thanks!		FL_53		Loan_Partial_Unfavorable|LayOff_Partial_Unfavorable|Hiring_Partial_Unfavorable|Admissions_Partial_Unfavorable
2020-02-26 17:18:23	2020-02-26 17:20:05	IP Address		100	102	True	2020-02-26 17:20:05								anonymous	EN	I agree									A _ Decision being made by the admissions officer	B _ Decision being made by the computer program	A _ Decision being made by a supervisor	B _ Decision being made by the computer program	Having some preference, but I did not know whether it would be favorable or unfavorable to me	Female	34	Extremely Liberal			FL_56			LayOff_Uncertain|Admissions_Uncertainty|Loan_Uncertain|Hiring_Uncertain
2020-02-26 17:14:39	2020-02-26 17:20:07	IP Address		100	327	True	2020-02-26 17:20:08								anonymous	EN	I agree	A _ Decision being made by the admissions officer	A _ Decision being made by the loan officer	A _ Decision being made by a supervisor	A _ Decision being made by an HR manager									Being more favorable towards you because of some characteristic you possess	Male	32	Extremely Liberal	n/a		FL_23	Hiring_Partial_Favorable|LayOff_Partial_Favorable|Loan_Partial_Favorable|Admissions_Partial_Favorable
2020-02-26 17:12:42	2020-02-26 17:20:08	IP Address		100	446	True	2020-02-26 17:20:08								anonymous	EN	I agree									B _ Decision being made by the computer program	A _ Decision being made by the loan officer	B _ Decision being made by the computer program	A _ Decision being made by an HR manager	Having some preference, but I did not know whether it would be favorable or unfavorable to me	Male	21	Moderately Liberal			FL_56			Loan_Uncertain|Hiring_Uncertain|Admissions_Uncertainty|LayOff_Uncertain
2020-02-26 17:16:51	2020-02-26 17:20:14	IP Address		100	202	True	2020-02-26 17:20:14								anonymous	EN	I agree	B _ Decision being made by the computer program	B _ Decision being made by the computer program	A _ Decision being made by a supervisor	B _ Decision being made by the computer program									Being more favorable towards you because of some characteristic you possess	Male	24	Moderately Liberal			FL_23	Hiring_Partial_Favorable|Loan_Partial_Favorable|LayOff_Partial_Favorable|Admissions_Partial_Favorable
2020-02-26 17:17:12	2020-02-26 17:20:19	IP Address		100	187	True	2020-02-26 17:20:20								anonymous	EN	I agree					B _ Decision being made by the computer program	B _ Decision being made by the computer program	B _ Decision being made by the computer program	B _ Decision being made by the computer program					Being unfavorable towards you because of some characteristic you posses	Male	30	Neither Conservative nor Liberal			FL_53		Admissions_Partial_Unfavorable|LayOff_Partial_Unfavorable|Hiring_Partial_Unfavorable|Loan_Partial_Unfavorable
2020-02-26 17:17:14	2020-02-26 17:20:26	IP Address		100	191	True	2020-02-26 17:20:26								anonymous	EN	I agree	A _ Decision being made by the admissions officer	A _ Decision being made by the loan officer	A _ Decision being made by a supervisor	A _ Decision being made by an HR manager									Being more favorable towards you because of some characteristic you possess	Male	21	Moderately Liberal			FL_23	Admissions_Partial_Favorable|LayOff_Partial_Favorable|Loan_Partial_Favorable|Hiring_Partial_Favorable
2020-02-26 17:16:21	2020-02-26 17:20:27	IP Address		100	245	True	2020-02-26 17:20:27								anonymous	EN	I agree									B _ Decision being made by the computer program	A _ Decision being made by the loan officer	B _ Decision being made by the computer program	A _ Decision being made by an HR manager	Having some preference, but I did not know whether it would be favorable or unfavorable to me	Male	28	Moderately Liberal			FL_56			Loan_Uncertain|LayOff_Uncertain|Admissions_Uncertainty|Hiring_Uncertain
2020-02-26 17:16:07	2020-02-26 17:20:30	IP Address		100	263	True	2020-02-26 17:20:31								anonymous	EN	I agree					B _ Decision being made by the computer program	B _ Decision being made by the computer program	B _ Decision being made by the computer program	B _ Decision being made by the computer program					Being unfavorable towards you because of some characteristic you posses	Male	42	Moderately Conservative	none		FL_53		LayOff_Partial_Unfavorable|Loan_Partial_Unfavorable|Hiring_Partial_Unfavorable|Admissions_Partial_Unfavorable
2020-02-26 17:18:39	2020-02-26 17:20:31	IP Address		100	112	True	2020-02-26 17:20:31								anonymous	EN	I agree									B _ Decision being made by the computer program	B _ Decision being made by the computer program	B _ Decision being made by the computer program	B _ Decision being made by the computer program	Having some preference, but I did not know whether it would be favorable or unfavorable to me	Male	33	Extremely Conservative			FL_56			Hiring_Uncertain|Loan_Uncertain|Admissions_Uncertainty|LayOff_Uncertain
2020-02-26 17:13:57	2020-02-26 17:20:40	IP Address		100	402	True	2020-02-26 17:20:41								anonymous	EN	I agree					B _ Decision being made by the computer program	B _ Decision being made by the computer program	B _ Decision being made by the computer program	B _ Decision being made by the computer program					Being unfavorable towards you because of some characteristic you posses	Female	33	Very Liberal	This was a good quality survey.		FL_53		Hiring_Partial_Unfavorable|Admissions_Partial_Unfavorable|LayOff_Partial_Unfavorable|Loan_Partial_Unfavorable
2020-02-26 17:17:59	2020-02-26 17:20:41	IP Address		100	162	True	2020-02-26 17:20:42								anonymous	EN	I agree	B _ Decision being made by the computer program	B _ Decision being made by the computer program	B _ Decision being made by the computer program	B _ Decision being made by the computer program									Being more favorable towards you because of some characteristic you possess	Male	35	Extremely Liberal			FL_23	Loan_Partial_Favorable|LayOff_Partial_Favorable|Admissions_Partial_Favorable|Hiring_Partial_Favorable
2020-02-26 17:18:00	2020-02-26 17:20:48	IP Address		100	168	True	2020-02-26 17:20:49								anonymous	EN	I agree					B _ Decision being made by the computer program	A _ Decision being made by the loan officer	B _ Decision being made by the computer program	B _ Decision being made by the computer program					Being unfavorable towards you because of some characteristic you posses	Female	24	Moderately Liberal			FL_53		Loan_Partial_Unfavorable|LayOff_Partial_Unfavorable|Hiring_Partial_Unfavorable|Admissions_Partial_Unfavorable
2020-02-26 17:16:08	2020-02-26 17:20:56	IP Address		100	288	True	2020-02-26 17:20:57								anonymous	EN	I agree					B _ Decision being made by the computer program	A _ Decision being made by the loan officer	A _ Decision being made by a supervisor	B _ Decision being made by the computer program					Being unfavorable towards you because of some characteristic you posses	Female	56	Moderately Liberal	Thank you very much for the opportunity to participate in your study! Good luck with all your research. Cheers! 🙂		FL_53		LayOff_Partial_Unfavorable|Loan_Partial_Unfavorable|Hiring_Partial_Unfavorable|Admissions_Partial_Unfavorable
2020-02-26 16:58:20	2020-02-26 17:21:20	IP Address		100	1379	True	2020-02-26 17:21:20								anonymous	EN	I agree	A _ Decision being made by the admissions officer	B _ Decision being made by the computer program	A _ Decision being made by a supervisor	B _ Decision being made by the computer program									Being more favorable towards you because of some characteristic you possess	Female	27	Very Liberal	None		FL_23	Admissions_Partial_Favorable|Hiring_Partial_Favorable|LayOff_Partial_Favorable|Loan_Partial_Favorable
2020-02-26 17:16:54	2020-02-26 17:21:26	IP Address		100	271	True	2020-02-26 17:21:26								anonymous	EN	I agree					B _ Decision being made by the computer program	B _ Decision being made by the computer program	B _ Decision being made by the computer program	B _ Decision being made by the computer program					Being unfavorable towards you because of some characteristic you posses	Male	50	Moderately Liberal			FL_53		Hiring_Partial_Unfavorable|LayOff_Partial_Unfavorable|Loan_Partial_Unfavorable|Admissions_Partial_Unfavorable
2020-02-26 17:18:44	2020-02-26 17:21:28	IP Address		100	164	True	2020-02-26 17:21:28								anonymous	EN	I agree	A _ Decision being made by the admissions officer	B _ Decision being made by the computer program	A _ Decision being made by a supervisor	A _ Decision being made by an HR manager									Being more favorable towards you because of some characteristic you possess	Female	28	Moderately Liberal			FL_23	LayOff_Partial_Favorable|Hiring_Partial_Favorable|Admissions_Partial_Favorable|Loan_Partial_Favorable
2020-02-26 17:12:31	2020-02-26 17:21:30	IP Address		100	539	True	2020-02-26 17:21:30								anonymous	EN	I agree	A _ Decision being made by the admissions officer	A _ Decision being made by the loan officer	A _ Decision being made by a supervisor	A _ Decision being made by an HR manager									Being more favorable towards you because of some characteristic you possess	Female	41	Extremely Conservative	Although, it’s not ideal for a person that has characteristics that would cause them to be favorable to certain individuals to have any of the positions in the scenarios; I’m a middle age single woman so I’d definitely pick the person that is going to favor me over a computer any day.		FL_23	Loan_Partial_Favorable|Hiring_Partial_Favorable|Admissions_Partial_Favorable|LayOff_Partial_Favorable
2020-02-26 17:18:00	2020-02-26 17:21:41	IP Address		100	221	True	2020-02-26 17:21:42								anonymous	EN	I agree									B _ Decision being made by the computer program	B _ Decision being made by the computer program	B _ Decision being made by the computer program	B _ Decision being made by the computer program	Having some preference, but I did not know whether it would be favorable or unfavorable to me	Female	25	Very Liberal			FL_56			Admissions_Uncertainty|Hiring_Uncertain|Loan_Uncertain|LayOff_Uncertain
2020-02-26 17:19:30	2020-02-26 17:21:44	IP Address		100	134	True	2020-02-26 17:21:45								anonymous	EN	I agree	B _ Decision being made by the computer program	B _ Decision being made by the computer program	A _ Decision being made by a supervisor	A _ Decision being made by an HR manager									Being more favorable towards you because of some characteristic you possess	Male	22	Moderately Liberal			FL_23	Admissions_Partial_Favorable|LayOff_Partial_Favorable|Loan_Partial_Favorable|Hiring_Partial_Favorable
2020-02-26 17:17:02	2020-02-26 17:21:58	IP Address		100	296	True	2020-02-26 17:21:59								anonymous	EN	I agree					B _ Decision being made by the computer program	B _ Decision being made by the computer program	B _ Decision being made by the computer program	B _ Decision being made by the computer program					Being unfavorable towards you because of some characteristic you posses	Male	33	Moderately Liberal			FL_53		Admissions_Partial_Unfavorable|Hiring_Partial_Unfavorable|LayOff_Partial_Unfavorable|Loan_Partial_Unfavorable
2020-02-26 17:16:52	2020-02-26 17:22:03	IP Address		100	311	True	2020-02-26 17:22:04								anonymous	EN	I agree									A _ Decision being made by the admissions officer	B _ Decision being made by the computer program	A _ Decision being made by a supervisor	B _ Decision being made by the computer program	Having some preference, but I did not know whether it would be favorable or unfavorable to me	Female	59	Moderately Conservative			FL_56			Admissions_Uncertainty|Hiring_Uncertain|LayOff_Uncertain|Loan_Uncertain
2020-02-26 17:17:44	2020-02-26 17:22:20	IP Address		100	276	True	2020-02-26 17:22:21								anonymous	EN	I agree					B _ Decision being made by the computer program	B _ Decision being made by the computer program	B _ Decision being made by the computer program	B _ Decision being made by the computer program					Being unfavorable towards you because of some characteristic you posses	Male	47	Very Liberal			FL_53		Hiring_Partial_Unfavorable|Loan_Partial_Unfavorable|LayOff_Partial_Unfavorable|Admissions_Partial_Unfavorable
2020-02-26 17:18:38	2020-02-26 17:22:28	IP Address		100	229	True	2020-02-26 17:22:28								anonymous	EN	I agree					B _ Decision being made by the computer program	A _ Decision being made by the loan officer	A _ Decision being made by a supervisor	B _ Decision being made by the computer program					Being more favorable towards you because of some characteristic you possess	Male	22	Very Liberal			FL_53		Loan_Partial_Unfavorable|Hiring_Partial_Unfavorable|LayOff_Partial_Unfavorable|Admissions_Partial_Unfavorable
2020-02-26 17:15:24	2020-02-26 17:23:58	IP Address		100	513	True	2020-02-26 17:23:58								anonymous	EN	I agree	A _ Decision being made by the admissions officer	B _ Decision being made by the computer program	A _ Decision being made by a supervisor	A _ Decision being made by an HR manager									Being more favorable towards you because of some characteristic you possess	Male	23	Neither Conservative nor Liberal			FL_23	LayOff_Partial_Favorable|Loan_Partial_Favorable|Hiring_Partial_Favorable|Admissions_Partial_Favorable
2020-02-26 17:18:58	2020-02-26 17:24:12	IP Address		100	313	True	2020-02-26 17:24:12								anonymous	EN	I agree									B _ Decision being made by the computer program	B _ Decision being made by the computer program	B _ Decision being made by the computer program	B _ Decision being made by the computer program	Having some preference, but I did not know whether it would be favorable or unfavorable to me	Female	39	Moderately Liberal			FL_56			Admissions_Uncertainty|Hiring_Uncertain|LayOff_Uncertain|Loan_Uncertain
2020-02-26 17:17:45	2020-02-26 17:24:31	IP Address		100	406	True	2020-02-26 17:24:31								anonymous	EN	I agree	B _ Decision being made by the computer program	A _ Decision being made by the loan officer	A _ Decision being made by a supervisor	B _ Decision being made by the computer program									Being more favorable towards you because of some characteristic you possess	Male	37	Neither Conservative nor Liberal	THANK YOU!		FL_23	Loan_Partial_Favorable|Hiring_Partial_Favorable|LayOff_Partial_Favorable|Admissions_Partial_Favorable
2020-02-26 17:18:46	2020-02-26 17:25:51	IP Address		100	424	True	2020-02-26 17:25:51								anonymous	EN	I agree									B _ Decision being made by the computer program	A _ Decision being made by the loan officer	A _ Decision being made by a supervisor	A _ Decision being made by an HR manager	Having some preference, but I did not know whether it would be favorable or unfavorable to me	Female	27	Moderately Liberal			FL_56			Loan_Uncertain|Hiring_Uncertain|Admissions_Uncertainty|LayOff_Uncertain
2020-02-26 17:23:24	2020-02-26 17:25:52	IP Address		100	148	True	2020-02-26 17:25:52								anonymous	EN	I agree									A _ Decision being made by the admissions officer	A _ Decision being made by the loan officer	A _ Decision being made by a supervisor	A _ Decision being made by an HR manager	Having some preference, but I did not know whether it would be favorable or unfavorable to me	Female	24	Moderately Liberal			FL_56			Hiring_Uncertain|Loan_Uncertain|LayOff_Uncertain|Admissions_Uncertainty
2020-02-26 17:23:09	2020-02-26 17:28:05	IP Address		100	296	True	2020-02-26 17:28:05								anonymous	EN	I agree					A _ Decision being made by the admissions officer	B _ Decision being made by the computer program	B _ Decision being made by the computer program	B _ Decision being made by the computer program					Being unfavorable towards you because of some characteristic you posses	Male	28	Neither Conservative nor Liberal	This survey felt extremely biased.		FL_53		Hiring_Partial_Unfavorable|LayOff_Partial_Unfavorable|Loan_Partial_Unfavorable|Admissions_Partial_Unfavorable
2020-02-26 17:12:12	2020-02-26 17:29:37	IP Address		100	1045	True	2020-02-26 17:29:38								anonymous	EN	I agree	A _ Decision being made by the admissions officer	A _ Decision being made by the loan officer	B _ Decision being made by the computer program	A _ Decision being made by an HR manager									Being more favorable towards you because of some characteristic you possess	Male	20	Neither Conservative nor Liberal	nuh		FL_23	Loan_Partial_Favorable|Hiring_Partial_Favorable|Admissions_Partial_Favorable|LayOff_Partial_Favorable
2020-02-26 17:27:17	2020-02-26 17:30:39	IP Address		100	201	True	2020-02-26 17:30:40								anonymous	EN	I agree	B _ Decision being made by the computer program	B _ Decision being made by the computer program	B _ Decision being made by the computer program	B _ Decision being made by the computer program									Being more favorable towards you because of some characteristic you possess	Male	27	Neither Conservative nor Liberal			FL_23	Loan_Partial_Favorable|Hiring_Partial_Favorable|LayOff_Partial_Favorable|Admissions_Partial_Favorable
2020-02-26 17:18:43	2020-02-26 17:32:09	IP Address		100	806	True	2020-02-26 17:32:10								anonymous	EN	I agree					A _ Decision being made by the admissions officer	A _ Decision being made by the loan officer	A _ Decision being made by a supervisor	A _ Decision being made by an HR manager					Being unfavorable towards you because of some characteristic you posses	Female	27	Extremely Liberal			FL_53		Hiring_Partial_Unfavorable|Loan_Partial_Unfavorable|LayOff_Partial_Unfavorable|Admissions_Partial_Unfavorable
2020-02-26 17:30:50	2020-02-26 17:33:43	IP Address		100	173	True	2020-02-26 17:33:44								anonymous	EN	I agree	A _ Decision being made by the admissions officer	B _ Decision being made by the computer program	A _ Decision being made by a supervisor	B _ Decision being made by the computer program									Being more favorable towards you because of some characteristic you possess	Male	32	Moderately Liberal			FL_23	Admissions_Partial_Favorable|Loan_Partial_Favorable|LayOff_Partial_Favorable|Hiring_Partial_Favorable
2020-02-26 17:30:47	2020-02-26 17:35:26	IP Address		100	278	True	2020-02-26 17:35:26								anonymous	EN	I agree									B _ Decision being made by the computer program	A _ Decision being made by the loan officer	A _ Decision being made by a supervisor	B _ Decision being made by the computer program	Having some preference, but I did not know whether it would be favorable or unfavorable to me	Female	26	Extremely Liberal			FL_56			Loan_Uncertain|LayOff_Uncertain|Hiring_Uncertain|Admissions_Uncertainty
2020-02-26 17:31:05	2020-02-26 17:35:54	IP Address		100	289	True	2020-02-26 17:35:54								anonymous	EN	I agree	B _ Decision being made by the computer program	B _ Decision being made by the computer program	B _ Decision being made by the computer program	B _ Decision being made by the computer program									Being more favorable towards you because of some characteristic you possess	Female	49	Neither Conservative nor Liberal	I have always believed that people should be judged on merit, no matter their race, gender, social status, or religion.		FL_23	Hiring_Partial_Favorable|LayOff_Partial_Favorable|Loan_Partial_Favorable|Admissions_Partial_Favorable
2020-02-26 18:02:27	2020-02-26 18:03:37	IP Address		100	69	True	2020-02-26 18:03:37								anonymous	EN	I agree					B _ Decision being made by the computer program	B _ Decision being made by the computer program	B _ Decision being made by the computer program	B _ Decision being made by the computer program					Being unfavorable towards you because of some characteristic you posses	Male	36	Moderately Liberal			FL_53		Hiring_Partial_Unfavorable|Loan_Partial_Unfavorable|Admissions_Partial_Unfavorable|LayOff_Partial_Unfavorable
2020-02-26 18:01:56	2020-02-26 18:03:39	IP Address		100	102	True	2020-02-26 18:03:39								anonymous	EN	I agree									B _ Decision being made by the computer program	B _ Decision being made by the computer program	B _ Decision being made by the computer program	B _ Decision being made by the computer program	Having some preference, but I did not know whether it would be favorable or unfavorable to me	Female	18	Neither Conservative nor Liberal			FL_56			Admissions_Uncertainty|LayOff_Uncertain|Hiring_Uncertain|Loan_Uncertain
2020-02-26 18:02:42	2020-02-26 18:03:40	IP Address		100	58	True	2020-02-26 18:03:41								anonymous	EN	I agree									B _ Decision being made by the computer program	A _ Decision being made by the loan officer	A _ Decision being made by a supervisor	B _ Decision being made by the computer program	Having some preference, but I did not know whether it would be favorable or unfavorable to me	Male	21	Moderately Conservative			FL_56			Admissions_Uncertainty|Hiring_Uncertain|Loan_Uncertain|LayOff_Uncertain
2020-02-26 18:02:03	2020-02-26 18:03:53	IP Address		100	109	True	2020-02-26 18:03:53								anonymous	EN	I agree					B _ Decision being made by the computer program	B _ Decision being made by the computer program	A _ Decision being made by a supervisor	A _ Decision being made by an HR manager					Having some preference, but I did not know whether it would be favorable or unfavorable to me	Male	22	Neither Conservative nor Liberal			FL_53		Hiring_Partial_Unfavorable|Admissions_Partial_Unfavorable|LayOff_Partial_Unfavorable|Loan_Partial_Unfavorable
2020-02-26 18:02:14	2020-02-26 18:03:59	IP Address		100	105	True	2020-02-26 18:04:00								anonymous	EN	I agree									B _ Decision being made by the computer program	B _ Decision being made by the computer program	A _ Decision being made by a supervisor	B _ Decision being made by the computer program	Being more favorable towards you because of some characteristic you possess	Male	31	Neither Conservative nor Liberal			FL_56			Loan_Uncertain|Admissions_Uncertainty|LayOff_Uncertain|Hiring_Uncertain
2020-02-26 18:01:59	2020-02-26 18:04:10	IP Address		100	131	True	2020-02-26 18:04:11								anonymous	EN	I agree	B _ Decision being made by the computer program	A _ Decision being made by the loan officer	A _ Decision being made by a supervisor	B _ Decision being made by the computer program									Being more favorable towards you because of some characteristic you possess	Male	20	Moderately Liberal	N/A		FL_23	Admissions_Partial_Favorable|Loan_Partial_Favorable|Hiring_Partial_Favorable|LayOff_Partial_Favorable
2020-02-26 18:03:04	2020-02-26 18:04:23	IP Address		100	79	True	2020-02-26 18:04:24								anonymous	EN	I agree					A _ Decision being made by the admissions officer	B _ Decision being made by the computer program	B _ Decision being made by the computer program	B _ Decision being made by the computer program					Having some preference, but I did not know whether it would be favorable or unfavorable to me	Female	34	Very Liberal			FL_53		Admissions_Partial_Unfavorable|Loan_Partial_Unfavorable|LayOff_Partial_Unfavorable|Hiring_Partial_Unfavorable
2020-02-26 18:01:59	2020-02-26 18:04:30	IP Address		100	150	True	2020-02-26 18:04:30								anonymous	EN	I agree					B _ Decision being made by the computer program	B _ Decision being made by the computer program	B _ Decision being made by the computer program	B _ Decision being made by the computer program					Being unfavorable towards you because of some characteristic you posses	Female	18	Neither Conservative nor Liberal			FL_53		Hiring_Partial_Unfavorable|Admissions_Partial_Unfavorable|LayOff_Partial_Unfavorable|Loan_Partial_Unfavorable
2020-02-26 18:02:58	2020-02-26 18:04:41	IP Address		100	103	True	2020-02-26 18:04:41								anonymous	EN	I agree	A _ Decision being made by the admissions officer	A _ Decision being made by the loan officer	A _ Decision being made by a supervisor	A _ Decision being made by an HR manager									Being more favorable towards you because of some characteristic you possess	Male	29	Moderately Conservative			FL_23	LayOff_Partial_Favorable|Loan_Partial_Favorable|Hiring_Partial_Favorable|Admissions_Partial_Favorable
2020-02-26 18:02:07	2020-02-26 18:04:41	IP Address		100	153	True	2020-02-26 18:04:42								anonymous	EN	I agree	A _ Decision being made by the admissions officer	B _ Decision being made by the computer program	A _ Decision being made by a supervisor	A _ Decision being made by an HR manager									Being more favorable towards you because of some characteristic you possess	Male	24	Moderately Liberal			FL_23	Loan_Partial_Favorable|Admissions_Partial_Favorable|LayOff_Partial_Favorable|Hiring_Partial_Favorable
2020-02-26 18:02:33	2020-02-26 18:04:45	IP Address		100	131	True	2020-02-26 18:04:45								anonymous	EN	I agree	A _ Decision being made by the admissions officer	A _ Decision being made by the loan officer	A _ Decision being made by a supervisor	A _ Decision being made by an HR manager									Being more favorable towards you because of some characteristic you possess	Male	27	Neither Conservative nor Liberal			FL_23	Hiring_Partial_Favorable|Admissions_Partial_Favorable|LayOff_Partial_Favorable|Loan_Partial_Favorable
2020-02-26 18:02:21	2020-02-26 18:04:51	IP Address		100	149	True	2020-02-26 18:04:51								anonymous	EN	I agree									B _ Decision being made by the computer program	B _ Decision being made by the computer program	B _ Decision being made by the computer program	A _ Decision being made by an HR manager	Having some preference, but I did not know whether it would be favorable or unfavorable to me	Female	22	Moderately Conservative			FL_56			LayOff_Uncertain|Loan_Uncertain|Admissions_Uncertainty|Hiring_Uncertain
2020-02-26 18:02:43	2020-02-26 18:04:52	IP Address		100	128	True	2020-02-26 18:04:52								anonymous	EN	I agree									A _ Decision being made by the admissions officer	B _ Decision being made by the computer program	A _ Decision being made by a supervisor	B _ Decision being made by the computer program	Having some preference, but I did not know whether it would be favorable or unfavorable to me	Female	20	Moderately Liberal			FL_56			Admissions_Uncertainty|LayOff_Uncertain|Loan_Uncertain|Hiring_Uncertain
2020-02-26 18:03:19	2020-02-26 18:04:53	IP Address		100	93	True	2020-02-26 18:04:54								anonymous	EN	I agree									A _ Decision being made by the admissions officer	B _ Decision being made by the computer program	B _ Decision being made by the computer program	A _ Decision being made by an HR manager	Having some preference, but I did not know whether it would be favorable or unfavorable to me	Male	25	Extremely Liberal			FL_56			Admissions_Uncertainty|LayOff_Uncertain|Hiring_Uncertain|Loan_Uncertain
2020-02-26 18:03:21	2020-02-26 18:04:58	IP Address		100	96	True	2020-02-26 18:04:58								anonymous	EN	I agree					B _ Decision being made by the computer program	B _ Decision being made by the computer program	B _ Decision being made by the computer program	B _ Decision being made by the computer program					Being unfavorable towards you because of some characteristic you posses	Male	41	Neither Conservative nor Liberal			FL_53		Hiring_Partial_Unfavorable|LayOff_Partial_Unfavorable|Admissions_Partial_Unfavorable|Loan_Partial_Unfavorable
2020-02-26 18:04:00	2020-02-26 18:05:04	IP Address		100	63	True	2020-02-26 18:05:04								anonymous	EN	I agree									B _ Decision being made by the computer program	B _ Decision being made by the computer program	A _ Decision being made by a supervisor	B _ Decision being made by the computer program	Being unfavorable towards you because of some characteristic you posses	Male	28	Moderately Liberal			FL_56			Hiring_Uncertain|Admissions_Uncertainty|LayOff_Uncertain|Loan_Uncertain
2020-02-26 18:02:43	2020-02-26 18:05:07	IP Address		100	144	True	2020-02-26 18:05:08								anonymous	EN	I agree					A _ Decision being made by the admissions officer	B _ Decision being made by the computer program	A _ Decision being made by a supervisor	A _ Decision being made by an HR manager					Being unfavorable towards you because of some characteristic you posses	Male	26	Moderately Liberal			FL_53		Loan_Partial_Unfavorable|Admissions_Partial_Unfavorable|LayOff_Partial_Unfavorable|Hiring_Partial_Unfavorable
2020-02-26 18:03:17	2020-02-26 18:05:08	IP Address		100	111	True	2020-02-26 18:05:09								anonymous	EN	I agree					B _ Decision being made by the computer program	B _ Decision being made by the computer program	B _ Decision being made by the computer program	B _ Decision being made by the computer program					Being unfavorable towards you because of some characteristic you posses	Female	29	Very Liberal			FL_53		LayOff_Partial_Unfavorable|Loan_Partial_Unfavorable|Hiring_Partial_Unfavorable|Admissions_Partial_Unfavorable
2020-02-26 18:03:06	2020-02-26 18:05:10	IP Address		100	123	True	2020-02-26 18:05:10								anonymous	EN	I agree	B _ Decision being made by the computer program	A _ Decision being made by the loan officer	A _ Decision being made by a supervisor	A _ Decision being made by an HR manager									Being more favorable towards you because of some characteristic you possess	Male	26	Moderately Conservative			FL_23	LayOff_Partial_Favorable|Hiring_Partial_Favorable|Loan_Partial_Favorable|Admissions_Partial_Favorable
2020-02-26 18:03:48	2020-02-26 18:05:14	IP Address		100	85	True	2020-02-26 18:05:14								anonymous	EN	I agree									B _ Decision being made by the computer program	B _ Decision being made by the computer program	B _ Decision being made by the computer program	B _ Decision being made by the computer program	Being more favorable towards you because of some characteristic you possess	Female	47	Moderately Liberal			FL_56			Hiring_Uncertain|LayOff_Uncertain|Loan_Uncertain|Admissions_Uncertainty
2020-02-26 18:03:13	2020-02-26 18:05:14	IP Address		100	121	True	2020-02-26 18:05:15								anonymous	EN	I agree									B _ Decision being made by the computer program	A _ Decision being made by the loan officer	B _ Decision being made by the computer program	A _ Decision being made by an HR manager	Having some preference, but I did not know whether it would be favorable or unfavorable to me	Male	18	Moderately Conservative			FL_56			Admissions_Uncertainty|Hiring_Uncertain|Loan_Uncertain|LayOff_Uncertain
2020-02-26 18:02:32	2020-02-26 18:05:22	IP Address		100	169	True	2020-02-26 18:05:22								anonymous	EN	I agree					B _ Decision being made by the computer program	B _ Decision being made by the computer program	B _ Decision being made by the computer program	B _ Decision being made by the computer program					Being unfavorable towards you because of some characteristic you posses	Male	30	Moderately Liberal			FL_53		LayOff_Partial_Unfavorable|Loan_Partial_Unfavorable|Hiring_Partial_Unfavorable|Admissions_Partial_Unfavorable
2020-02-26 18:02:11	2020-02-26 18:05:26	IP Address		100	194	True	2020-02-26 18:05:26								anonymous	EN	I agree	A _ Decision being made by the admissions officer	A _ Decision being made by the loan officer	A _ Decision being made by a supervisor	B _ Decision being made by the computer program									Being more favorable towards you because of some characteristic you possess	Female	25	Very Liberal			FL_23	LayOff_Partial_Favorable|Admissions_Partial_Favorable|Loan_Partial_Favorable|Hiring_Partial_Favorable
2020-02-26 18:02:59	2020-02-26 18:05:26	IP Address		100	147	True	2020-02-26 18:05:27								anonymous	EN	I agree									A _ Decision being made by the admissions officer	B _ Decision being made by the computer program	A _ Decision being made by a supervisor	A _ Decision being made by an HR manager	Having some preference, but I did not know whether it would be favorable or unfavorable to me	Male	22	Moderately Liberal			FL_56			Admissions_Uncertainty|LayOff_Uncertain|Loan_Uncertain|Hiring_Uncertain
2020-02-26 18:02:46	2020-02-26 18:05:33	IP Address		100	166	True	2020-02-26 18:05:33								anonymous	EN	I agree									B _ Decision being made by the computer program	B _ Decision being made by the computer program	B _ Decision being made by the computer program	B _ Decision being made by the computer program	Having some preference, but I did not know whether it would be favorable or unfavorable to me	Male	19	Moderately Liberal			FL_56			LayOff_Uncertain|Loan_Uncertain|Admissions_Uncertainty|Hiring_Uncertain
2020-02-26 18:03:21	2020-02-26 18:05:38	IP Address		100	137	True	2020-02-26 18:05:38								anonymous	EN	I agree	B _ Decision being made by the computer program	A _ Decision being made by the loan officer	A _ Decision being made by a supervisor	A _ Decision being made by an HR manager									Being more favorable towards you because of some characteristic you possess	Male	21	Moderately Liberal			FL_23	Admissions_Partial_Favorable|Hiring_Partial_Favorable|Loan_Partial_Favorable|LayOff_Partial_Favorable
2020-02-26 18:03:49	2020-02-26 18:05:40	IP Address		100	110	True	2020-02-26 18:05:40								anonymous	EN	I agree					B _ Decision being made by the computer program	B _ Decision being made by the computer program	A _ Decision being made by a supervisor	B _ Decision being made by the computer program					Being more favorable towards you because of some characteristic you possess	Male	31	Moderately Liberal	nothing to add		FL_53		Hiring_Partial_Unfavorable|LayOff_Partial_Unfavorable|Loan_Partial_Unfavorable|Admissions_Partial_Unfavorable
2020-02-26 18:03:59	2020-02-26 18:05:41	IP Address		100	101	True	2020-02-26 18:05:42								anonymous	EN	I agree									A _ Decision being made by the admissions officer	B _ Decision being made by the computer program	A _ Decision being made by a supervisor	A _ Decision being made by an HR manager	Having some preference, but I did not know whether it would be favorable or unfavorable to me	Female	29	Extremely Liberal			FL_56			LayOff_Uncertain|Hiring_Uncertain|Loan_Uncertain|Admissions_Uncertainty
2020-02-26 18:03:32	2020-02-26 18:05:44	IP Address		100	131	True	2020-02-26 18:05:44								anonymous	EN	I agree	B _ Decision being made by the computer program	B _ Decision being made by the computer program	A _ Decision being made by a supervisor	B _ Decision being made by the computer program									Being more favorable towards you because of some characteristic you possess	Male	26	Moderately Conservative			FL_23	Admissions_Partial_Favorable|Hiring_Partial_Favorable|LayOff_Partial_Favorable|Loan_Partial_Favorable
2020-02-26 18:04:02	2020-02-26 18:05:44	IP Address		100	102	True	2020-02-26 18:05:44								anonymous	EN	I agree	A _ Decision being made by the admissions officer	B _ Decision being made by the computer program	A _ Decision being made by a supervisor	A _ Decision being made by an HR manager									Having some preference, but I did not know whether it would be favorable or unfavorable to me	Male	31	Moderately Liberal			FL_23	Admissions_Partial_Favorable|Loan_Partial_Favorable|LayOff_Partial_Favorable|Hiring_Partial_Favorable
2020-02-26 18:02:38	2020-02-26 18:05:44	IP Address		100	186	True	2020-02-26 18:05:44								anonymous	EN	I agree	B _ Decision being made by the computer program	B _ Decision being made by the computer program	A _ Decision being made by a supervisor	A _ Decision being made by an HR manager									Being more favorable towards you because of some characteristic you possess	Female	20	Neither Conservative nor Liberal			FL_23	Hiring_Partial_Favorable|Loan_Partial_Favorable|LayOff_Partial_Favorable|Admissions_Partial_Favorable
2020-02-26 18:02:33	2020-02-26 18:05:45	IP Address		100	192	True	2020-02-26 18:05:45								anonymous	EN	I agree					B _ Decision being made by the computer program	B _ Decision being made by the computer program	B _ Decision being made by the computer program	B _ Decision being made by the computer program					Being unfavorable towards you because of some characteristic you posses	Male	22	Very Liberal			FL_53		Hiring_Partial_Unfavorable|Admissions_Partial_Unfavorable|Loan_Partial_Unfavorable|LayOff_Partial_Unfavorable
2020-02-26 18:03:35	2020-02-26 18:05:48	IP Address		100	133	True	2020-02-26 18:05:49								anonymous	EN	I agree									B _ Decision being made by the computer program	B _ Decision being made by the computer program	B _ Decision being made by the computer program	B _ Decision being made by the computer program	Having some preference, but I did not know whether it would be favorable or unfavorable to me	Male	36	Very Liberal			FL_56			Hiring_Uncertain|Admissions_Uncertainty|Loan_Uncertain|LayOff_Uncertain
2020-02-26 18:03:50	2020-02-26 18:05:52	IP Address		100	121	True	2020-02-26 18:05:52								anonymous	EN	I agree					A _ Decision being made by the admissions officer	A _ Decision being made by the loan officer	A _ Decision being made by a supervisor	A _ Decision being made by an HR manager					Having some preference, but I did not know whether it would be favorable or unfavorable to me	Female	32	Neither Conservative nor Liberal			FL_53		LayOff_Partial_Unfavorable|Admissions_Partial_Unfavorable|Hiring_Partial_Unfavorable|Loan_Partial_Unfavorable
2020-02-26 18:03:33	2020-02-26 18:05:54	IP Address		100	140	True	2020-02-26 18:05:54								anonymous	EN	I agree									A _ Decision being made by the admissions officer	B _ Decision being made by the computer program	A _ Decision being made by a supervisor	A _ Decision being made by an HR manager	Having some preference, but I did not know whether it would be favorable or unfavorable to me	Male	31	Moderately Conservative			FL_56			LayOff_Uncertain|Loan_Uncertain|Admissions_Uncertainty|Hiring_Uncertain
2020-02-26 18:03:07	2020-02-26 18:05:55	IP Address		100	167	True	2020-02-26 18:05:56								anonymous	EN	I agree	B _ Decision being made by the computer program	B _ Decision being made by the computer program	A _ Decision being made by a supervisor	B _ Decision being made by the computer program									Being more favorable towards you because of some characteristic you possess	Male	22	Moderately Liberal			FL_23	LayOff_Partial_Favorable|Hiring_Partial_Favorable|Admissions_Partial_Favorable|Loan_Partial_Favorable
2020-02-26 18:04:12	2020-02-26 18:05:57	IP Address		100	104	True	2020-02-26 18:05:57								anonymous	EN	I agree	A _ Decision being made by the admissions officer	A _ Decision being made by the loan officer	A _ Decision being made by a supervisor	A _ Decision being made by an HR manager									Being more favorable towards you because of some characteristic you possess	Male	27	Moderately Liberal			FL_23	Admissions_Partial_Favorable|Loan_Partial_Favorable|LayOff_Partial_Favorable|Hiring_Partial_Favorable
2020-02-26 18:03:03	2020-02-26 18:05:58	IP Address		100	174	True	2020-02-26 18:05:58								anonymous	EN	I agree									A _ Decision being made by the admissions officer	B _ Decision being made by the computer program	B _ Decision being made by the computer program	B _ Decision being made by the computer program	Having some preference, but I did not know whether it would be favorable or unfavorable to me	Other	30	Very Liberal			FL_56			Admissions_Uncertainty|Loan_Uncertain|LayOff_Uncertain|Hiring_Uncertain
2020-02-26 18:03:36	2020-02-26 18:05:58	IP Address		100	141	True	2020-02-26 18:05:58								anonymous	EN	I agree	B _ Decision being made by the computer program	B _ Decision being made by the computer program	B _ Decision being made by the computer program	B _ Decision being made by the computer program									Being more favorable towards you because of some characteristic you possess	Female	28	Extremely Conservative	No.		FL_23	LayOff_Partial_Favorable|Admissions_Partial_Favorable|Loan_Partial_Favorable|Hiring_Partial_Favorable
2020-02-26 18:03:13	2020-02-26 18:05:59	IP Address		100	166	True	2020-02-26 18:05:59								anonymous	EN	I agree									A _ Decision being made by the admissions officer	B _ Decision being made by the computer program	B _ Decision being made by the computer program	A _ Decision being made by an HR manager	Having some preference, but I did not know whether it would be favorable or unfavorable to me	Female	22	Moderately Liberal			FL_56			Admissions_Uncertainty|Hiring_Uncertain|LayOff_Uncertain|Loan_Uncertain
2020-02-26 18:03:56	2020-02-26 18:06:00	IP Address		100	124	True	2020-02-26 18:06:00								anonymous	EN	I agree	A _ Decision being made by the admissions officer	A _ Decision being made by the loan officer	A _ Decision being made by a supervisor	A _ Decision being made by an HR manager									Being more favorable towards you because of some characteristic you possess	Female	27	Moderately Liberal			FL_23	Loan_Partial_Favorable|Admissions_Partial_Favorable|Hiring_Partial_Favorable|LayOff_Partial_Favorable
2020-02-26 18:03:26	2020-02-26 18:06:00	IP Address		100	154	True	2020-02-26 18:06:01								anonymous	EN	I agree					B _ Decision being made by the computer program	B _ Decision being made by the computer program	A _ Decision being made by a supervisor	A _ Decision being made by an HR manager					Being unfavorable towards you because of some characteristic you posses	Male	25	Moderately Liberal			FL_53		Admissions_Partial_Unfavorable|Hiring_Partial_Unfavorable|Loan_Partial_Unfavorable|LayOff_Partial_Unfavorable
2020-02-26 18:04:10	2020-02-26 18:06:03	IP Address		100	113	True	2020-02-26 18:06:03								anonymous	EN	I agree	B _ Decision being made by the computer program	A _ Decision being made by the loan officer	A _ Decision being made by a supervisor	A _ Decision being made by an HR manager									Being more favorable towards you because of some characteristic you possess	Male	24	Moderately Liberal			FL_23	Hiring_Partial_Favorable|LayOff_Partial_Favorable|Loan_Partial_Favorable|Admissions_Partial_Favorable
2020-02-26 18:02:43	2020-02-26 18:06:04	IP Address		100	200	True	2020-02-26 18:06:04								anonymous	EN	I agree									B _ Decision being made by the computer program	B _ Decision being made by the computer program	A _ Decision being made by a supervisor	B _ Decision being made by the computer program	Being unfavorable towards you because of some characteristic you posses	Male	22	Very Liberal	n/a		FL_56			Loan_Uncertain|LayOff_Uncertain|Admissions_Uncertainty|Hiring_Uncertain
2020-02-26 18:03:42	2020-02-26 18:06:09	IP Address		100	146	True	2020-02-26 18:06:09								anonymous	EN	I agree	A _ Decision being made by the admissions officer	A _ Decision being made by the loan officer	A _ Decision being made by a supervisor	A _ Decision being made by an HR manager									Being more favorable towards you because of some characteristic you possess	Male	40	Neither Conservative nor Liberal			FL_23	Admissions_Partial_Favorable|Loan_Partial_Favorable|Hiring_Partial_Favorable|LayOff_Partial_Favorable
2020-02-26 18:03:10	2020-02-26 18:06:10	IP Address		100	180	True	2020-02-26 18:06:11								anonymous	EN	I agree	A _ Decision being made by the admissions officer	A _ Decision being made by the loan officer	A _ Decision being made by a supervisor	A _ Decision being made by an HR manager									Being more favorable towards you because of some characteristic you possess	Female	51	Neither Conservative nor Liberal			FL_23	LayOff_Partial_Favorable|Loan_Partial_Favorable|Hiring_Partial_Favorable|Admissions_Partial_Favorable
2020-02-26 18:04:11	2020-02-26 18:06:16	IP Address		100	124	True	2020-02-26 18:06:16								anonymous	EN	I agree	B _ Decision being made by the computer program	A _ Decision being made by the loan officer	B _ Decision being made by the computer program	A _ Decision being made by an HR manager									Being more favorable towards you because of some characteristic you possess	Male	34	Moderately Liberal			FL_23	LayOff_Partial_Favorable|Hiring_Partial_Favorable|Loan_Partial_Favorable|Admissions_Partial_Favorable
2020-02-26 18:03:54	2020-02-26 18:06:18	IP Address		100	144	True	2020-02-26 18:06:19								anonymous	EN	I agree					B _ Decision being made by the computer program	B _ Decision being made by the computer program	B _ Decision being made by the computer program	B _ Decision being made by the computer program					Being unfavorable towards you because of some characteristic you posses	Female	26	Neither Conservative nor Liberal			FL_53		Hiring_Partial_Unfavorable|Admissions_Partial_Unfavorable|LayOff_Partial_Unfavorable|Loan_Partial_Unfavorable
2020-02-26 18:04:12	2020-02-26 18:06:23	IP Address		100	130	True	2020-02-26 18:06:23								anonymous	EN	I agree	B _ Decision being made by the computer program	B _ Decision being made by the computer program	A _ Decision being made by a supervisor	B _ Decision being made by the computer program									Being more favorable towards you because of some characteristic you possess	Male	20	Moderately Liberal			FL_23	Loan_Partial_Favorable|Admissions_Partial_Favorable|LayOff_Partial_Favorable|Hiring_Partial_Favorable
2020-02-26 18:03:44	2020-02-26 18:06:23	IP Address		100	159	True	2020-02-26 18:06:24								anonymous	EN	I agree	A _ Decision being made by the admissions officer	B _ Decision being made by the computer program	A _ Decision being made by a supervisor	A _ Decision being made by an HR manager									Being more favorable towards you because of some characteristic you possess	Male	23	Neither Conservative nor Liberal			FL_23	Loan_Partial_Favorable|Admissions_Partial_Favorable|LayOff_Partial_Favorable|Hiring_Partial_Favorable
2020-02-26 18:01:55	2020-02-26 18:06:25	IP Address		100	269	True	2020-02-26 18:06:25								anonymous	EN	I agree									B _ Decision being made by the computer program	A _ Decision being made by the loan officer	A _ Decision being made by a supervisor	A _ Decision being made by an HR manager	Having some preference, but I did not know whether it would be favorable or unfavorable to me	Male	37	Moderately Liberal			FL_56			Admissions_Uncertainty|Hiring_Uncertain|LayOff_Uncertain|Loan_Uncertain
2020-02-26 18:03:02	2020-02-26 18:06:27	IP Address		100	205	True	2020-02-26 18:06:28								anonymous	EN	I agree					A _ Decision being made by the admissions officer	A _ Decision being made by the loan officer	A _ Decision being made by a supervisor	A _ Decision being made by an HR manager					Being unfavorable towards you because of some characteristic you posses	Female	39	Extremely Liberal	I would want people of color favored, as well as other types of minorities.		FL_53		Admissions_Partial_Unfavorable|LayOff_Partial_Unfavorable|Hiring_Partial_Unfavorable|Loan_Partial_Unfavorable
2020-02-26 18:03:22	2020-02-26 18:06:34	IP Address		100	191	True	2020-02-26 18:06:34								anonymous	EN	I agree					B _ Decision being made by the computer program	B _ Decision being made by the computer program	B _ Decision being made by the computer program	B _ Decision being made by the computer program					Being unfavorable towards you because of some characteristic you posses	Male	35	Moderately Conservative	Everything ran smoothly.		FL_53		Admissions_Partial_Unfavorable|LayOff_Partial_Unfavorable|Hiring_Partial_Unfavorable|Loan_Partial_Unfavorable
2020-02-26 18:02:50	2020-02-26 18:06:36	IP Address		100	225	True	2020-02-26 18:06:36								anonymous	EN	I agree					A _ Decision being made by the admissions officer	A _ Decision being made by the loan officer	A _ Decision being made by a supervisor	A _ Decision being made by an HR manager					Being unfavorable towards you because of some characteristic you posses	Female	19	Neither Conservative nor Liberal			FL_53		LayOff_Partial_Unfavorable|Loan_Partial_Unfavorable|Hiring_Partial_Unfavorable|Admissions_Partial_Unfavorable
2020-02-26 18:03:20	2020-02-26 18:06:39	IP Address		100	198	True	2020-02-26 18:06:39								anonymous	EN	I agree	B _ Decision being made by the computer program	B _ Decision being made by the computer program	B _ Decision being made by the computer program	B _ Decision being made by the computer program									Being more favorable towards you because of some characteristic you possess	Female	47	Neither Conservative nor Liberal			FL_23	Admissions_Partial_Favorable|LayOff_Partial_Favorable|Loan_Partial_Favorable|Hiring_Partial_Favorable
2020-02-26 18:03:48	2020-02-26 18:06:42	IP Address		100	174	True	2020-02-26 18:06:42								anonymous	EN	I agree					B _ Decision being made by the computer program	B _ Decision being made by the computer program	B _ Decision being made by the computer program	B _ Decision being made by the computer program					Being unfavorable towards you because of some characteristic you posses	Female	49	Very Liberal			FL_53		Loan_Partial_Unfavorable|LayOff_Partial_Unfavorable|Hiring_Partial_Unfavorable|Admissions_Partial_Unfavorable
2020-02-26 18:03:23	2020-02-26 18:06:43	IP Address		100	199	True	2020-02-26 18:06:43								anonymous	EN	I agree									A _ Decision being made by the admissions officer	B _ Decision being made by the computer program	A _ Decision being made by a supervisor	B _ Decision being made by the computer program	Having some preference, but I did not know whether it would be favorable or unfavorable to me	Female	18	Neither Conservative nor Liberal			FL_56			LayOff_Uncertain|Loan_Uncertain|Admissions_Uncertainty|Hiring_Uncertain
2020-02-26 18:02:56	2020-02-26 18:06:44	IP Address		100	227	True	2020-02-26 18:06:44								anonymous	EN	I agree					B _ Decision being made by the computer program	B _ Decision being made by the computer program	B _ Decision being made by the computer program	B _ Decision being made by the computer program					Being unfavorable towards you because of some characteristic you posses	Male	24	Very Liberal			FL_53		Loan_Partial_Unfavorable|Hiring_Partial_Unfavorable|LayOff_Partial_Unfavorable|Admissions_Partial_Unfavorable
2020-02-26 18:04:08	2020-02-26 18:06:54	IP Address		100	165	True	2020-02-26 18:06:54								anonymous	EN	I agree									B _ Decision being made by the computer program	B _ Decision being made by the computer program	B _ Decision being made by the computer program	B _ Decision being made by the computer program	Having some preference, but I did not know whether it would be favorable or unfavorable to me	Male	36	Moderately Liberal			FL_56			Hiring_Uncertain|Admissions_Uncertainty|LayOff_Uncertain|Loan_Uncertain
2020-02-26 18:02:18	2020-02-26 18:06:57	IP Address		100	278	True	2020-02-26 18:06:57								anonymous	EN	I agree									A _ Decision being made by the admissions officer	A _ Decision being made by the loan officer	A _ Decision being made by a supervisor	A _ Decision being made by an HR manager	Being more favorable towards you because of some characteristic you possess	Female	69	Very Conservative			FL_56			LayOff_Uncertain|Admissions_Uncertainty|Loan_Uncertain|Hiring_Uncertain
2020-02-26 18:05:12	2020-02-26 18:07:05	IP Address		100	113	True	2020-02-26 18:07:05								anonymous	EN	I agree									B _ Decision being made by the computer program	B _ Decision being made by the computer program	B _ Decision being made by the computer program	B _ Decision being made by the computer program	Having some preference, but I did not know whether it would be favorable or unfavorable to me	Female	35	Very Liberal	The questions were interesting and engaging.		FL_56			LayOff_Uncertain|Admissions_Uncertainty|Hiring_Uncertain|Loan_Uncertain
2020-02-26 18:03:10	2020-02-26 18:07:07	IP Address		100	236	True	2020-02-26 18:07:07								anonymous	EN	I agree	A _ Decision being made by the admissions officer	A _ Decision being made by the loan officer	A _ Decision being made by a supervisor	A _ Decision being made by an HR manager									Being more favorable towards you because of some characteristic you possess	Male	21	Neither Conservative nor Liberal			FL_23	LayOff_Partial_Favorable|Hiring_Partial_Favorable|Admissions_Partial_Favorable|Loan_Partial_Favorable
2020-02-26 18:03:16	2020-02-26 18:07:13	IP Address		100	237	True	2020-02-26 18:07:14								anonymous	EN	I agree					B _ Decision being made by the computer program	B _ Decision being made by the computer program	B _ Decision being made by the computer program	B _ Decision being made by the computer program					Being unfavorable towards you because of some characteristic you posses	Female	46	Very Liberal			FL_53		LayOff_Partial_Unfavorable|Hiring_Partial_Unfavorable|Loan_Partial_Unfavorable|Admissions_Partial_Unfavorable
2020-02-26 18:02:41	2020-02-26 18:07:24	IP Address		100	282	True	2020-02-26 18:07:24								anonymous	EN	I agree					B _ Decision being made by the computer program	B _ Decision being made by the computer program	B _ Decision being made by the computer program	B _ Decision being made by the computer program					Being unfavorable towards you because of some characteristic you posses	Male	53	Extremely Liberal			FL_53		Loan_Partial_Unfavorable|Hiring_Partial_Unfavorable|Admissions_Partial_Unfavorable|LayOff_Partial_Unfavorable
2020-02-26 18:03:15	2020-02-26 18:07:31	IP Address		100	256	True	2020-02-26 18:07:31								anonymous	EN	I agree									B _ Decision being made by the computer program	B _ Decision being made by the computer program	A _ Decision being made by a supervisor	B _ Decision being made by the computer program	Having some preference, but I did not know whether it would be favorable or unfavorable to me	Female	55	Moderately Liberal			FL_56			Hiring_Uncertain|LayOff_Uncertain|Loan_Uncertain|Admissions_Uncertainty
2020-02-26 18:02:41	2020-02-26 18:07:34	IP Address		100	292	True	2020-02-26 18:07:34								anonymous	EN	I agree					B _ Decision being made by the computer program	B _ Decision being made by the computer program	B _ Decision being made by the computer program	B _ Decision being made by the computer program					Being unfavorable towards you because of some characteristic you posses	Female	55	Very Liberal	none		FL_53		Hiring_Partial_Unfavorable|LayOff_Partial_Unfavorable|Admissions_Partial_Unfavorable|Loan_Partial_Unfavorable
2020-02-26 18:02:51	2020-02-26 18:07:36	IP Address		100	285	True	2020-02-26 18:07:37								anonymous	EN	I agree					B _ Decision being made by the computer program	B _ Decision being made by the computer program	B _ Decision being made by the computer program	B _ Decision being made by the computer program					Being unfavorable towards you because of some characteristic you posses	Male	25	Extremely Liberal			FL_53		Hiring_Partial_Unfavorable|LayOff_Partial_Unfavorable|Admissions_Partial_Unfavorable|Loan_Partial_Unfavorable
2020-02-26 18:03:07	2020-02-26 18:07:37	IP Address		100	270	True	2020-02-26 18:07:38								anonymous	EN	I agree					A _ Decision being made by the admissions officer	A _ Decision being made by the loan officer	A _ Decision being made by a supervisor	A _ Decision being made by an HR manager					Having some preference, but I did not know whether it would be favorable or unfavorable to me	Male	24	Neither Conservative nor Liberal			FL_53		Loan_Partial_Unfavorable|LayOff_Partial_Unfavorable|Admissions_Partial_Unfavorable|Hiring_Partial_Unfavorable
2020-02-26 18:03:34	2020-02-26 18:07:41	IP Address		100	246	True	2020-02-26 18:07:41								anonymous	EN	I agree					B _ Decision being made by the computer program	B _ Decision being made by the computer program	B _ Decision being made by the computer program	B _ Decision being made by the computer program					Being unfavorable towards you because of some characteristic you posses	Female	33	Moderately Liberal			FL_53		Loan_Partial_Unfavorable|Hiring_Partial_Unfavorable|LayOff_Partial_Unfavorable|Admissions_Partial_Unfavorable
2020-02-26 18:03:40	2020-02-26 18:07:45	IP Address		100	244	True	2020-02-26 18:07:45								anonymous	EN	I agree									B _ Decision being made by the computer program	A _ Decision being made by the loan officer	A _ Decision being made by a supervisor	B _ Decision being made by the computer program	Having some preference, but I did not know whether it would be favorable or unfavorable to me	Female	53	Moderately Liberal			FL_56			Admissions_Uncertainty|LayOff_Uncertain|Hiring_Uncertain|Loan_Uncertain
2020-02-26 18:03:48	2020-02-26 18:07:49	IP Address		100	240	True	2020-02-26 18:07:49								anonymous	EN	I agree	B _ Decision being made by the computer program	A _ Decision being made by the loan officer	B _ Decision being made by the computer program	A _ Decision being made by an HR manager									Being more favorable towards you because of some characteristic you possess	Female	42	Moderately Liberal	None		FL_23	LayOff_Partial_Favorable|Loan_Partial_Favorable|Admissions_Partial_Favorable|Hiring_Partial_Favorable
2020-02-26 18:03:57	2020-02-26 18:08:05	IP Address		100	247	True	2020-02-26 18:08:05								anonymous	EN	I agree									A _ Decision being made by the admissions officer	A _ Decision being made by the loan officer	A _ Decision being made by a supervisor	A _ Decision being made by an HR manager	Having some preference, but I did not know whether it would be favorable or unfavorable to me	Female	31	Neither Conservative nor Liberal	No		FL_56			Hiring_Uncertain|LayOff_Uncertain|Admissions_Uncertainty|Loan_Uncertain
2020-02-26 18:04:13	2020-02-26 18:08:10	IP Address		100	236	True	2020-02-26 18:08:10								anonymous	EN	I agree									A _ Decision being made by the admissions officer	A _ Decision being made by the loan officer	B _ Decision being made by the computer program	A _ Decision being made by an HR manager	Being more favorable towards you because of some characteristic you possess	Female	33	Moderately Liberal			FL_56			LayOff_Uncertain|Admissions_Uncertainty|Loan_Uncertain|Hiring_Uncertain
2020-02-26 18:02:43	2020-02-26 18:08:26	IP Address		100	343	True	2020-02-26 18:08:26								anonymous	EN	I agree	B _ Decision being made by the computer program	A _ Decision being made by the loan officer	B _ Decision being made by the computer program	A _ Decision being made by an HR manager									Being more favorable towards you because of some characteristic you possess	Female	25	Neither Conservative nor Liberal			FL_23	Admissions_Partial_Favorable|Hiring_Partial_Favorable|Loan_Partial_Favorable|LayOff_Partial_Favorable
2020-02-26 18:04:13	2020-02-26 18:08:34	IP Address		100	261	True	2020-02-26 18:08:35								anonymous	EN	I agree					B _ Decision being made by the computer program	B _ Decision being made by the computer program	B _ Decision being made by the computer program	B _ Decision being made by the computer program					Being unfavorable towards you because of some characteristic you posses	Female	41	Moderately Liberal			FL_53		Admissions_Partial_Unfavorable|Hiring_Partial_Unfavorable|LayOff_Partial_Unfavorable|Loan_Partial_Unfavorable
2020-02-26 18:05:33	2020-02-26 18:08:45	IP Address		100	192	True	2020-02-26 18:08:46								anonymous	EN	I agree					B _ Decision being made by the computer program	A _ Decision being made by the loan officer	A _ Decision being made by a supervisor	A _ Decision being made by an HR manager					Being unfavorable towards you because of some characteristic you posses	Female	34	Very Liberal			FL_53		Admissions_Partial_Unfavorable|Hiring_Partial_Unfavorable|LayOff_Partial_Unfavorable|Loan_Partial_Unfavorable
2020-02-26 18:04:03	2020-02-26 18:08:52	IP Address		100	288	True	2020-02-26 18:08:52								anonymous	EN	I agree					A _ Decision being made by the admissions officer	A _ Decision being made by the loan officer	A _ Decision being made by a supervisor	B _ Decision being made by the computer program					Being unfavorable towards you because of some characteristic you posses	Female	23	Moderately Liberal			FL_53		Loan_Partial_Unfavorable|Hiring_Partial_Unfavorable|LayOff_Partial_Unfavorable|Admissions_Partial_Unfavorable
2020-02-26 18:03:15	2020-02-26 18:09:00	IP Address		100	345	True	2020-02-26 18:09:01								anonymous	EN	I agree					B _ Decision being made by the computer program	B _ Decision being made by the computer program	B _ Decision being made by the computer program	B _ Decision being made by the computer program					Being unfavorable towards you because of some characteristic you posses	Female	48	Extremely Liberal			FL_53		Admissions_Partial_Unfavorable|LayOff_Partial_Unfavorable|Hiring_Partial_Unfavorable|Loan_Partial_Unfavorable
2020-02-26 18:04:08	2020-02-26 18:09:04	IP Address		100	295	True	2020-02-26 18:09:04								anonymous	EN	I agree	B _ Decision being made by the computer program	B _ Decision being made by the computer program	B _ Decision being made by the computer program	B _ Decision being made by the computer program									Being more favorable towards you because of some characteristic you possess	Male	36	Very Liberal			FL_23	Hiring_Partial_Favorable|Admissions_Partial_Favorable|LayOff_Partial_Favorable|Loan_Partial_Favorable
2020-02-26 18:03:52	2020-02-26 18:09:07	IP Address		100	315	True	2020-02-26 18:09:07								anonymous	EN	I agree									B _ Decision being made by the computer program	B _ Decision being made by the computer program	B _ Decision being made by the computer program	A _ Decision being made by an HR manager	Having some preference, but I did not know whether it would be favorable or unfavorable to me	Male	27	Extremely Liberal			FL_56			Loan_Uncertain|Hiring_Uncertain|Admissions_Uncertainty|LayOff_Uncertain
2020-02-26 18:03:02	2020-02-26 18:09:18	IP Address		100	376	True	2020-02-26 18:09:19								anonymous	EN	I agree									A _ Decision being made by the admissions officer	A _ Decision being made by the loan officer	A _ Decision being made by a supervisor	A _ Decision being made by an HR manager	Having some preference, but I did not know whether it would be favorable or unfavorable to me	Male	44	Moderately Liberal			FL_56			LayOff_Uncertain|Admissions_Uncertainty|Loan_Uncertain|Hiring_Uncertain
2020-02-26 18:02:56	2020-02-26 18:09:25	IP Address		100	389	True	2020-02-26 18:09:25								anonymous	EN	I agree									A _ Decision being made by the admissions officer	A _ Decision being made by the loan officer	A _ Decision being made by a supervisor	A _ Decision being made by an HR manager	Having some preference, but I did not know whether it would be favorable or unfavorable to me	Male	33	Moderately Liberal			FL_56			Admissions_Uncertainty|Hiring_Uncertain|LayOff_Uncertain|Loan_Uncertain
2020-02-26 18:04:23	2020-02-26 18:09:26	IP Address		100	302	True	2020-02-26 18:09:26								anonymous	EN	I agree					B _ Decision being made by the computer program	B _ Decision being made by the computer program	B _ Decision being made by the computer program	A _ Decision being made by an HR manager					Having some preference, but I did not know whether it would be favorable or unfavorable to me	Male	49	Extremely Conservative			FL_53		Hiring_Partial_Unfavorable|LayOff_Partial_Unfavorable|Admissions_Partial_Unfavorable|Loan_Partial_Unfavorable
2020-02-26 18:03:30	2020-02-26 18:09:57	IP Address		100	387	True	2020-02-26 18:09:58								anonymous	EN	I agree	B _ Decision being made by the computer program	B _ Decision being made by the computer program	A _ Decision being made by a supervisor	A _ Decision being made by an HR manager									Being more favorable towards you because of some characteristic you possess	Male	24	Neither Conservative nor Liberal			FL_23	Admissions_Partial_Favorable|Hiring_Partial_Favorable|LayOff_Partial_Favorable|Loan_Partial_Favorable
2020-02-26 18:04:26	2020-02-26 18:09:59	IP Address		100	333	True	2020-02-26 18:10:00								anonymous	EN	I agree					B _ Decision being made by the computer program	B _ Decision being made by the computer program	B _ Decision being made by the computer program	B _ Decision being made by the computer program					Being unfavorable towards you because of some characteristic you posses	Female	26	Extremely Liberal			FL_53		Loan_Partial_Unfavorable|LayOff_Partial_Unfavorable|Admissions_Partial_Unfavorable|Hiring_Partial_Unfavorable
2020-02-26 18:03:31	2020-02-26 18:10:30	IP Address		100	418	True	2020-02-26 18:10:30								anonymous	EN	I agree					B _ Decision being made by the computer program	B _ Decision being made by the computer program	B _ Decision being made by the computer program	B _ Decision being made by the computer program					Being unfavorable towards you because of some characteristic you posses	Male	27	Very Liberal	The question after the four contexts were shown, was worded in a way that was difficult to interpret for me.		FL_53		Loan_Partial_Unfavorable|LayOff_Partial_Unfavorable|Hiring_Partial_Unfavorable|Admissions_Partial_Unfavorable
2020-02-26 18:03:52	2020-02-26 18:10:44	IP Address		100	411	True	2020-02-26 18:10:44								anonymous	EN	I agree	B _ Decision being made by the computer program	B _ Decision being made by the computer program	B _ Decision being made by the computer program	B _ Decision being made by the computer program									Being more favorable towards you because of some characteristic you possess	Male	55	Neither Conservative nor Liberal	N/A		FL_23	Loan_Partial_Favorable|Admissions_Partial_Favorable|LayOff_Partial_Favorable|Hiring_Partial_Favorable
2020-02-26 18:03:59	2020-02-26 18:10:49	IP Address		100	410	True	2020-02-26 18:10:49								anonymous	EN	I agree	B _ Decision being made by the computer program	B _ Decision being made by the computer program	A _ Decision being made by a supervisor	A _ Decision being made by an HR manager									Being more favorable towards you because of some characteristic you possess	Female	44	Moderately Liberal			FL_23	Loan_Partial_Favorable|LayOff_Partial_Favorable|Admissions_Partial_Favorable|Hiring_Partial_Favorable
2020-02-26 18:07:05	2020-02-26 18:10:55	IP Address		100	230	True	2020-02-26 18:10:56								anonymous	EN	I agree					B _ Decision being made by the computer program	B _ Decision being made by the computer program	B _ Decision being made by the computer program	B _ Decision being made by the computer program					Being unfavorable towards you because of some characteristic you posses	Female	34	Very Liberal			FL_53		Loan_Partial_Unfavorable|Admissions_Partial_Unfavorable|LayOff_Partial_Unfavorable|Hiring_Partial_Unfavorable
2020-02-26 18:04:11	2020-02-26 18:11:13	IP Address		100	422	True	2020-02-26 18:11:13								anonymous	EN	I agree	A _ Decision being made by the admissions officer	B _ Decision being made by the computer program	A _ Decision being made by a supervisor	B _ Decision being made by the computer program									Having some preference, but I did not know whether it would be favorable or unfavorable to me	Male	40	Moderately Conservative			FL_23	LayOff_Partial_Favorable|Admissions_Partial_Favorable|Loan_Partial_Favorable|Hiring_Partial_Favorable
2020-02-26 18:04:21	2020-02-26 18:11:43	IP Address		100	441	True	2020-02-26 18:11:44								anonymous	EN	I agree									B _ Decision being made by the computer program	B _ Decision being made by the computer program	B _ Decision being made by the computer program	B _ Decision being made by the computer program	Having some preference, but I did not know whether it would be favorable or unfavorable to me	Male	25	Moderately Liberal	I would rather choose a AI computer program over some human with a biased agenda.		FL_56			Loan_Uncertain|Admissions_Uncertainty|Hiring_Uncertain|LayOff_Uncertain
2020-02-26 18:02:42	2020-02-26 18:12:04	IP Address		100	561	True	2020-02-26 18:12:04								anonymous	EN	I agree									B _ Decision being made by the computer program	B _ Decision being made by the computer program	B _ Decision being made by the computer program	B _ Decision being made by the computer program	Having some preference, but I did not know whether it would be favorable or unfavorable to me	Male	32	Extremely Liberal			FL_56			Admissions_Uncertainty|Loan_Uncertain|Hiring_Uncertain|LayOff_Uncertain
2020-02-26 18:03:55	2020-02-26 18:12:23	IP Address		100	507	True	2020-02-26 18:12:23								anonymous	EN	I agree	A _ Decision being made by the admissions officer	B _ Decision being made by the computer program	A _ Decision being made by a supervisor	B _ Decision being made by the computer program									Being more favorable towards you because of some characteristic you possess	Female	40	Moderately Conservative			FL_23	Hiring_Partial_Favorable|Loan_Partial_Favorable|LayOff_Partial_Favorable|Admissions_Partial_Favorable
2020-02-26 18:07:03	2020-02-26 18:12:26	IP Address		100	323	True	2020-02-26 18:12:26								anonymous	EN	I agree									B _ Decision being made by the computer program	B _ Decision being made by the computer program	B _ Decision being made by the computer program	B _ Decision being made by the computer program	Having some preference, but I did not know whether it would be favorable or unfavorable to me	Male	27	Moderately Liberal			FL_56			Admissions_Uncertainty|Loan_Uncertain|LayOff_Uncertain|Hiring_Uncertain
2020-02-26 18:09:48	2020-02-26 18:13:24	IP Address		100	216	True	2020-02-26 18:13:24								anonymous	EN	I agree	A _ Decision being made by the admissions officer	A _ Decision being made by the loan officer	A _ Decision being made by a supervisor	A _ Decision being made by an HR manager									Being more favorable towards you because of some characteristic you possess	Male	35	Extremely Liberal			FL_23	Admissions_Partial_Favorable|LayOff_Partial_Favorable|Loan_Partial_Favorable|Hiring_Partial_Favorable
2020-02-26 18:14:18	2020-02-26 18:15:38	IP Address		100	79	True	2020-02-26 18:15:38								anonymous	EN	I agree					A _ Decision being made by the admissions officer	A _ Decision being made by the loan officer	A _ Decision being made by a supervisor	A _ Decision being made by an HR manager					Having some preference, but I did not know whether it would be favorable or unfavorable to me	Female	25	Neither Conservative nor Liberal	nope good job		FL_53		Admissions_Partial_Unfavorable|Hiring_Partial_Unfavorable|LayOff_Partial_Unfavorable|Loan_Partial_Unfavorable
2020-02-26 18:14:16	2020-02-26 18:15:59	IP Address		100	102	True	2020-02-26 18:16:00								anonymous	EN	I agree					A _ Decision being made by the admissions officer	B _ Decision being made by the computer program	A _ Decision being made by a supervisor	B _ Decision being made by the computer program					Having some preference, but I did not know whether it would be favorable or unfavorable to me	Male	19	Moderately Liberal			FL_53		Loan_Partial_Unfavorable|Hiring_Partial_Unfavorable|Admissions_Partial_Unfavorable|LayOff_Partial_Unfavorable
2020-02-26 18:03:19	2020-02-26 18:17:53	IP Address		100	873	True	2020-02-26 18:17:54								anonymous	EN	I agree	A _ Decision being made by the admissions officer	A _ Decision being made by the loan officer	A _ Decision being made by a supervisor	A _ Decision being made by an HR manager									Being more favorable towards you because of some characteristic you possess	Male	25	Neither Conservative nor Liberal			FL_23	Loan_Partial_Favorable|Admissions_Partial_Favorable|Hiring_Partial_Favorable|LayOff_Partial_Favorable
2020-02-26 18:03:50	2020-02-26 18:20:07	IP Address		100	976	True	2020-02-26 18:20:08								anonymous	EN	I agree									A _ Decision being made by the admissions officer	B _ Decision being made by the computer program	A _ Decision being made by a supervisor	B _ Decision being made by the computer program	Being more favorable towards you because of some characteristic you possess	Male	18	Moderately Conservative			FL_56			Admissions_Uncertainty|Hiring_Uncertain|Loan_Uncertain|LayOff_Uncertain
2020-02-26 18:45:29	2020-02-26 18:51:39	IP Address		100	369	True	2020-02-26 18:51:39								anonymous	EN	I agree									B _ Decision being made by the computer program	B _ Decision being made by the computer program	B _ Decision being made by the computer program	A _ Decision being made by an HR manager	Having some preference, but I did not know whether it would be favorable or unfavorable to me	Male	38	Neither Conservative nor Liberal			FL_56			Loan_Uncertain|LayOff_Uncertain|Admissions_Uncertainty|Hiring_Uncertain
2020-02-28 22:20:34	2020-02-28 22:22:02	IP Address		100	87	True	2020-02-28 22:22:02								anonymous	EN	I agree	B _ Decision being made by the computer program	B _ Decision being made by the computer program	A _ Decision being made by a supervisor	A _ Decision being made by an HR manager									Being more favorable towards you because of some characteristic you possess	Female	31	Very Liberal			FL_23	Hiring_Partial_Favorable|Loan_Partial_Favorable|Admissions_Partial_Favorable|LayOff_Partial_Favorable
2020-02-28 22:20:32	2020-02-28 22:22:02	IP Address		100	90	True	2020-02-28 22:22:03								anonymous	EN	I agree									B _ Decision being made by the computer program	A _ Decision being made by the loan officer	B _ Decision being made by the computer program	B _ Decision being made by the computer program	Having some preference, but I did not know whether it would be favorable or unfavorable to me	Male	18	Moderately Liberal			FL_56			Hiring_Uncertain|Loan_Uncertain|Admissions_Uncertainty|LayOff_Uncertain
2020-02-28 22:20:18	2020-02-28 22:22:15	IP Address		100	116	True	2020-02-28 22:22:15								anonymous	EN	I agree									A _ Decision being made by the admissions officer	B _ Decision being made by the computer program	A _ Decision being made by a supervisor	B _ Decision being made by the computer program	Having some preference, but I did not know whether it would be favorable or unfavorable to me	Female	30	Moderately Liberal			FL_56			Loan_Uncertain|LayOff_Uncertain|Admissions_Uncertainty|Hiring_Uncertain
2020-02-28 22:19:04	2020-02-28 22:22:37	IP Address		100	212	True	2020-02-28 22:22:37								anonymous	EN	I agree					B _ Decision being made by the computer program	A _ Decision being made by the loan officer	B _ Decision being made by the computer program	A _ Decision being made by an HR manager					Being unfavorable towards you because of some characteristic you posses	Male	28	Moderately Conservative			FL_53		Admissions_Partial_Unfavorable|Hiring_Partial_Unfavorable|LayOff_Partial_Unfavorable|Loan_Partial_Unfavorable
2020-02-28 22:20:40	2020-02-28 22:23:14	IP Address		100	154	True	2020-02-28 22:23:15								anonymous	EN	I agree	B _ Decision being made by the computer program	B _ Decision being made by the computer program	B _ Decision being made by the computer program	B _ Decision being made by the computer program									Being more favorable towards you because of some characteristic you possess	Female	23	Neither Conservative nor Liberal	it was a cool test!		FL_23	Hiring_Partial_Favorable|Admissions_Partial_Favorable|Loan_Partial_Favorable|LayOff_Partial_Favorable
2020-02-28 22:21:39	2020-02-28 22:23:15	IP Address		100	95	True	2020-02-28 22:23:15								anonymous	EN	I agree									A _ Decision being made by the admissions officer	B _ Decision being made by the computer program	A _ Decision being made by a supervisor	A _ Decision being made by an HR manager	Having some preference, but I did not know whether it would be favorable or unfavorable to me	Female	22	Moderately Liberal			FL_56			Admissions_Uncertainty|Loan_Uncertain|LayOff_Uncertain|Hiring_Uncertain
2020-02-28 22:19:12	2020-02-28 22:23:15	IP Address		100	242	True	2020-02-28 22:23:16								anonymous	EN	I agree	A _ Decision being made by the admissions officer	A _ Decision being made by the loan officer	A _ Decision being made by a supervisor	A _ Decision being made by an HR manager									Being more favorable towards you because of some characteristic you possess	Male	51	Moderately Liberal	none		FL_23	Loan_Partial_Favorable|Admissions_Partial_Favorable|Hiring_Partial_Favorable|LayOff_Partial_Favorable
2020-02-28 22:21:35	2020-02-28 22:23:23	IP Address		100	107	True	2020-02-28 22:23:23								anonymous	EN	I agree	A _ Decision being made by the admissions officer	B _ Decision being made by the computer program	B _ Decision being made by the computer program	B _ Decision being made by the computer program									Having some preference, but I did not know whether it would be favorable or unfavorable to me	Male	22	Extremely Liberal			FL_23	Loan_Partial_Favorable|LayOff_Partial_Favorable|Admissions_Partial_Favorable|Hiring_Partial_Favorable
2020-02-28 22:21:46	2020-02-28 22:23:32	IP Address		100	105	True	2020-02-28 22:23:32								anonymous	EN	I agree	B _ Decision being made by the computer program	B _ Decision being made by the computer program	B _ Decision being made by the computer program	B _ Decision being made by the computer program									Being more favorable towards you because of some characteristic you possess	Male	24	Moderately Liberal			FL_23	Hiring_Partial_Favorable|LayOff_Partial_Favorable|Admissions_Partial_Favorable|Loan_Partial_Favorable
2020-02-28 22:20:32	2020-02-28 22:23:39	IP Address		100	187	True	2020-02-28 22:23:39								anonymous	EN	I agree					B _ Decision being made by the computer program	B _ Decision being made by the computer program	B _ Decision being made by the computer program	B _ Decision being made by the computer program					Being unfavorable towards you because of some characteristic you posses	Male	36	Very Liberal	n/a		FL_53		LayOff_Partial_Unfavorable|Hiring_Partial_Unfavorable|Loan_Partial_Unfavorable|Admissions_Partial_Unfavorable
2020-02-28 22:20:53	2020-02-28 22:23:44	IP Address		100	170	True	2020-02-28 22:23:44								anonymous	EN	I agree					B _ Decision being made by the computer program	B _ Decision being made by the computer program	B _ Decision being made by the computer program	B _ Decision being made by the computer program					Being more favorable towards you because of some characteristic you possess	Female	34	Extremely Liberal			FL_53		Admissions_Partial_Unfavorable|Hiring_Partial_Unfavorable|Loan_Partial_Unfavorable|LayOff_Partial_Unfavorable
2020-02-28 22:19:52	2020-02-28 22:24:11	IP Address		100	258	True	2020-02-28 22:24:11								anonymous	EN	I agree									B _ Decision being made by the computer program	B _ Decision being made by the computer program	A _ Decision being made by a supervisor	B _ Decision being made by the computer program	Having some preference, but I did not know whether it would be favorable or unfavorable to me	Male	44	Moderately Liberal			FL_56			Loan_Uncertain|Hiring_Uncertain|LayOff_Uncertain|Admissions_Uncertainty
2020-02-28 22:23:48	2020-02-28 22:24:47	IP Address		100	59	True	2020-02-28 22:24:48								anonymous	EN	I agree	A _ Decision being made by the admissions officer	A _ Decision being made by the loan officer	A _ Decision being made by a supervisor	A _ Decision being made by an HR manager									Being more favorable towards you because of some characteristic you possess	Male	20	Neither Conservative nor Liberal			FL_23	Loan_Partial_Favorable|LayOff_Partial_Favorable|Admissions_Partial_Favorable|Hiring_Partial_Favorable
2020-02-28 22:21:50	2020-02-28 22:25:01	IP Address		100	190	True	2020-02-28 22:25:01								anonymous	EN	I agree									A _ Decision being made by the admissions officer	B _ Decision being made by the computer program	A _ Decision being made by a supervisor	B _ Decision being made by the computer program	Having some preference, but I did not know whether it would be favorable or unfavorable to me	Female	20	Moderately Conservative			FL_56			LayOff_Uncertain|Hiring_Uncertain|Admissions_Uncertainty|Loan_Uncertain
2020-02-28 22:21:08	2020-02-28 22:25:02	IP Address		100	233	True	2020-02-28 22:25:02								anonymous	EN	I agree					B _ Decision being made by the computer program	B _ Decision being made by the computer program	B _ Decision being made by the computer program	B _ Decision being made by the computer program					Being unfavorable towards you because of some characteristic you posses	Female	25	Neither Conservative nor Liberal			FL_53		Admissions_Partial_Unfavorable|Hiring_Partial_Unfavorable|Loan_Partial_Unfavorable|LayOff_Partial_Unfavorable
2020-02-28 22:22:45	2020-02-28 22:25:22	IP Address		100	156	True	2020-02-28 22:25:22								anonymous	EN	I agree					B _ Decision being made by the computer program	B _ Decision being made by the computer program	B _ Decision being made by the computer program	B _ Decision being made by the computer program					Being unfavorable towards you because of some characteristic you posses	Female	36	Very Conservative			FL_53		LayOff_Partial_Unfavorable|Hiring_Partial_Unfavorable|Loan_Partial_Unfavorable|Admissions_Partial_Unfavorable
2020-02-28 22:21:10	2020-02-28 22:25:23	IP Address		100	252	True	2020-02-28 22:25:23								anonymous	EN	I agree					A _ Decision being made by the admissions officer	B _ Decision being made by the computer program	A _ Decision being made by a supervisor	A _ Decision being made by an HR manager					Having some preference, but I did not know whether it would be favorable or unfavorable to me	Female	34	Moderately Liberal			FL_53		LayOff_Partial_Unfavorable|Hiring_Partial_Unfavorable|Loan_Partial_Unfavorable|Admissions_Partial_Unfavorable
2020-02-28 22:22:53	2020-02-28 22:25:37	IP Address		100	163	True	2020-02-28 22:25:37								anonymous	EN	I agree									B _ Decision being made by the computer program	B _ Decision being made by the computer program	B _ Decision being made by the computer program	B _ Decision being made by the computer program	Having some preference, but I did not know whether it would be favorable or unfavorable to me	Male	32	Moderately Conservative			FL_56			Admissions_Uncertainty|Loan_Uncertain|LayOff_Uncertain|Hiring_Uncertain
2020-02-28 22:23:13	2020-02-28 22:26:27	IP Address		100	194	True	2020-02-28 22:26:27								anonymous	EN	I agree									A _ Decision being made by the admissions officer	B _ Decision being made by the computer program	B _ Decision being made by the computer program	A _ Decision being made by an HR manager	Having some preference, but I did not know whether it would be favorable or unfavorable to me	Female	28	Extremely Liberal			FL_56			Hiring_Uncertain|Loan_Uncertain|Admissions_Uncertainty|LayOff_Uncertain
2020-02-28 22:23:20	2020-02-28 22:26:34	IP Address		100	193	True	2020-02-28 22:26:34								anonymous	EN	I agree									A _ Decision being made by the admissions officer	B _ Decision being made by the computer program	A _ Decision being made by a supervisor	A _ Decision being made by an HR manager	Having some preference, but I did not know whether it would be favorable or unfavorable to me	Male	43	Very Liberal			FL_56			Admissions_Uncertainty|Loan_Uncertain|Hiring_Uncertain|LayOff_Uncertain
2020-02-28 22:24:06	2020-02-28 22:26:41	IP Address		100	154	True	2020-02-28 22:26:41								anonymous	EN	I agree									A _ Decision being made by the admissions officer	B _ Decision being made by the computer program	A _ Decision being made by a supervisor	B _ Decision being made by the computer program	Having some preference, but I did not know whether it would be favorable or unfavorable to me	Male	29	Extremely Liberal			FL_56			LayOff_Uncertain|Admissions_Uncertainty|Loan_Uncertain|Hiring_Uncertain
2020-02-28 22:24:19	2020-02-28 22:26:44	IP Address		100	145	True	2020-02-28 22:26:45								anonymous	EN	I agree	A _ Decision being made by the admissions officer	A _ Decision being made by the loan officer	B _ Decision being made by the computer program	A _ Decision being made by an HR manager									Being more favorable towards you because of some characteristic you possess	Male	24	Neither Conservative nor Liberal			FL_23	Hiring_Partial_Favorable|Admissions_Partial_Favorable|Loan_Partial_Favorable|LayOff_Partial_Favorable
2020-02-28 22:22:32	2020-02-28 22:27:10	IP Address		100	278	True	2020-02-28 22:27:11								anonymous	EN	I agree					B _ Decision being made by the computer program	B _ Decision being made by the computer program	B _ Decision being made by the computer program	B _ Decision being made by the computer program					Being unfavorable towards you because of some characteristic you posses	Female	40	Very Liberal	It was an interesting survey. I was expecting more questions with the other point of view (that the human would favor me) and was surprised that there weren't any like that to get both sides of it.		FL_53		Hiring_Partial_Unfavorable|LayOff_Partial_Unfavorable|Loan_Partial_Unfavorable|Admissions_Partial_Unfavorable
2020-02-28 22:23:44	2020-02-28 22:27:30	IP Address		100	226	True	2020-02-28 22:27:31								anonymous	EN	I agree					B _ Decision being made by the computer program	B _ Decision being made by the computer program	B _ Decision being made by the computer program	B _ Decision being made by the computer program					Being unfavorable towards you because of some characteristic you posses	Female	61	Moderately Conservative			FL_53		Loan_Partial_Unfavorable|Hiring_Partial_Unfavorable|Admissions_Partial_Unfavorable|LayOff_Partial_Unfavorable
2020-02-28 22:25:12	2020-02-28 22:27:38	IP Address		100	145	True	2020-02-28 22:27:38								anonymous	EN	I agree	A _ Decision being made by the admissions officer	A _ Decision being made by the loan officer	A _ Decision being made by a supervisor	A _ Decision being made by an HR manager									Being more favorable towards you because of some characteristic you possess	Male	36	Neither Conservative nor Liberal	none		FL_23	Admissions_Partial_Favorable|Hiring_Partial_Favorable|LayOff_Partial_Favorable|Loan_Partial_Favorable
2020-02-28 22:25:46	2020-02-28 22:27:49	IP Address		100	122	True	2020-02-28 22:27:49								anonymous	EN	I agree					B _ Decision being made by the computer program	B _ Decision being made by the computer program	B _ Decision being made by the computer program	B _ Decision being made by the computer program					Being unfavorable towards you because of some characteristic you posses	Female	23	Moderately Liberal	I do not have any comments, thank you.		FL_53		LayOff_Partial_Unfavorable|Admissions_Partial_Unfavorable|Loan_Partial_Unfavorable|Hiring_Partial_Unfavorable
2020-02-28 22:23:19	2020-02-28 22:27:52	IP Address		100	272	True	2020-02-28 22:27:53								anonymous	EN	I agree	B _ Decision being made by the computer program	A _ Decision being made by the loan officer	B _ Decision being made by the computer program	A _ Decision being made by an HR manager									Having some preference, but I did not know whether it would be favorable or unfavorable to me	Male	27	Neither Conservative nor Liberal			FL_23	Admissions_Partial_Favorable|Hiring_Partial_Favorable|LayOff_Partial_Favorable|Loan_Partial_Favorable
2020-02-28 22:26:26	2020-02-28 22:27:53	IP Address		100	87	True	2020-02-28 22:27:54								anonymous	EN	I agree									A _ Decision being made by the admissions officer	B _ Decision being made by the computer program	A _ Decision being made by a supervisor	B _ Decision being made by the computer program	Having some preference, but I did not know whether it would be favorable or unfavorable to me	Female	19	Extremely Liberal			FL_56			LayOff_Uncertain|Admissions_Uncertainty|Hiring_Uncertain|Loan_Uncertain
2020-02-28 22:25:40	2020-02-28 22:28:02	IP Address		100	142	True	2020-02-28 22:28:03								anonymous	EN	I agree					A _ Decision being made by the admissions officer	A _ Decision being made by the loan officer	A _ Decision being made by a supervisor	A _ Decision being made by an HR manager					Being unfavorable towards you because of some characteristic you posses	Male	24	Neither Conservative nor Liberal			FL_53		Admissions_Partial_Unfavorable|LayOff_Partial_Unfavorable|Hiring_Partial_Unfavorable|Loan_Partial_Unfavorable
2020-02-28 22:24:45	2020-02-28 22:28:24	IP Address		100	219	True	2020-02-28 22:28:24								anonymous	EN	I agree	B _ Decision being made by the computer program	B _ Decision being made by the computer program	B _ Decision being made by the computer program	B _ Decision being made by the computer program									Being more favorable towards you because of some characteristic you possess	Female	25	Neither Conservative nor Liberal			FL_23	LayOff_Partial_Favorable|Hiring_Partial_Favorable|Loan_Partial_Favorable|Admissions_Partial_Favorable
2020-02-28 22:26:07	2020-02-28 22:28:34	IP Address		100	147	True	2020-02-28 22:28:35								anonymous	EN	I agree					B _ Decision being made by the computer program	B _ Decision being made by the computer program	B _ Decision being made by the computer program	B _ Decision being made by the computer program					Being unfavorable towards you because of some characteristic you posses	Female	38	Very Liberal			FL_53		Hiring_Partial_Unfavorable|LayOff_Partial_Unfavorable|Loan_Partial_Unfavorable|Admissions_Partial_Unfavorable
2020-02-28 22:25:03	2020-02-28 22:28:37	IP Address		100	214	True	2020-02-28 22:28:38								anonymous	EN	I agree	A _ Decision being made by the admissions officer	A _ Decision being made by the loan officer	A _ Decision being made by a supervisor	A _ Decision being made by an HR manager									Being more favorable towards you because of some characteristic you possess	Female	23	Very Liberal			FL_23	Loan_Partial_Favorable|Hiring_Partial_Favorable|LayOff_Partial_Favorable|Admissions_Partial_Favorable
2020-02-28 22:24:26	2020-02-28 22:28:38	IP Address		100	251	True	2020-02-28 22:28:38								anonymous	EN	I agree									B _ Decision being made by the computer program	B _ Decision being made by the computer program	B _ Decision being made by the computer program	B _ Decision being made by the computer program	Having some preference, but I did not know whether it would be favorable or unfavorable to me	Female	26	Extremely Liberal			FL_56			Admissions_Uncertainty|Loan_Uncertain|Hiring_Uncertain|LayOff_Uncertain
2020-02-28 22:23:39	2020-02-28 22:28:56	IP Address		100	317	True	2020-02-28 22:28:56								anonymous	EN	I agree					B _ Decision being made by the computer program	B _ Decision being made by the computer program	B _ Decision being made by the computer program	B _ Decision being made by the computer program					Being unfavorable towards you because of some characteristic you posses	Male	45	Moderately Liberal			FL_53		LayOff_Partial_Unfavorable|Loan_Partial_Unfavorable|Hiring_Partial_Unfavorable|Admissions_Partial_Unfavorable
2020-02-28 22:26:39	2020-02-28 22:29:22	IP Address		100	163	True	2020-02-28 22:29:23								anonymous	EN	I agree					B _ Decision being made by the computer program	B _ Decision being made by the computer program	B _ Decision being made by the computer program	B _ Decision being made by the computer program					Being unfavorable towards you because of some characteristic you posses	Female	39	Moderately Conservative			FL_53		Hiring_Partial_Unfavorable|LayOff_Partial_Unfavorable|Loan_Partial_Unfavorable|Admissions_Partial_Unfavorable
2020-02-28 22:24:40	2020-02-28 22:29:37	IP Address		100	297	True	2020-02-28 22:29:38								anonymous	EN	I agree									B _ Decision being made by the computer program	A _ Decision being made by the loan officer	A _ Decision being made by a supervisor	B _ Decision being made by the computer program	Having some preference, but I did not know whether it would be favorable or unfavorable to me	Male	33	Extremely Liberal			FL_56			LayOff_Uncertain|Hiring_Uncertain|Loan_Uncertain|Admissions_Uncertainty
2020-02-28 22:26:17	2020-02-28 22:29:46	IP Address		100	209	True	2020-02-28 22:29:47								anonymous	EN	I agree									A _ Decision being made by the admissions officer	B _ Decision being made by the computer program	B _ Decision being made by the computer program	B _ Decision being made by the computer program	Having some preference, but I did not know whether it would be favorable or unfavorable to me	Female	22	Very Liberal			FL_56			LayOff_Uncertain|Loan_Uncertain|Hiring_Uncertain|Admissions_Uncertainty
2020-02-28 22:26:16	2020-02-28 22:30:02	IP Address		100	226	True	2020-02-28 22:30:02								anonymous	EN	I agree	A _ Decision being made by the admissions officer	A _ Decision being made by the loan officer	B _ Decision being made by the computer program	A _ Decision being made by an HR manager									Being more favorable towards you because of some characteristic you possess	Female	21	Neither Conservative nor Liberal			FL_23	Loan_Partial_Favorable|Hiring_Partial_Favorable|Admissions_Partial_Favorable|LayOff_Partial_Favorable
2020-02-28 22:21:03	2020-02-28 22:30:10	IP Address		100	547	True	2020-02-28 22:30:11								anonymous	EN	I agree	A _ Decision being made by the admissions officer	B _ Decision being made by the computer program	B _ Decision being made by the computer program	A _ Decision being made by an HR manager									Being more favorable towards you because of some characteristic you possess	Female	40	Moderately Liberal			FL_23	Admissions_Partial_Favorable|LayOff_Partial_Favorable|Loan_Partial_Favorable|Hiring_Partial_Favorable
2020-02-28 22:19:57	2020-02-28 22:30:43	IP Address		100	645	True	2020-02-28 22:30:43								anonymous	EN	I agree	B _ Decision being made by the computer program	B _ Decision being made by the computer program	B _ Decision being made by the computer program	B _ Decision being made by the computer program									Being more favorable towards you because of some characteristic you possess	Male	34	Very Liberal			FL_23	LayOff_Partial_Favorable|Admissions_Partial_Favorable|Hiring_Partial_Favorable|Loan_Partial_Favorable
2020-02-28 22:29:00	2020-02-28 22:31:15	IP Address		100	134	True	2020-02-28 22:31:15								anonymous	EN	I agree					B _ Decision being made by the computer program	B _ Decision being made by the computer program	B _ Decision being made by the computer program	B _ Decision being made by the computer program					Being unfavorable towards you because of some characteristic you posses	Female	26	Extremely Liberal			FL_53		Loan_Partial_Unfavorable|Admissions_Partial_Unfavorable|LayOff_Partial_Unfavorable|Hiring_Partial_Unfavorable
2020-02-28 22:26:42	2020-02-28 22:31:19	IP Address		100	276	True	2020-02-28 22:31:19								anonymous	EN	I agree	A _ Decision being made by the admissions officer	B _ Decision being made by the computer program	A _ Decision being made by a supervisor	A _ Decision being made by an HR manager									Being more favorable towards you because of some characteristic you possess	Male	18	Neither Conservative nor Liberal	Quick and easy. Thanks :)		FL_23	Hiring_Partial_Favorable|Loan_Partial_Favorable|LayOff_Partial_Favorable|Admissions_Partial_Favorable
2020-02-28 22:25:00	2020-02-28 22:31:43	IP Address		100	402	True	2020-02-28 22:31:43								anonymous	EN	I agree									B _ Decision being made by the computer program	B _ Decision being made by the computer program	A _ Decision being made by a supervisor	B _ Decision being made by the computer program	Having some preference, but I did not know whether it would be favorable or unfavorable to me	Male	28	Moderately Liberal	Thank you for letting me take a part in your survey.		FL_56			Loan_Uncertain|Hiring_Uncertain|Admissions_Uncertainty|LayOff_Uncertain
2020-02-28 22:26:22	2020-02-28 22:31:55	IP Address		100	332	True	2020-02-28 22:31:55								anonymous	EN	I agree	A _ Decision being made by the admissions officer	A _ Decision being made by the loan officer	A _ Decision being made by a supervisor	A _ Decision being made by an HR manager									Being more favorable towards you because of some characteristic you possess	Male	63	Moderately Liberal			FL_23	Hiring_Partial_Favorable|Admissions_Partial_Favorable|LayOff_Partial_Favorable|Loan_Partial_Favorable
2020-02-28 22:25:35	2020-02-28 22:31:57	IP Address		100	381	True	2020-02-28 22:31:57								anonymous	EN	I agree					B _ Decision being made by the computer program	B _ Decision being made by the computer program	B _ Decision being made by the computer program	B _ Decision being made by the computer program					Being unfavorable towards you because of some characteristic you posses	Male	31	Neither Conservative nor Liberal			FL_53		LayOff_Partial_Unfavorable|Hiring_Partial_Unfavorable|Loan_Partial_Unfavorable|Admissions_Partial_Unfavorable
2020-02-28 22:22:05	2020-02-28 22:32:31	IP Address		100	626	True	2020-02-28 22:32:32								anonymous	EN	I agree					B _ Decision being made by the computer program	B _ Decision being made by the computer program	B _ Decision being made by the computer program	B _ Decision being made by the computer program					Being unfavorable towards you because of some characteristic you posses	Male	35	Neither Conservative nor Liberal	None		FL_53		Hiring_Partial_Unfavorable|Admissions_Partial_Unfavorable|Loan_Partial_Unfavorable|LayOff_Partial_Unfavorable
2020-02-28 22:33:38	2020-02-28 22:35:09	IP Address		100	91	True	2020-02-28 22:35:10								anonymous	EN	I agree					B _ Decision being made by the computer program	B _ Decision being made by the computer program	A _ Decision being made by a supervisor	B _ Decision being made by the computer program					Being more favorable towards you because of some characteristic you possess	Male	29	Moderately Liberal			FL_53		Admissions_Partial_Unfavorable|LayOff_Partial_Unfavorable|Hiring_Partial_Unfavorable|Loan_Partial_Unfavorable
2020-02-28 22:32:54	2020-02-28 22:36:39	IP Address		100	224	True	2020-02-28 22:36:39								anonymous	EN	I agree									B _ Decision being made by the computer program	B _ Decision being made by the computer program	B _ Decision being made by the computer program	B _ Decision being made by the computer program	Having some preference, but I did not know whether it would be favorable or unfavorable to me	Female	40	Very Conservative			FL_56			Hiring_Uncertain|LayOff_Uncertain|Admissions_Uncertainty|Loan_Uncertain
2020-02-28 22:22:24	2020-02-28 22:37:15	IP Address		100	890	True	2020-02-28 22:37:15								anonymous	EN	I agree									A _ Decision being made by the admissions officer	B _ Decision being made by the computer program	A _ Decision being made by a supervisor	B _ Decision being made by the computer program	Having some preference, but I did not know whether it would be favorable or unfavorable to me	Male	48	Very Liberal			FL_56			Hiring_Uncertain|Admissions_Uncertainty|LayOff_Uncertain|Loan_Uncertain
2020-03-02 03:33:28	2020-03-02 03:34:40	IP Address		100	71	True	2020-03-02 03:34:40								anonymous	EN	I agree	A _ Decision being made by the admissions officer	A _ Decision being made by the loan officer	A _ Decision being made by a supervisor	A _ Decision being made by an HR manager									Being more favorable towards you because of some characteristic you possess	Female	30	Extremely Liberal			FL_23	LayOff_Partial_Favorable|Hiring_Partial_Favorable|Loan_Partial_Favorable|Admissions_Partial_Favorable
