# Supplementary material for: Artificial Intelligence Can’t Be Charmed: The Effects of Impartiality on Laypeople’s Algorithmic Preferences
Source: Front Psychol. 2022 Jun 29;13:898027. doi: 10.3389/fpsyg.2022.898027 (PMC9277554; doi:10.3389/fpsyg.2022.898027)
Supplement: Supplementary file 4 [file Data_Sheet_4.xlsx]

## Sheet: Sheet0
StartDate	EndDate	Status	IPAddress	Progress	Duration (in seconds)	Finished	RecordedDate	ResponseId	RecipientLastName	RecipientFirstName	RecipientEmail	ExternalReference	LocationLatitude	LocationLongitude	DistributionChannel	UserLanguage	Q1.2	Q2.1	Q2.2	Q2.3	Q2.3_7_TEXT	Q74	Q74_7_TEXT	Q4.2	Q5.2	Q6.1_1	Q6.1_2	Q6.1_3	Q6.1_DO	Q9.1	Q9.1_DO	Q10.1_1	Q10.1_2	Q10.1_3	Q10.1_4	Q10.1_5	Q10.1_6	Q10.1_7	Q10.1_8	Q10.1_DO	Q11.1	Q11.2	Q12.1	Q13.1	FL_78_DO	FL_84_DO	Introduction_DO
Start Date	End Date	Response Type	IP Address	Progress	Duration (in seconds)	Finished	Recorded Date	Response ID	Recipient Last Name	Recipient First Name	Recipient Email	External Data Reference	Location Latitude	Location Longitude	Distribution Channel	User Language	Study Consent Form Decision Procedures Who is conducting the study?Principal Investigator: Associate Professor Marius Claudy, College of Business, University College Dublin, marius.claudy@ucd.ie; +353 1 716 8811 Why are we doing this study?We want to learn more about your opinions regarding a certain hiring scenario. What happens to you in the study?This study will last approximately 5 minutes. Y…	What is your gender?	How old are you?	My race or ethnicity is (please select most appropriate response): - Selected Choice	My race or ethnicity is (please select most appropriate response): - Other - Text	My race or ethnicity is (please select most appropriate response): - Selected Choice	My race or ethnicity is (please select most appropriate response): - Other - Text	Please write down three potential upsides of having your current job, when applying for a new position.	Please write down three potential downsides of having your current job, when applying for a new position.	Regarding the situation you just read about, please indicate whether you agree or disagree with the following statements. - I feel that the other job candidates are more qualified than I am.	Regarding the situation you just read about, please indicate whether you agree or disagree with the following statements. - I feel that the other candidates have more status than I do.	Regarding the situation you just read about, please indicate whether you agree or disagree with the following statements. - I feel that the other job candidates are more experienced than I am.	Regarding the situation you just read about, please indicate whether you agree or disagree with the following statements. - Display Order	Please select who you prefer to interview you for the position at the department store:	Please select who you prefer to interview you for the position at the department store: - Display Order	How important were the following criteria for you in choosing your interviewer? - Ability to express views and opinions during the hiring process.	How important were the following criteria for you in choosing your interviewer? - Being able to influence the hiring process.	How important were the following criteria for you in choosing your interviewer? - Being able to object to a decision that results from the hiring process.	How important were the following criteria for you in choosing your interviewer? - Hiring criteria being applied consistently across applicants.	How important were the following criteria for you in choosing your interviewer? - The hiring process is free from biases.	How important were the following criteria for you in choosing your interviewer? - The hiring process is impartial.	How important were the following criteria for you in choosing your interviewer? - The hiring process meets ethical and moral standards.	This is an attention check, please select extremely important.	How important were the following criteria for you in choosing your interviewer? - Display Order	The presented scenario was realistic.	I can well imagine being in the described situation.	Finally, please indicate how many years of work experience you have.	Please enter your Prolific ID	FL_78 - Block Randomizer - Display Order	FL_84 - Block Randomizer - Display Order	Introduction - Display Order
2021-05-15 07:37:35	2021-05-15 07:45:04	IP Address		100	449	True	2021-05-15 07:45:05								anonymous	EN	I agree	Female	43	White, Caucasian, Anglo, European American; not Hispanic				experience, knowledge, reputation		Somewhat disagree	Somewhat disagree	Somewhat disagree	I feel that the other job candidates are more experienced than I am.|I feel that the other candidates have more status than I do.|I feel that the other job candidates are more qualified than I am.	I want to be interviewed by the Manager	<span style="font-size:16px;"> I want to be interviewed by the Manager</span>|<span style="font-size:16px;">I want to be interviewed by the Artificial Intelligence (AI)</span>	Moderately important	Very important	Moderately important	Extremely important	Extremely important	Extremely important	Extremely important	Extremely important	<span style="font-size:16px;"> The hiring process is impartial.</span>|<span style="font-size:16px;"> The hiring process is free from biases.</span>|<span style="font-size:16px;">Being able to influence the hiring process.</span>|<span style="font-size:16px;">Being able to object to a decision that results from the hiring process.</span>|<span style="font-size:16px;">Ability to express views and …			>10 years		HighStatusCondition	Introduction_DV_1	Q2.1|Q2.2|Q2.3
2021-05-17 04:35:55	2021-05-17 04:39:27	IP Address		100	211	True	2021-05-17 04:39:27								anonymous	EN	I agree	Female	30	White, Caucasian, Anglo, European American; not Hispanic				Secure, good pay, fun		Somewhat disagree	Somewhat disagree	Somewhat disagree	I feel that the other job candidates are more experienced than I am.|I feel that the other job candidates are more qualified than I am.|I feel that the other candidates have more status than I do.	I want to be interviewed by the Manager	<span style="font-size:16px;"> I want to be interviewed by the Manager</span>|<span style="font-size:16px;">I want to be interviewed by the Artificial Intelligence (AI)</span>	Extremely important	Very important	Slightly important	Slightly important	Slightly important	Not at all important	Very important	Extremely important	<span style="font-size:16px;"> The hiring process is impartial.</span>|<span style="font-size:16px;">This is an attention check, please select extremely important.</span>|<span style="font-size:16px;">Being able to object to a decision that results from the hiring process.</span>|<span style="font-size:16px;"> The hiring process is free from biases.</span>|<span style="font-size:16px;">The hiring…	Somewhat agree	Agree	3-5 years		HighStatusCondition	Introduction_DV_1	Q2.1|Q2.2|Q2.3
2021-05-17 04:46:03	2021-05-17 04:51:20	IP Address		100	316	True	2021-05-17 04:51:21								anonymous	EN	I agree	Male	41	White, Caucasian, Anglo, European American; not Hispanic					Viewed negatively, lack of experience on large scale, lack of respect	Somewhat agree	Somewhat agree	Strongly agree	I feel that the other candidates have more status than I do.|I feel that the other job candidates are more experienced than I am.|I feel that the other job candidates are more qualified than I am.	I want to be interviewed by the Artificial Intelligence (AI)	<span style="font-size:16px;">I want to be interviewed by the Artificial Intelligence (AI)</span>|<span style="font-size:16px;"> I want to be interviewed by the Manager</span>	Slightly important	Moderately important	Moderately important	Extremely important	Extremely important	Extremely important	Very important	Extremely important	<span style="font-size:16px;">The hiring process meets ethical and moral standards.</span>|<span style="font-size:16px;">This is an attention check, please select extremely important.</span>|<span style="font-size:16px;">Ability to express views and opinions during the hiring process.</span>|<span style="font-size:16px;"> Hiring criteria being applied consistently across applicants.</span>|<span …	Somewhat agree	Agree	>10 years		LowStatusCondition	Introduction_DV_2	Q2.1|Q2.2|Q2.3
2021-05-17 04:51:05	2021-05-17 04:54:05	IP Address		100	180	True	2021-05-17 04:54:06								anonymous	EN	I agree	Male	38	White, Caucasian, Anglo, European American; not Hispanic				It shows that I am capable, it gives me a fallback if I don't get the job. It shows experience.		Somewhat disagree	Strongly disagree	Somewhat disagree	I feel that the other job candidates are more experienced than I am.|I feel that the other job candidates are more qualified than I am.|I feel that the other candidates have more status than I do.	I want to be interviewed by the Manager	<span style="font-size:16px;"> I want to be interviewed by the Manager</span>|<span style="font-size:16px;">I want to be interviewed by the Artificial Intelligence (AI)</span>	Extremely important	Very important	Slightly important	Very important	Moderately important	Moderately important	Moderately important	Extremely important	<span style="font-size:16px;">The hiring process meets ethical and moral standards.</span>|<span style="font-size:16px;"> The hiring process is free from biases.</span>|<span style="font-size:16px;">Being able to object to a decision that results from the hiring process.</span>|<span style="font-size:16px;"> The hiring process is impartial.</span>|<span style="font-size:16px;">This is an attentio…	Neutral	Neutral	>10 years		HighStatusCondition	Introduction_DV_1	Q2.1|Q2.2|Q2.3
2021-05-17 04:51:25	2021-05-17 04:55:09	IP Address		100	223	True	2021-05-17 04:55:09								anonymous	EN	I agree	Male	23	White, Caucasian, Anglo, European American; not Hispanic				1.) If I don't get the new job, I still have my old job. 2.) Comparing the new workplace to the old workplace (pre-COVID). 3.) N/A		Strongly disagree	Strongly disagree	Strongly disagree	I feel that the other job candidates are more qualified than I am.|I feel that the other job candidates are more experienced than I am.|I feel that the other candidates have more status than I do.	I want to be interviewed by the Manager	<span style="font-size:16px;"> I want to be interviewed by the Manager</span>|<span style="font-size:16px;">I want to be interviewed by the Artificial Intelligence (AI)</span>	Extremely important	Slightly important	Very important	Moderately important	Slightly important	Not at all important	Very important	Extremely important	<span style="font-size:16px;"> The hiring process is impartial.</span>|<span style="font-size:16px;">Being able to influence the hiring process.</span>|<span style="font-size:16px;"> Hiring criteria being applied consistently across applicants.</span>|<span style="font-size:16px;">Being able to object to a decision that results from the hiring process.</span>|<span style="font-size:16px;">Ability…	Agree	Somewhat agree	3-5 years		HighStatusCondition	Introduction_DV_1	Q2.1|Q2.2|Q2.3
2021-05-17 04:52:40	2021-05-17 04:58:10	IP Address		100	330	True	2021-05-17 04:58:10								anonymous	EN	I agree	Female	51	White, Caucasian, Anglo, European American; not Hispanic				Respectable position, Well liked among peers, support		Strongly disagree	Strongly disagree	Strongly disagree	I feel that the other candidates have more status than I do.|I feel that the other job candidates are more qualified than I am.|I feel that the other job candidates are more experienced than I am.	I want to be interviewed by the Manager	<span style="font-size:16px;">I want to be interviewed by the Artificial Intelligence (AI)</span>|<span style="font-size:16px;"> I want to be interviewed by the Manager</span>	Extremely important	Moderately important	Moderately important	Extremely important	Extremely important	Very important	Very important	Extremely important	<span style="font-size:16px;"> The hiring process is free from biases.</span>|<span style="font-size:16px;"> Hiring criteria being applied consistently across applicants.</span>|<span style="font-size:16px;"> The hiring process is impartial.</span>|<span style="font-size:16px;">The hiring process meets ethical and moral standards.</span>|<span style="font-size:16px;">Being able to influence the h…	Agree	Somewhat agree	>10 years		HighStatusCondition	Introduction_DV_2	Q2.1|Q2.2|Q2.3
2021-05-17 04:52:09	2021-05-17 04:58:36	IP Address		100	386	True	2021-05-17 04:58:36								anonymous	EN	I agree	Female	24	Asian or Asian American, including Chinese, Japanese, and others					People do not view my current job with admiration or understanding, people think this is all I'm capable of, and people may think I had a bad experience at this current job and that that is the reason I'm leaving.	Somewhat disagree	Somewhat agree	Somewhat disagree	I feel that the other job candidates are more qualified than I am.|I feel that the other candidates have more status than I do.|I feel that the other job candidates are more experienced than I am.	I want to be interviewed by the Artificial Intelligence (AI)	<span style="font-size:16px;">I want to be interviewed by the Artificial Intelligence (AI)</span>|<span style="font-size:16px;"> I want to be interviewed by the Manager</span>	Moderately important	Extremely important	Slightly important	Extremely important	Very important	Very important	Very important	Extremely important	<span style="font-size:16px;">Being able to object to a decision that results from the hiring process.</span>|<span style="font-size:16px;">The hiring process meets ethical and moral standards.</span>|<span style="font-size:16px;">Ability to express views and opinions during the hiring process.</span>|<span style="font-size:16px;"> The hiring process is impartial.</span>|<span style="font-size:16…	Agree	Agree	3-5 years		LowStatusCondition	Introduction_DV_1	Q2.1|Q2.2|Q2.3
2021-05-17 05:04:13	2021-05-17 05:08:12	IP Address		100	239	True	2021-05-17 05:08:13								anonymous	EN	I agree	Male	54	White, Caucasian, Anglo, European American; not Hispanic					little world experience, never in corporate environment, lack of experience dealing with corporate politics.	Neither agree nor disagree	Somewhat agree	Neither agree nor disagree	I feel that the other job candidates are more qualified than I am.|I feel that the other candidates have more status than I do.|I feel that the other job candidates are more experienced than I am.	I want to be interviewed by the Manager	<span style="font-size:16px;"> I want to be interviewed by the Manager</span>|<span style="font-size:16px;">I want to be interviewed by the Artificial Intelligence (AI)</span>	Extremely important	Very important	Not at all important	Not at all important	Slightly important	Moderately important	Very important	Extremely important	<span style="font-size:16px;">Being able to influence the hiring process.</span>|<span style="font-size:16px;"> The hiring process is impartial.</span>|<span style="font-size:16px;">The hiring process meets ethical and moral standards.</span>|<span style="font-size:16px;">Being able to object to a decision that results from the hiring process.</span>|<span style="font-size:16px;"> Hiring criteria…	Strongly agree	Agree	>10 years		LowStatusCondition	Introduction_DV_1	Q2.1|Q2.2|Q2.3
2021-05-17 05:03:40	2021-05-17 05:08:39	IP Address		100	299	True	2021-05-17 05:08:39								anonymous	EN	I agree	Don't want to say	44	Black or African American					I'm looked down upon, It's an insignificant job role that I have, It's a small business	Strongly disagree	Strongly disagree	Strongly disagree	I feel that the other candidates have more status than I do.|I feel that the other job candidates are more qualified than I am.|I feel that the other job candidates are more experienced than I am.	I want to be interviewed by the Artificial Intelligence (AI)	<span style="font-size:16px;"> I want to be interviewed by the Manager</span>|<span style="font-size:16px;">I want to be interviewed by the Artificial Intelligence (AI)</span>	Very important	Very important	Moderately important	Very important	Very important	Moderately important	Slightly important	Extremely important	<span style="font-size:16px;">Being able to object to a decision that results from the hiring process.</span>|<span style="font-size:16px;">The hiring process meets ethical and moral standards.</span>|<span style="font-size:16px;"> The hiring process is free from biases.</span>|<span style="font-size:16px;"> Hiring criteria being applied consistently across applicants.</span>|<span style="font-si…	Somewhat agree	Neutral	>10 years		LowStatusCondition	Introduction_DV_2	Q2.1|Q2.2|Q2.3
2021-05-17 05:18:46	2021-05-17 05:22:36	IP Address		100	229	True	2021-05-17 05:22:36								anonymous	EN	I agree	Female	28	Asian or Asian American, including Chinese, Japanese, and others				experienced working in retail, having numerous references, having leadership abilities		Strongly disagree	Strongly disagree	Strongly disagree	I feel that the other candidates have more status than I do.|I feel that the other job candidates are more experienced than I am.|I feel that the other job candidates are more qualified than I am.	I want to be interviewed by the Manager	<span style="font-size:16px;"> I want to be interviewed by the Manager</span>|<span style="font-size:16px;">I want to be interviewed by the Artificial Intelligence (AI)</span>	Very important	Very important	Slightly important	Moderately important	Slightly important	Slightly important	Moderately important	Extremely important	<span style="font-size:16px;"> Hiring criteria being applied consistently across applicants.</span>|<span style="font-size:16px;">Being able to object to a decision that results from the hiring process.</span>|<span style="font-size:16px;"> The hiring process is free from biases.</span>|<span style="font-size:16px;">The hiring process meets ethical and moral standards.</span>|<span style="font-si…	Somewhat disagree	Agree	3-5 years		HighStatusCondition	Introduction_DV_2	Q2.1|Q2.2|Q2.3
2021-05-17 05:19:56	2021-05-17 05:22:51	IP Address		100	175	True	2021-05-17 05:22:52								anonymous	EN	I agree	Male	43	White, Caucasian, Anglo, European American; not Hispanic				I don't have pressure to have to have a job, I can pay my bills if I don't get the new job, I can wait for the right position		Strongly disagree	Strongly disagree	Strongly disagree	I feel that the other job candidates are more qualified than I am.|I feel that the other job candidates are more experienced than I am.|I feel that the other candidates have more status than I do.	I want to be interviewed by the Manager	<span style="font-size:16px;"> I want to be interviewed by the Manager</span>|<span style="font-size:16px;">I want to be interviewed by the Artificial Intelligence (AI)</span>	Extremely important	Extremely important	Very important	Extremely important	Extremely important	Extremely important	Extremely important	Extremely important	<span style="font-size:16px;">This is an attention check, please select extremely important.</span>|<span style="font-size:16px;">Being able to object to a decision that results from the hiring process.</span>|<span style="font-size:16px;">Ability to express views and opinions during the hiring process.</span>|<span style="font-size:16px;">Being able to influence the hiring process.</span>|<span …	Somewhat agree	Somewhat agree	>10 years		HighStatusCondition	Introduction_DV_1	Q2.1|Q2.2|Q2.3
2021-05-17 05:19:16	2021-05-17 05:24:27	IP Address		100	310	True	2021-05-17 05:24:27								anonymous	EN	I agree	Female	25	Black or African American					Looked down upon, small business managerial experience, lack of positive feedback	Neither agree nor disagree	Neither agree nor disagree	Somewhat disagree	I feel that the other job candidates are more qualified than I am.|I feel that the other candidates have more status than I do.|I feel that the other job candidates are more experienced than I am.	I want to be interviewed by the Manager	<span style="font-size:16px;">I want to be interviewed by the Artificial Intelligence (AI)</span>|<span style="font-size:16px;"> I want to be interviewed by the Manager</span>	Extremely important	Extremely important	Moderately important	Very important	Very important	Very important	Extremely important	Extremely important	<span style="font-size:16px;">Being able to influence the hiring process.</span>|<span style="font-size:16px;"> Hiring criteria being applied consistently across applicants.</span>|<span style="font-size:16px;"> The hiring process is free from biases.</span>|<span style="font-size:16px;">Being able to object to a decision that results from the hiring process.</span>|<span style="font-size:16px;">…	Agree	Agree	5-10 years		LowStatusCondition	Introduction_DV_1	Q2.1|Q2.2|Q2.3
2021-05-17 05:17:38	2021-05-17 05:24:39	IP Address		100	421	True	2021-05-17 05:24:40								anonymous	EN	I agree	Male	33	Hispanic or Latino, including Mexican American, Central American, and others				Previous experience, respected by others, other people can communication		Neither agree nor disagree	Somewhat disagree	Somewhat disagree	I feel that the other job candidates are more experienced than I am.|I feel that the other job candidates are more qualified than I am.|I feel that the other candidates have more status than I do.	I want to be interviewed by the Manager	<span style="font-size:16px;">I want to be interviewed by the Artificial Intelligence (AI)</span>|<span style="font-size:16px;"> I want to be interviewed by the Manager</span>	Moderately important	Very important	Moderately important	Moderately important	Slightly important	Very important	Moderately important	Extremely important	<span style="font-size:16px;">Being able to object to a decision that results from the hiring process.</span>|<span style="font-size:16px;"> The hiring process is impartial.</span>|<span style="font-size:16px;"> The hiring process is free from biases.</span>|<span style="font-size:16px;">Being able to influence the hiring process.</span>|<span style="font-size:16px;">Ability to express views and …	Somewhat agree	Agree	>10 years		HighStatusCondition	Introduction_DV_1	Q2.1|Q2.2|Q2.3
2021-05-17 05:26:12	2021-05-17 05:30:32	IP Address		100	259	True	2021-05-17 05:30:32								anonymous	EN	I agree	Male	35	Asian or Asian American, including Chinese, Japanese, and others				New environment, potential, opportunity to learn new things		Neither agree nor disagree	Neither agree nor disagree	Neither agree nor disagree	I feel that the other job candidates are more experienced than I am.|I feel that the other job candidates are more qualified than I am.|I feel that the other candidates have more status than I do.	I want to be interviewed by the Manager	<span style="font-size:16px;">I want to be interviewed by the Artificial Intelligence (AI)</span>|<span style="font-size:16px;"> I want to be interviewed by the Manager</span>	Very important	Extremely important	Extremely important	Extremely important	Very important	Very important	Extremely important	Extremely important	<span style="font-size:16px;">The hiring process meets ethical and moral standards.</span>|<span style="font-size:16px;">This is an attention check, please select extremely important.</span>|<span style="font-size:16px;"> The hiring process is free from biases.</span>|<span style="font-size:16px;">Ability to express views and opinions during the hiring process.</span>|<span style="font-size:16px;…	Somewhat agree	Somewhat agree	>10 years		HighStatusCondition	Introduction_DV_2	Q2.1|Q2.2|Q2.3
2021-05-17 05:27:46	2021-05-17 05:31:01	IP Address		100	194	True	2021-05-17 05:31:02								anonymous	EN	I agree	Female	30	White, Caucasian, Anglo, European American; not Hispanic					Not respected, no managerial experience, small store	Somewhat agree	Somewhat agree	Somewhat agree	I feel that the other job candidates are more experienced than I am.|I feel that the other job candidates are more qualified than I am.|I feel that the other candidates have more status than I do.	I want to be interviewed by the Artificial Intelligence (AI)	<span style="font-size:16px;"> I want to be interviewed by the Manager</span>|<span style="font-size:16px;">I want to be interviewed by the Artificial Intelligence (AI)</span>	Very important	Moderately important	Moderately important	Very important	Very important	Moderately important	Very important	Extremely important	<span style="font-size:16px;">This is an attention check, please select extremely important.</span>|<span style="font-size:16px;"> The hiring process is impartial.</span>|<span style="font-size:16px;">Ability to express views and opinions during the hiring process.</span>|<span style="font-size:16px;">The hiring process meets ethical and moral standards.</span>|<span style="font-size:16px;"> Hiri…	Somewhat agree	Neutral	3-5 years		LowStatusCondition	Introduction_DV_2	Q2.1|Q2.2|Q2.3
2021-05-17 05:27:59	2021-05-17 05:33:24	IP Address		100	325	True	2021-05-17 05:33:25								anonymous	EN	I agree	Female	56	White, Caucasian, Anglo, European American; not Hispanic					Stigma associated , stuck in a rut, being heard	Somewhat disagree	Somewhat agree	Somewhat disagree	I feel that the other job candidates are more experienced than I am.|I feel that the other job candidates are more qualified than I am.|I feel that the other candidates have more status than I do.	I want to be interviewed by the Artificial Intelligence (AI)	<span style="font-size:16px;">I want to be interviewed by the Artificial Intelligence (AI)</span>|<span style="font-size:16px;"> I want to be interviewed by the Manager</span>	Extremely important	Moderately important	Extremely important	Extremely important	Extremely important	Moderately important	Extremely important	Extremely important	<span style="font-size:16px;"> The hiring process is free from biases.</span>|<span style="font-size:16px;">Ability to express views and opinions during the hiring process.</span>|<span style="font-size:16px;">This is an attention check, please select extremely important.</span>|<span style="font-size:16px;">The hiring process meets ethical and moral standards.</span>|<span style="font-size:16px;…	Agree	Agree	>10 years		LowStatusCondition	Introduction_DV_1	Q2.1|Q2.2|Q2.3
2021-05-17 05:29:48	2021-05-17 05:33:28	IP Address		100	219	True	2021-05-17 05:33:28								anonymous	EN	I agree	Female	46	White, Caucasian, Anglo, European American; not Hispanic				New challenges, new opportunities, and a chance to work with additional people.		Neither agree nor disagree	Neither agree nor disagree	Neither agree nor disagree	I feel that the other job candidates are more experienced than I am.|I feel that the other candidates have more status than I do.|I feel that the other job candidates are more qualified than I am.	I want to be interviewed by the Manager	<span style="font-size:16px;">I want to be interviewed by the Artificial Intelligence (AI)</span>|<span style="font-size:16px;"> I want to be interviewed by the Manager</span>	Very important	Moderately important	Moderately important	Very important	Very important	Very important	Very important	Extremely important	<span style="font-size:16px;">Being able to object to a decision that results from the hiring process.</span>|<span style="font-size:16px;">The hiring process meets ethical and moral standards.</span>|<span style="font-size:16px;"> The hiring process is free from biases.</span>|<span style="font-size:16px;">Being able to influence the hiring process.</span>|<span style="font-size:16px;">This is a…	Somewhat agree	Somewhat agree	>10 years		HighStatusCondition	Introduction_DV_1	Q2.1|Q2.2|Q2.3
2021-05-17 05:23:26	2021-05-17 05:33:55	IP Address		100	628	True	2021-05-17 05:33:55								anonymous	EN	I agree	Female	53	White, Caucasian, Anglo, European American; not Hispanic					Same position for a long time, the store is not known, lack of respect	Somewhat agree	Somewhat agree	Strongly agree	I feel that the other candidates have more status than I do.|I feel that the other job candidates are more qualified than I am.|I feel that the other job candidates are more experienced than I am.	I want to be interviewed by the Manager	<span style="font-size:16px;">I want to be interviewed by the Artificial Intelligence (AI)</span>|<span style="font-size:16px;"> I want to be interviewed by the Manager</span>	Extremely important	Slightly important	Very important	Very important	Extremely important	Very important	Extremely important	Extremely important	<span style="font-size:16px;"> Hiring criteria being applied consistently across applicants.</span>|<span style="font-size:16px;">Being able to influence the hiring process.</span>|<span style="font-size:16px;"> The hiring process is impartial.</span>|<span style="font-size:16px;">This is an attention check, please select extremely important.</span>|<span style="font-size:16px;"> The hiring proce…	Agree	Agree	>10 years		LowStatusCondition	Introduction_DV_1	Q2.1|Q2.2|Q2.3
2021-05-17 05:32:05	2021-05-17 05:34:55	IP Address		100	169	True	2021-05-17 05:34:55								anonymous	EN	I agree	Male	29	White, Caucasian, Anglo, European American; not Hispanic					General perception, lack of acknowledgment, lack of company awareness	Somewhat disagree	Somewhat agree	Neither agree nor disagree	I feel that the other job candidates are more qualified than I am.|I feel that the other candidates have more status than I do.|I feel that the other job candidates are more experienced than I am.	I want to be interviewed by the Artificial Intelligence (AI)	<span style="font-size:16px;">I want to be interviewed by the Artificial Intelligence (AI)</span>|<span style="font-size:16px;"> I want to be interviewed by the Manager</span>	Slightly important	Moderately important	Not at all important	Very important	Very important	Very important	Very important	Extremely important	<span style="font-size:16px;"> The hiring process is impartial.</span>|<span style="font-size:16px;">This is an attention check, please select extremely important.</span>|<span style="font-size:16px;">Being able to influence the hiring process.</span>|<span style="font-size:16px;">Being able to object to a decision that results from the hiring process.</span>|<span style="font-size:16px;">Ability…	Somewhat agree	Somewhat agree	>10 years		LowStatusCondition	Introduction_DV_1	Q2.1|Q2.2|Q2.3
2021-05-17 05:33:51	2021-05-17 05:36:47	IP Address		100	175	True	2021-05-17 05:36:47								anonymous	EN	I agree	Male	23	White, Caucasian, Anglo, European American; not Hispanic				My job is prestigious and well-respected. My job looks great in terms of attracting other employers. My job shows I can lead people, and am proven effective.		Somewhat disagree	Strongly disagree	Somewhat disagree	I feel that the other job candidates are more qualified than I am.|I feel that the other candidates have more status than I do.|I feel that the other job candidates are more experienced than I am.	I want to be interviewed by the Manager	<span style="font-size:16px;"> I want to be interviewed by the Manager</span>|<span style="font-size:16px;">I want to be interviewed by the Artificial Intelligence (AI)</span>	Extremely important	Slightly important	Moderately important	Extremely important	Extremely important	Extremely important	Extremely important	Extremely important	<span style="font-size:16px;"> The hiring process is free from biases.</span>|<span style="font-size:16px;"> Hiring criteria being applied consistently across applicants.</span>|<span style="font-size:16px;">Being able to influence the hiring process.</span>|<span style="font-size:16px;">The hiring process meets ethical and moral standards.</span>|<span style="font-size:16px;"> The hiring process…	Agree	Strongly agree	5-10 years		HighStatusCondition	Introduction_DV_1	Q2.1|Q2.2|Q2.3
2021-05-17 05:31:47	2021-05-17 05:36:53	IP Address		100	305	True	2021-05-17 05:36:53								anonymous	EN	I agree	Female	30	Other				Salary increase, diverse responsibilities, new work experience		Neither agree nor disagree	Neither agree nor disagree	Neither agree nor disagree	I feel that the other job candidates are more qualified than I am.|I feel that the other candidates have more status than I do.|I feel that the other job candidates are more experienced than I am.	I want to be interviewed by the Manager	<span style="font-size:16px;">I want to be interviewed by the Artificial Intelligence (AI)</span>|<span style="font-size:16px;"> I want to be interviewed by the Manager</span>	Very important	Very important	Not at all important	Very important	Very important	Very important	Moderately important	Extremely important	<span style="font-size:16px;">Being able to influence the hiring process.</span>|<span style="font-size:16px;"> The hiring process is free from biases.</span>|<span style="font-size:16px;">The hiring process meets ethical and moral standards.</span>|<span style="font-size:16px;">This is an attention check, please select extremely important.</span>|<span style="font-size:16px;"> Hiring criteria be…	Somewhat agree	Disagree	1-3 years		HighStatusCondition	Introduction_DV_1	Q2.1|Q2.2|Q2.3
2021-05-17 05:33:21	2021-05-17 05:37:49	IP Address		100	267	True	2021-05-17 05:37:49								anonymous	EN	I agree	Female	27	Asian or Asian American, including Chinese, Japanese, and others					Growth hindrance, not enough pay, not enough respect	Strongly disagree	Strongly disagree	Strongly disagree	I feel that the other job candidates are more qualified than I am.|I feel that the other job candidates are more experienced than I am.|I feel that the other candidates have more status than I do.	I want to be interviewed by the Manager	<span style="font-size:16px;">I want to be interviewed by the Artificial Intelligence (AI)</span>|<span style="font-size:16px;"> I want to be interviewed by the Manager</span>	Slightly important	Not at all important	Slightly important	Very important	Very important	Very important	Extremely important	Extremely important	<span style="font-size:16px;">This is an attention check, please select extremely important.</span>|<span style="font-size:16px;"> The hiring process is free from biases.</span>|<span style="font-size:16px;">Being able to object to a decision that results from the hiring process.</span>|<span style="font-size:16px;"> The hiring process is impartial.</span>|<span style="font-size:16px;">The hiring…	Neutral	Disagree	3-5 years		LowStatusCondition	Introduction_DV_1	Q2.1|Q2.2|Q2.3
2021-05-17 05:29:29	2021-05-17 05:38:05	IP Address		100	515	True	2021-05-17 05:38:05								anonymous	EN	I agree	Male	30	Black or African American				flexible work hours, career growth, ability to learn		Somewhat disagree	Strongly disagree	Somewhat disagree	I feel that the other job candidates are more experienced than I am.|I feel that the other candidates have more status than I do.|I feel that the other job candidates are more qualified than I am.	I want to be interviewed by the Manager	<span style="font-size:16px;">I want to be interviewed by the Artificial Intelligence (AI)</span>|<span style="font-size:16px;"> I want to be interviewed by the Manager</span>	Extremely important	Moderately important	Extremely important	Extremely important	Very important	Very important	Very important	Extremely important	<span style="font-size:16px;">The hiring process meets ethical and moral standards.</span>|<span style="font-size:16px;">Ability to express views and opinions during the hiring process.</span>|<span style="font-size:16px;"> The hiring process is impartial.</span>|<span style="font-size:16px;">Being able to object to a decision that results from the hiring process.</span>|<span style="font-size:16…	Strongly agree	Strongly agree	5-10 years		HighStatusCondition	Introduction_DV_1	Q2.1|Q2.2|Q2.3
2021-05-17 05:32:31	2021-05-17 05:38:47	IP Address		100	375	True	2021-05-17 05:38:47								anonymous	EN	I agree	Male	38	White, Caucasian, Anglo, European American; not Hispanic				Fear of not losing your job due to how long you have been there. Being respected in your field of work. Having a steady paycheck		Neither agree nor disagree	Neither agree nor disagree	Strongly agree	I feel that the other candidates have more status than I do.|I feel that the other job candidates are more qualified than I am.|I feel that the other job candidates are more experienced than I am.	I want to be interviewed by the Artificial Intelligence (AI)	<span style="font-size:16px;">I want to be interviewed by the Artificial Intelligence (AI)</span>|<span style="font-size:16px;"> I want to be interviewed by the Manager</span>	Extremely important	Moderately important	Slightly important	Moderately important	Extremely important	Extremely important	Extremely important	Extremely important	<span style="font-size:16px;">Being able to object to a decision that results from the hiring process.</span>|<span style="font-size:16px;">The hiring process meets ethical and moral standards.</span>|<span style="font-size:16px;">Ability to express views and opinions during the hiring process.</span>|<span style="font-size:16px;"> The hiring process is impartial.</span>|<span style="font-size:16…	Somewhat agree	Neutral	1-3 years		HighStatusCondition	Introduction_DV_1	Q2.1|Q2.2|Q2.3
2021-05-17 05:32:42	2021-05-17 05:39:08	IP Address		100	386	True	2021-05-17 05:39:08								anonymous	EN	I agree	Female	64	White, Caucasian, Anglo, European American; not Hispanic					not enough experince with large groups of people...not dealing with large amount of money...small inventory	Somewhat disagree	Somewhat disagree	Somewhat disagree	I feel that the other job candidates are more qualified than I am.|I feel that the other job candidates are more experienced than I am.|I feel that the other candidates have more status than I do.	I want to be interviewed by the Manager	<span style="font-size:16px;">I want to be interviewed by the Artificial Intelligence (AI)</span>|<span style="font-size:16px;"> I want to be interviewed by the Manager</span>	Extremely important	Moderately important	Very important	Extremely important	Extremely important	Extremely important	Extremely important	Extremely important	<span style="font-size:16px;">Being able to object to a decision that results from the hiring process.</span>|<span style="font-size:16px;"> The hiring process is free from biases.</span>|<span style="font-size:16px;">This is an attention check, please select extremely important.</span>|<span style="font-size:16px;">The hiring process meets ethical and moral standards.</span>|<span style="font-si…	Agree	Agree	>10 years		LowStatusCondition	Introduction_DV_1	Q2.1|Q2.2|Q2.3
2021-05-17 05:30:41	2021-05-17 05:39:47	IP Address		100	546	True	2021-05-17 05:39:48								anonymous	EN	I agree	Female	36	Hispanic or Latino, including Mexican American, Central American, and others					Years in the same position, not respected position, small position	Neither agree nor disagree	Neither agree nor disagree	Somewhat disagree	I feel that the other job candidates are more qualified than I am.|I feel that the other job candidates are more experienced than I am.|I feel that the other candidates have more status than I do.	I want to be interviewed by the Artificial Intelligence (AI)	<span style="font-size:16px;">I want to be interviewed by the Artificial Intelligence (AI)</span>|<span style="font-size:16px;"> I want to be interviewed by the Manager</span>	Slightly important	Not at all important	Not at all important	Extremely important	Extremely important	Extremely important	Very important	Extremely important	<span style="font-size:16px;">Being able to object to a decision that results from the hiring process.</span>|<span style="font-size:16px;">This is an attention check, please select extremely important.</span>|<span style="font-size:16px;"> The hiring process is impartial.</span>|<span style="font-size:16px;"> Hiring criteria being applied consistently across applicants.</span>|<span style="font-…	Neutral	Somewhat disagree	5-10 years		LowStatusCondition	Introduction_DV_1	Q2.1|Q2.2|Q2.3
2021-05-17 05:38:15	2021-05-17 05:42:00	IP Address		100	224	True	2021-05-17 05:42:00								anonymous	EN	I agree	Male	33	Asian or Asian American, including Chinese, Japanese, and others					Low Salary, limited experience, poorer job prospects	Strongly agree	Somewhat agree	Somewhat agree	I feel that the other job candidates are more qualified than I am.|I feel that the other candidates have more status than I do.|I feel that the other job candidates are more experienced than I am.	I want to be interviewed by the Artificial Intelligence (AI)	<span style="font-size:16px;">I want to be interviewed by the Artificial Intelligence (AI)</span>|<span style="font-size:16px;"> I want to be interviewed by the Manager</span>	Moderately important	Very important	Very important	Very important	Extremely important	Very important	Very important	Extremely important	<span style="font-size:16px;"> The hiring process is free from biases.</span>|<span style="font-size:16px;">Being able to influence the hiring process.</span>|<span style="font-size:16px;">Being able to object to a decision that results from the hiring process.</span>|<span style="font-size:16px;">This is an attention check, please select extremely important.</span>|<span style="font-size:16px;">…	Agree	Disagree	3-5 years		LowStatusCondition	Introduction_DV_2	Q2.1|Q2.2|Q2.3
2021-05-17 05:41:26	2021-05-17 05:43:44	IP Address		100	137	True	2021-05-17 05:43:44								anonymous	EN	I agree	Male	22	Hispanic or Latino, including Mexican American, Central American, and others					Not respected, umderappreciated and easy to do	Somewhat agree	Neither agree nor disagree	Somewhat disagree	I feel that the other job candidates are more qualified than I am.|I feel that the other job candidates are more experienced than I am.|I feel that the other candidates have more status than I do.	I want to be interviewed by the Manager	<span style="font-size:16px;"> I want to be interviewed by the Manager</span>|<span style="font-size:16px;">I want to be interviewed by the Artificial Intelligence (AI)</span>	Extremely important	Very important	Very important	Slightly important	Moderately important	Very important	Moderately important	Extremely important	<span style="font-size:16px;">Being able to object to a decision that results from the hiring process.</span>|<span style="font-size:16px;">The hiring process meets ethical and moral standards.</span>|<span style="font-size:16px;"> Hiring criteria being applied consistently across applicants.</span>|<span style="font-size:16px;"> The hiring process is free from biases.</span>|<span style="font-si…	Somewhat agree	Agree	3-5 years		LowStatusCondition	Introduction_DV_2	Q2.1|Q2.2|Q2.3
2021-05-17 05:35:46	2021-05-17 05:43:55	IP Address		100	488	True	2021-05-17 05:43:55								anonymous	EN	I agree	Female	35	Black or African American				salary, flexibility, and reliable coworkers.		Somewhat disagree	Somewhat disagree	Somewhat disagree	I feel that the other job candidates are more experienced than I am.|I feel that the other job candidates are more qualified than I am.|I feel that the other candidates have more status than I do.	I want to be interviewed by the Manager	<span style="font-size:16px;">I want to be interviewed by the Artificial Intelligence (AI)</span>|<span style="font-size:16px;"> I want to be interviewed by the Manager</span>	Extremely important	Extremely important	Extremely important	Extremely important	Extremely important	Moderately important	Extremely important	Extremely important	<span style="font-size:16px;">This is an attention check, please select extremely important.</span>|<span style="font-size:16px;"> Hiring criteria being applied consistently across applicants.</span>|<span style="font-size:16px;">Being able to influence the hiring process.</span>|<span style="font-size:16px;">The hiring process meets ethical and moral standards.</span>|<span style="font-size:16px…	Agree	Agree	>10 years		HighStatusCondition	Introduction_DV_2	Q2.1|Q2.2|Q2.3
2021-05-17 05:41:12	2021-05-17 05:44:42	IP Address		100	210	True	2021-05-17 05:44:42								anonymous	EN	I agree	Male	42	White, Caucasian, Anglo, European American; not Hispanic				Well established, know your roll, seniority		Somewhat disagree	Somewhat disagree	Somewhat disagree	I feel that the other job candidates are more experienced than I am.|I feel that the other job candidates are more qualified than I am.|I feel that the other candidates have more status than I do.	I want to be interviewed by the Manager	<span style="font-size:16px;">I want to be interviewed by the Artificial Intelligence (AI)</span>|<span style="font-size:16px;"> I want to be interviewed by the Manager</span>	Very important	Very important	Not at all important	Moderately important	Moderately important	Very important	Very important	Extremely important	<span style="font-size:16px;"> The hiring process is free from biases.</span>|<span style="font-size:16px;">This is an attention check, please select extremely important.</span>|<span style="font-size:16px;"> The hiring process is impartial.</span>|<span style="font-size:16px;">Being able to object to a decision that results from the hiring process.</span>|<span style="font-size:16px;">The hiring…	Agree	Agree	>10 years		HighStatusCondition	Introduction_DV_2	Q2.1|Q2.2|Q2.3
2021-05-17 05:41:30	2021-05-17 05:45:15	IP Address		100	224	True	2021-05-17 05:45:16								anonymous	EN	I agree	Male	36	White, Caucasian, Anglo, European American; not Hispanic				Experience, well liked, good reputation		Somewhat disagree	Neither agree nor disagree	Somewhat disagree	I feel that the other candidates have more status than I do.|I feel that the other job candidates are more qualified than I am.|I feel that the other job candidates are more experienced than I am.	I want to be interviewed by the Manager	<span style="font-size:16px;">I want to be interviewed by the Artificial Intelligence (AI)</span>|<span style="font-size:16px;"> I want to be interviewed by the Manager</span>	Moderately important	Slightly important	Slightly important	Very important	Slightly important	Moderately important	Extremely important	Extremely important	<span style="font-size:16px;">Being able to influence the hiring process.</span>|<span style="font-size:16px;"> Hiring criteria being applied consistently across applicants.</span>|<span style="font-size:16px;"> The hiring process is free from biases.</span>|<span style="font-size:16px;">This is an attention check, please select extremely important.</span>|<span style="font-size:16px;">Ability to…	Somewhat disagree	Somewhat agree	>10 years		HighStatusCondition	Introduction_DV_1	Q2.1|Q2.2|Q2.3
2021-05-17 05:44:50	2021-05-17 05:47:45	IP Address		100	174	True	2021-05-17 05:47:45								anonymous	EN	I agree	Female	28	Black or African American					No growth, no personal development, no mentoring	Strongly disagree	Strongly agree	Strongly disagree	I feel that the other job candidates are more experienced than I am.|I feel that the other job candidates are more qualified than I am.|I feel that the other candidates have more status than I do.	I want to be interviewed by the Artificial Intelligence (AI)	<span style="font-size:16px;"> I want to be interviewed by the Manager</span>|<span style="font-size:16px;">I want to be interviewed by the Artificial Intelligence (AI)</span>	Extremely important	Extremely important	Extremely important	Extremely important	Extremely important	Extremely important	Extremely important	Extremely important	<span style="font-size:16px;">Ability to express views and opinions during the hiring process.</span>|<span style="font-size:16px;"> The hiring process is impartial.</span>|<span style="font-size:16px;"> The hiring process is free from biases.</span>|<span style="font-size:16px;">Being able to object to a decision that results from the hiring process.</span>|<span style="font-size:16px;">Being ab…	Somewhat agree	Agree	>10 years		LowStatusCondition	Introduction_DV_1	Q2.1|Q2.2|Q2.3
2021-05-17 05:48:10	2021-05-17 05:50:37	IP Address		100	147	True	2021-05-17 05:50:37								anonymous	EN	I agree	Female	30	White, Caucasian, Anglo, European American; not Hispanic				Respected, shows loyalty, you're reliable		Somewhat disagree	Somewhat disagree	Somewhat disagree	I feel that the other job candidates are more experienced than I am.|I feel that the other job candidates are more qualified than I am.|I feel that the other candidates have more status than I do.	I want to be interviewed by the Manager	<span style="font-size:16px;"> I want to be interviewed by the Manager</span>|<span style="font-size:16px;">I want to be interviewed by the Artificial Intelligence (AI)</span>	Very important	Moderately important	Very important	Very important	Extremely important	Extremely important	Extremely important	Extremely important	<span style="font-size:16px;"> Hiring criteria being applied consistently across applicants.</span>|<span style="font-size:16px;"> The hiring process is free from biases.</span>|<span style="font-size:16px;">Being able to object to a decision that results from the hiring process.</span>|<span style="font-size:16px;">Being able to influence the hiring process.</span>|<span style="font-size:16px;">…	Somewhat disagree	Somewhat agree	>10 years		HighStatusCondition	Introduction_DV_2	Q2.1|Q2.2|Q2.3
2021-05-17 05:45:37	2021-05-17 05:50:42	IP Address		100	304	True	2021-05-17 05:50:42								anonymous	EN	I agree	Female	31	White, Caucasian, Anglo, European American; not Hispanic				managerial experience, positive reputation, years experience with current job		Somewhat disagree	Somewhat disagree	Neither agree nor disagree	I feel that the other candidates have more status than I do.|I feel that the other job candidates are more experienced than I am.|I feel that the other job candidates are more qualified than I am.	I want to be interviewed by the Manager	<span style="font-size:16px;">I want to be interviewed by the Artificial Intelligence (AI)</span>|<span style="font-size:16px;"> I want to be interviewed by the Manager</span>	Very important	Very important	Very important	Very important	Extremely important	Extremely important	Extremely important	Extremely important	<span style="font-size:16px;">This is an attention check, please select extremely important.</span>|<span style="font-size:16px;"> The hiring process is free from biases.</span>|<span style="font-size:16px;"> The hiring process is impartial.</span>|<span style="font-size:16px;">Ability to express views and opinions during the hiring process.</span>|<span style="font-size:16px;"> Hiring criteria b…	Somewhat agree	Agree	>10 years		HighStatusCondition	Introduction_DV_1	Q2.1|Q2.2|Q2.3
2021-05-17 05:49:40	2021-05-17 05:53:38	IP Address		100	238	True	2021-05-17 05:53:39								anonymous	EN	I agree	Female	26	Asian or Asian American, including Chinese, Japanese, and others					Lack of respect from others, difficulty advancing your career, potentially not having the requisite skills to be hired for a managerial position	Somewhat agree	Strongly agree	Somewhat agree	I feel that the other job candidates are more qualified than I am.|I feel that the other candidates have more status than I do.|I feel that the other job candidates are more experienced than I am.	I want to be interviewed by the Manager	<span style="font-size:16px;">I want to be interviewed by the Artificial Intelligence (AI)</span>|<span style="font-size:16px;"> I want to be interviewed by the Manager</span>	Extremely important	Extremely important	Not at all important	Slightly important	Slightly important	Slightly important	Extremely important	Extremely important	<span style="font-size:16px;">Being able to influence the hiring process.</span>|<span style="font-size:16px;">Ability to express views and opinions during the hiring process.</span>|<span style="font-size:16px;">The hiring process meets ethical and moral standards.</span>|<span style="font-size:16px;"> Hiring criteria being applied consistently across applicants.</span>|<span style="font-size:16…	Strongly agree	Agree	< 1 year		LowStatusCondition	Introduction_DV_2	Q2.1|Q2.2|Q2.3
2021-05-17 05:49:42	2021-05-17 05:55:06	IP Address		100	323	True	2021-05-17 05:55:06								anonymous	EN	I agree	Female	39	Black or African American					1. Lack of support from others in my industry 2. Lack of prominent accomplishments due to having worked at a small/insignificant store 3. Lack of respect for my current role	Somewhat agree	Strongly agree	Somewhat agree	I feel that the other job candidates are more qualified than I am.|I feel that the other job candidates are more experienced than I am.|I feel that the other candidates have more status than I do.	I want to be interviewed by the Artificial Intelligence (AI)	<span style="font-size:16px;">I want to be interviewed by the Artificial Intelligence (AI)</span>|<span style="font-size:16px;"> I want to be interviewed by the Manager</span>	Moderately important	Slightly important	Not at all important	Very important	Extremely important	Extremely important	Very important	Extremely important	<span style="font-size:16px;">Being able to object to a decision that results from the hiring process.</span>|<span style="font-size:16px;">Ability to express views and opinions during the hiring process.</span>|<span style="font-size:16px;"> Hiring criteria being applied consistently across applicants.</span>|<span style="font-size:16px;">This is an attention check, please select extremely impor…	Agree	Agree	>10 years		LowStatusCondition	Introduction_DV_1	Q2.1|Q2.2|Q2.3
2021-05-17 05:47:31	2021-05-17 05:55:54	IP Address		100	502	True	2021-05-17 05:55:54								anonymous	EN	I agree	Male	54	Asian or Asian American, including Chinese, Japanese, and others					You are not update with latest technology being used to perform the work	Strongly agree	Neither agree nor disagree	Strongly disagree	I feel that the other job candidates are more qualified than I am.|I feel that the other candidates have more status than I do.|I feel that the other job candidates are more experienced than I am.	I want to be interviewed by the Manager	<span style="font-size:16px;">I want to be interviewed by the Artificial Intelligence (AI)</span>|<span style="font-size:16px;"> I want to be interviewed by the Manager</span>	Extremely important	Extremely important	Extremely important	Extremely important	Extremely important	Extremely important	Extremely important	Extremely important	<span style="font-size:16px;">Being able to object to a decision that results from the hiring process.</span>|<span style="font-size:16px;">Ability to express views and opinions during the hiring process.</span>|<span style="font-size:16px;">Being able to influence the hiring process.</span>|<span style="font-size:16px;"> Hiring criteria being applied consistently across applicants.</span>|<span …	Strongly agree	Strongly agree	>10 years		LowStatusCondition	Introduction_DV_1	Q2.1|Q2.2|Q2.3
2021-05-17 05:51:23	2021-05-17 05:56:00	IP Address		100	277	True	2021-05-17 05:56:02								anonymous	EN	I agree	Female	33	White, Caucasian, Anglo, European American; not Hispanic				Colleagues, environment and role		Somewhat disagree	Somewhat disagree	Somewhat disagree	I feel that the other job candidates are more qualified than I am.|I feel that the other job candidates are more experienced than I am.|I feel that the other candidates have more status than I do.	I want to be interviewed by the Manager	<span style="font-size:16px;">I want to be interviewed by the Artificial Intelligence (AI)</span>|<span style="font-size:16px;"> I want to be interviewed by the Manager</span>	Very important	Very important	Not at all important	Extremely important	Extremely important	Extremely important	Extremely important	Extremely important	<span style="font-size:16px;">Being able to object to a decision that results from the hiring process.</span>|<span style="font-size:16px;">Ability to express views and opinions during the hiring process.</span>|<span style="font-size:16px;">This is an attention check, please select extremely important.</span>|<span style="font-size:16px;">Being able to influence the hiring process.</span>|<span …	Somewhat disagree	Neutral	>10 years		HighStatusCondition	Introduction_DV_2	Q2.1|Q2.2|Q2.3
2021-05-17 05:46:31	2021-05-17 05:56:03	IP Address		100	572	True	2021-05-17 05:56:04								anonymous	EN	I agree	Female	26	Asian or Asian American, including Chinese, Japanese, and others					People look down on you, harder to move to higher position, invalid work experience	Somewhat agree	Neither agree nor disagree	Neither agree nor disagree	I feel that the other job candidates are more qualified than I am.|I feel that the other job candidates are more experienced than I am.|I feel that the other candidates have more status than I do.	I want to be interviewed by the Artificial Intelligence (AI)	<span style="font-size:16px;">I want to be interviewed by the Artificial Intelligence (AI)</span>|<span style="font-size:16px;"> I want to be interviewed by the Manager</span>	Slightly important	Slightly important	Moderately important	Very important	Very important	Slightly important	Moderately important	Extremely important	<span style="font-size:16px;">Being able to influence the hiring process.</span>|<span style="font-size:16px;"> Hiring criteria being applied consistently across applicants.</span>|<span style="font-size:16px;">The hiring process meets ethical and moral standards.</span>|<span style="font-size:16px;"> The hiring process is impartial.</span>|<span style="font-size:16px;">Being able to object to a …	Somewhat agree	Agree	1-3 years		LowStatusCondition	Introduction_DV_1	Q2.1|Q2.2|Q2.3
2021-05-17 05:52:38	2021-05-17 05:59:26	IP Address		100	407	True	2021-05-17 05:59:26								anonymous	EN	I agree	Male	30	White, Caucasian, Anglo, European American; not Hispanic					small retail business manager, less recognition and low acceptance	Neither agree nor disagree	Somewhat disagree	Somewhat disagree	I feel that the other job candidates are more qualified than I am.|I feel that the other candidates have more status than I do.|I feel that the other job candidates are more experienced than I am.	I want to be interviewed by the Manager	<span style="font-size:16px;"> I want to be interviewed by the Manager</span>|<span style="font-size:16px;">I want to be interviewed by the Artificial Intelligence (AI)</span>	Extremely important	Extremely important	Very important	Very important	Moderately important	Extremely important	Very important	Extremely important	<span style="font-size:16px;">Being able to object to a decision that results from the hiring process.</span>|<span style="font-size:16px;">This is an attention check, please select extremely important.</span>|<span style="font-size:16px;"> Hiring criteria being applied consistently across applicants.</span>|<span style="font-size:16px;"> The hiring process is impartial.</span>|<span style="font-…	Agree	Agree	3-5 years		LowStatusCondition	Introduction_DV_1	Q2.1|Q2.2|Q2.3
2021-05-17 05:58:41	2021-05-17 06:00:14	IP Address		100	93	True	2021-05-17 06:00:15								anonymous	EN	I agree	Male	25	Hispanic or Latino, including Mexican American, Central American, and others					The pay, the schedule and the future outlook	Neither agree nor disagree	Strongly disagree	Somewhat disagree	I feel that the other job candidates are more experienced than I am.|I feel that the other job candidates are more qualified than I am.|I feel that the other candidates have more status than I do.	I want to be interviewed by the Manager	<span style="font-size:16px;">I want to be interviewed by the Artificial Intelligence (AI)</span>|<span style="font-size:16px;"> I want to be interviewed by the Manager</span>	Moderately important	Slightly important	Moderately important	Moderately important	Moderately important	Moderately important	Moderately important	Moderately important	<span style="font-size:16px;">The hiring process meets ethical and moral standards.</span>|<span style="font-size:16px;"> The hiring process is impartial.</span>|<span style="font-size:16px;">Being able to influence the hiring process.</span>|<span style="font-size:16px;">Being able to object to a decision that results from the hiring process.</span>|<span style="font-size:16px;"> Hiring criteria…	Agree	Agree	3-5 years		LowStatusCondition	Introduction_DV_2	Q2.1|Q2.2|Q2.3
2021-05-17 05:57:09	2021-05-17 06:00:29	IP Address		100	200	True	2021-05-17 06:00:30								anonymous	EN	I agree	Female	60	White, Caucasian, Anglo, European American; not Hispanic				BEEH THERE A LONG TIME SO KNOW WHAT TO DO, WELL RESPECTED, PRESTIGIOUS COMPANY AND JOB		Strongly disagree	Strongly disagree	Strongly disagree	I feel that the other job candidates are more experienced than I am.|I feel that the other candidates have more status than I do.|I feel that the other job candidates are more qualified than I am.	I want to be interviewed by the Artificial Intelligence (AI)	<span style="font-size:16px;">I want to be interviewed by the Artificial Intelligence (AI)</span>|<span style="font-size:16px;"> I want to be interviewed by the Manager</span>	Very important	Very important	Slightly important	Extremely important	Extremely important	Extremely important	Very important	Extremely important	<span style="font-size:16px;">Being able to influence the hiring process.</span>|<span style="font-size:16px;"> The hiring process is impartial.</span>|<span style="font-size:16px;">Ability to express views and opinions during the hiring process.</span>|<span style="font-size:16px;"> The hiring process is free from biases.</span>|<span style="font-size:16px;">Being able to object to a decision th…	Somewhat disagree	Somewhat disagree	>10 years		HighStatusCondition	Introduction_DV_2	Q2.1|Q2.2|Q2.3
2021-05-17 05:50:01	2021-05-17 06:00:44	IP Address		100	642	True	2021-05-17 06:00:45								anonymous	EN	I agree	Male	36	Black or African American				Manager		Somewhat disagree	Somewhat agree	Strongly agree	I feel that the other candidates have more status than I do.|I feel that the other job candidates are more qualified than I am.|I feel that the other job candidates are more experienced than I am.	I want to be interviewed by the Manager	<span style="font-size:16px;"> I want to be interviewed by the Manager</span>|<span style="font-size:16px;">I want to be interviewed by the Artificial Intelligence (AI)</span>	Very important	Very important	Very important	Very important	Extremely important	Extremely important	Extremely important	Extremely important	<span style="font-size:16px;"> Hiring criteria being applied consistently across applicants.</span>|<span style="font-size:16px;">Being able to influence the hiring process.</span>|<span style="font-size:16px;">Being able to object to a decision that results from the hiring process.</span>|<span style="font-size:16px;">Ability to express views and opinions during the hiring process.</span>|<span …	Agree	Agree	5-10 years		HighStatusCondition	Introduction_DV_1	Q2.1|Q2.2|Q2.3
2021-05-17 05:59:38	2021-05-17 06:02:36	IP Address		100	178	True	2021-05-17 06:02:37								anonymous	EN	I agree	Male	41	White, Caucasian, Anglo, European American; not Hispanic				Well respected, known throughout the industry, many years of management experience.		Strongly disagree	Strongly disagree	Strongly disagree	I feel that the other job candidates are more qualified than I am.|I feel that the other job candidates are more experienced than I am.|I feel that the other candidates have more status than I do.	I want to be interviewed by the Manager	<span style="font-size:16px;"> I want to be interviewed by the Manager</span>|<span style="font-size:16px;">I want to be interviewed by the Artificial Intelligence (AI)</span>	Very important	Very important	Moderately important	Slightly important	Slightly important	Slightly important	Moderately important	Extremely important	<span style="font-size:16px;"> The hiring process is impartial.</span>|<span style="font-size:16px;">Being able to influence the hiring process.</span>|<span style="font-size:16px;"> The hiring process is free from biases.</span>|<span style="font-size:16px;">The hiring process meets ethical and moral standards.</span>|<span style="font-size:16px;">Ability to express views and opinions during the…	Agree	Agree	>10 years		HighStatusCondition	Introduction_DV_2	Q2.1|Q2.2|Q2.3
2021-05-17 06:01:18	2021-05-17 06:04:48	IP Address		100	209	True	2021-05-17 06:04:48								anonymous	EN	I agree	Male	33	White, Caucasian, Anglo, European American; not Hispanic				Comes with respect, familiarity with many of the new responsibilities, coming from similar organization		Somewhat disagree	Somewhat disagree	Somewhat disagree	I feel that the other candidates have more status than I do.|I feel that the other job candidates are more experienced than I am.|I feel that the other job candidates are more qualified than I am.	I want to be interviewed by the Manager	<span style="font-size:16px;">I want to be interviewed by the Artificial Intelligence (AI)</span>|<span style="font-size:16px;"> I want to be interviewed by the Manager</span>	Moderately important	Very important	Slightly important	Very important	Slightly important	Moderately important	Moderately important	Extremely important	<span style="font-size:16px;"> The hiring process is free from biases.</span>|<span style="font-size:16px;">Ability to express views and opinions during the hiring process.</span>|<span style="font-size:16px;">This is an attention check, please select extremely important.</span>|<span style="font-size:16px;"> The hiring process is impartial.</span>|<span style="font-size:16px;">Being able to infl…	Disagree	Disagree	>10 years		HighStatusCondition	Introduction_DV_1	Q2.1|Q2.2|Q2.3
2021-05-17 06:03:05	2021-05-17 06:05:48	IP Address		100	163	True	2021-05-17 06:05:48								anonymous	EN	I agree	Female	56	White, Caucasian, Anglo, European American; not Hispanic					prestige, wages, experience	Neither agree nor disagree	Strongly agree	Neither agree nor disagree	I feel that the other candidates have more status than I do.|I feel that the other job candidates are more experienced than I am.|I feel that the other job candidates are more qualified than I am.	I want to be interviewed by the Artificial Intelligence (AI)	<span style="font-size:16px;">I want to be interviewed by the Artificial Intelligence (AI)</span>|<span style="font-size:16px;"> I want to be interviewed by the Manager</span>	Slightly important	Very important	Moderately important	Extremely important	Extremely important	Extremely important	Very important	Extremely important	<span style="font-size:16px;"> Hiring criteria being applied consistently across applicants.</span>|<span style="font-size:16px;"> The hiring process is impartial.</span>|<span style="font-size:16px;"> The hiring process is free from biases.</span>|<span style="font-size:16px;">This is an attention check, please select extremely important.</span>|<span style="font-size:16px;">The hiring process m…	Strongly agree	Strongly agree	>10 years		LowStatusCondition	Introduction_DV_1	Q2.1|Q2.2|Q2.3
2021-05-17 06:01:51	2021-05-17 06:06:22	IP Address		100	270	True	2021-05-17 06:06:22								anonymous	EN	I agree	Male	27	White, Caucasian, Anglo, European American; not Hispanic					no support from others, an unimpressive resumé, feelings of depression from not being respected generally	Somewhat disagree	Somewhat agree	Somewhat disagree	I feel that the other job candidates are more qualified than I am.|I feel that the other job candidates are more experienced than I am.|I feel that the other candidates have more status than I do.	I want to be interviewed by the Artificial Intelligence (AI)	<span style="font-size:16px;"> I want to be interviewed by the Manager</span>|<span style="font-size:16px;">I want to be interviewed by the Artificial Intelligence (AI)</span>	Not at all important	Moderately important	Moderately important	Extremely important	Extremely important	Extremely important	Extremely important	Extremely important	<span style="font-size:16px;">This is an attention check, please select extremely important.</span>|<span style="font-size:16px;"> The hiring process is impartial.</span>|<span style="font-size:16px;">Ability to express views and opinions during the hiring process.</span>|<span style="font-size:16px;">Being able to object to a decision that results from the hiring process.</span>|<span style="fon…	Agree	Agree	5-10 years		LowStatusCondition	Introduction_DV_2	Q2.1|Q2.2|Q2.3
2021-05-17 05:58:12	2021-05-17 06:06:25	IP Address		100	492	True	2021-05-17 06:06:25								anonymous	EN	I agree	Male	32	White, Caucasian, Anglo, European American; not Hispanic				increased pay, more power, more respect		Strongly disagree	Strongly disagree	Strongly disagree	I feel that the other job candidates are more experienced than I am.|I feel that the other job candidates are more qualified than I am.|I feel that the other candidates have more status than I do.	I want to be interviewed by the Manager	<span style="font-size:16px;"> I want to be interviewed by the Manager</span>|<span style="font-size:16px;">I want to be interviewed by the Artificial Intelligence (AI)</span>	Very important	Slightly important	Slightly important	Very important	Slightly important	Very important	Very important	Extremely important	<span style="font-size:16px;">Being able to influence the hiring process.</span>|<span style="font-size:16px;"> The hiring process is free from biases.</span>|<span style="font-size:16px;">The hiring process meets ethical and moral standards.</span>|<span style="font-size:16px;"> Hiring criteria being applied consistently across applicants.</span>|<span style="font-size:16px;">This is an attentio…	Agree	Somewhat agree	5-10 years		HighStatusCondition	Introduction_DV_2	Q2.1|Q2.2|Q2.3
2021-05-17 06:04:27	2021-05-17 06:07:27	IP Address		100	180	True	2021-05-17 06:07:27								anonymous	EN	I agree	Female	19	Asian or Asian American, including Chinese, Japanese, and others				good credentials, professional knowledge, good impression		Neither agree nor disagree	Somewhat disagree	Somewhat disagree	I feel that the other job candidates are more experienced than I am.|I feel that the other candidates have more status than I do.|I feel that the other job candidates are more qualified than I am.	I want to be interviewed by the Manager	<span style="font-size:16px;"> I want to be interviewed by the Manager</span>|<span style="font-size:16px;">I want to be interviewed by the Artificial Intelligence (AI)</span>	Extremely important	Moderately important	Slightly important	Very important	Moderately important	Very important	Very important	Extremely important	<span style="font-size:16px;">The hiring process meets ethical and moral standards.</span>|<span style="font-size:16px;">Ability to express views and opinions during the hiring process.</span>|<span style="font-size:16px;"> The hiring process is free from biases.</span>|<span style="font-size:16px;"> The hiring process is impartial.</span>|<span style="font-size:16px;">Being able to influence the…	Agree	Agree	1-3 years		HighStatusCondition	Introduction_DV_2	Q2.1|Q2.2|Q2.3
2021-05-17 06:00:11	2021-05-17 06:08:20	IP Address		100	488	True	2021-05-17 06:08:20								anonymous	EN	I agree	Female	19	Hispanic or Latino, including Mexican American, Central American, and others				When applying for a new position, three potential upsides of having my current job are the experience in retail management, skills for being an efficient worker, and leadership in satisfying customer needs.		Somewhat disagree	Somewhat disagree	Neither agree nor disagree	I feel that the other job candidates are more experienced than I am.|I feel that the other job candidates are more qualified than I am.|I feel that the other candidates have more status than I do.	I want to be interviewed by the Manager	<span style="font-size:16px;"> I want to be interviewed by the Manager</span>|<span style="font-size:16px;">I want to be interviewed by the Artificial Intelligence (AI)</span>	Extremely important	Extremely important	Very important	Very important	Extremely important	Very important	Very important	Extremely important	<span style="font-size:16px;">Being able to object to a decision that results from the hiring process.</span>|<span style="font-size:16px;">Ability to express views and opinions during the hiring process.</span>|<span style="font-size:16px;"> The hiring process is impartial.</span>|<span style="font-size:16px;">This is an attention check, please select extremely important.</span>|<span style="fon…	Strongly agree	Strongly agree	< 1 year		HighStatusCondition	Introduction_DV_2	Q2.1|Q2.2|Q2.3
2021-05-17 06:04:58	2021-05-17 06:08:50	IP Address		100	231	True	2021-05-17 06:08:50								anonymous	EN	I agree	Male	33	White, Caucasian, Anglo, European American; not Hispanic					people currently look down on me, position not well respected, not available for interview if you have to work.	Neither agree nor disagree	Somewhat disagree	Neither agree nor disagree	I feel that the other candidates have more status than I do.|I feel that the other job candidates are more qualified than I am.|I feel that the other job candidates are more experienced than I am.	I want to be interviewed by the Manager	<span style="font-size:16px;">I want to be interviewed by the Artificial Intelligence (AI)</span>|<span style="font-size:16px;"> I want to be interviewed by the Manager</span>	Extremely important	Very important	Slightly important	Very important	Moderately important	Moderately important	Not at all important	Extremely important	<span style="font-size:16px;">Being able to object to a decision that results from the hiring process.</span>|<span style="font-size:16px;">The hiring process meets ethical and moral standards.</span>|<span style="font-size:16px;"> The hiring process is free from biases.</span>|<span style="font-size:16px;"> Hiring criteria being applied consistently across applicants.</span>|<span style="font-si…	Disagree	Agree	5-10 years		LowStatusCondition	Introduction_DV_1	Q2.1|Q2.2|Q2.3
2021-05-17 06:06:21	2021-05-17 06:09:15	IP Address		100	173	True	2021-05-17 06:09:15								anonymous	EN	I agree	Male	31	White, Caucasian, Anglo, European American; not Hispanic				respect, experience and credibility		Strongly disagree	Strongly disagree	Strongly disagree	I feel that the other candidates have more status than I do.|I feel that the other job candidates are more experienced than I am.|I feel that the other job candidates are more qualified than I am.	I want to be interviewed by the Manager	<span style="font-size:16px;">I want to be interviewed by the Artificial Intelligence (AI)</span>|<span style="font-size:16px;"> I want to be interviewed by the Manager</span>	Very important	Slightly important	Not at all important	Extremely important	Very important	Very important	Extremely important	Extremely important	<span style="font-size:16px;"> The hiring process is impartial.</span>|<span style="font-size:16px;">This is an attention check, please select extremely important.</span>|<span style="font-size:16px;">Being able to object to a decision that results from the hiring process.</span>|<span style="font-size:16px;">Being able to influence the hiring process.</span>|<span style="font-size:16px;"> The hi…	Somewhat agree	Somewhat disagree	5-10 years		HighStatusCondition	Introduction_DV_2	Q2.1|Q2.2|Q2.3
2021-05-17 06:05:16	2021-05-17 06:09:48	IP Address		100	272	True	2021-05-17 06:09:49								anonymous	EN	I agree	Female	20	White, Caucasian, Anglo, European American; not Hispanic				- Past experience is crucial, More experience on interview as I would have better idea of what they are looking for, more examples to provide from current job achievements		Somewhat disagree	Somewhat disagree	Somewhat disagree	I feel that the other job candidates are more qualified than I am.|I feel that the other candidates have more status than I do.|I feel that the other job candidates are more experienced than I am.	I want to be interviewed by the Manager	<span style="font-size:16px;"> I want to be interviewed by the Manager</span>|<span style="font-size:16px;">I want to be interviewed by the Artificial Intelligence (AI)</span>	Extremely important	Moderately important	Extremely important	Very important	Extremely important	Extremely important	Very important	Extremely important	<span style="font-size:16px;">Being able to influence the hiring process.</span>|<span style="font-size:16px;">This is an attention check, please select extremely important.</span>|<span style="font-size:16px;"> Hiring criteria being applied consistently across applicants.</span>|<span style="font-size:16px;"> The hiring process is free from biases.</span>|<span style="font-size:16px;">The hiring…	Strongly agree	Strongly agree	3-5 years		HighStatusCondition	Introduction_DV_2	Q2.1|Q2.2|Q2.3
2021-05-17 06:09:09	2021-05-17 06:13:28	IP Address		100	258	True	2021-05-17 06:13:28								anonymous	EN	I agree	Female	28	Mixed; Parents are from two different groups				Regular flow of cash, Professional Skills, Experience		Somewhat agree	Somewhat agree	Somewhat agree	I feel that the other job candidates are more qualified than I am.|I feel that the other candidates have more status than I do.|I feel that the other job candidates are more experienced than I am.	I want to be interviewed by the Manager	<span style="font-size:16px;"> I want to be interviewed by the Manager</span>|<span style="font-size:16px;">I want to be interviewed by the Artificial Intelligence (AI)</span>	Very important	Very important	Very important	Very important	Very important	Very important	Very important	Extremely important	<span style="font-size:16px;"> The hiring process is impartial.</span>|<span style="font-size:16px;"> Hiring criteria being applied consistently across applicants.</span>|<span style="font-size:16px;">Being able to object to a decision that results from the hiring process.</span>|<span style="font-size:16px;">The hiring process meets ethical and moral standards.</span>|<span style="font-size:16px…	Neutral	Neutral	3-5 years		HighStatusCondition	Introduction_DV_1	Q2.1|Q2.2|Q2.3
2021-05-17 06:09:38	2021-05-17 06:13:47	IP Address		100	249	True	2021-05-17 06:13:47								anonymous	EN	I agree	Female	52	White, Caucasian, Anglo, European American; not Hispanic					Been in the position for a long time, store is small, store is not a big brand-type store.	Strongly disagree	Somewhat agree	Strongly disagree	I feel that the other job candidates are more experienced than I am.|I feel that the other job candidates are more qualified than I am.|I feel that the other candidates have more status than I do.	I want to be interviewed by the Manager	<span style="font-size:16px;">I want to be interviewed by the Artificial Intelligence (AI)</span>|<span style="font-size:16px;"> I want to be interviewed by the Manager</span>	Very important	Very important	Not at all important	Very important	Moderately important	Very important	Very important	Extremely important	<span style="font-size:16px;"> The hiring process is impartial.</span>|<span style="font-size:16px;"> The hiring process is free from biases.</span>|<span style="font-size:16px;">Being able to object to a decision that results from the hiring process.</span>|<span style="font-size:16px;">Ability to express views and opinions during the hiring process.</span>|<span style="font-size:16px;">This is …	Somewhat disagree	Somewhat disagree	5-10 years		LowStatusCondition	Introduction_DV_1	Q2.1|Q2.2|Q2.3
2021-05-17 06:10:48	2021-05-17 06:14:11	IP Address		100	203	True	2021-05-17 06:14:12								anonymous	EN	I agree	Male	24	Asian or Asian American, including Chinese, Japanese, and others					it's looked down upon by major stores because its name does not carry much weight, the fact that the store is small and insignificant means i can't handle bigger things, having a small managerial position means i had less responsibility	Somewhat disagree	Somewhat agree	Somewhat disagree	I feel that the other job candidates are more experienced than I am.|I feel that the other job candidates are more qualified than I am.|I feel that the other candidates have more status than I do.	I want to be interviewed by the Manager	<span style="font-size:16px;">I want to be interviewed by the Artificial Intelligence (AI)</span>|<span style="font-size:16px;"> I want to be interviewed by the Manager</span>	Extremely important	Moderately important	Extremely important	Extremely important	Extremely important	Extremely important	Extremely important	Extremely important	<span style="font-size:16px;">The hiring process meets ethical and moral standards.</span>|<span style="font-size:16px;"> The hiring process is impartial.</span>|<span style="font-size:16px;">Being able to influence the hiring process.</span>|<span style="font-size:16px;"> Hiring criteria being applied consistently across applicants.</span>|<span style="font-size:16px;">This is an attention check…	Agree	Agree	1-3 years		LowStatusCondition	Introduction_DV_1	Q2.1|Q2.2|Q2.3
2021-05-17 06:07:51	2021-05-17 06:14:30	IP Address		100	398	True	2021-05-17 06:14:30								anonymous	EN	I agree	Male	39	Other	middle eastern			Growth opportunity, salary increase, and respect		Somewhat disagree	Somewhat disagree	Somewhat disagree	I feel that the other job candidates are more qualified than I am.|I feel that the other job candidates are more experienced than I am.|I feel that the other candidates have more status than I do.	I want to be interviewed by the Manager	<span style="font-size:16px;">I want to be interviewed by the Artificial Intelligence (AI)</span>|<span style="font-size:16px;"> I want to be interviewed by the Manager</span>	Extremely important	Extremely important	Slightly important	Extremely important	Extremely important	Extremely important	Extremely important	Extremely important	<span style="font-size:16px;">The hiring process meets ethical and moral standards.</span>|<span style="font-size:16px;">Being able to influence the hiring process.</span>|<span style="font-size:16px;">This is an attention check, please select extremely important.</span>|<span style="font-size:16px;">Ability to express views and opinions during the hiring process.</span>|<span style="font-size:16…	Somewhat disagree	Somewhat disagree	>10 years		HighStatusCondition	Introduction_DV_2	Q2.1|Q2.2|Q2.3
2021-05-17 06:11:21	2021-05-17 06:14:49	IP Address		100	207	True	2021-05-17 06:14:50								anonymous	EN	I agree	Female	26	White, Caucasian, Anglo, European American; not Hispanic				connections, experience, support		Somewhat disagree	Somewhat disagree	Somewhat disagree	I feel that the other job candidates are more experienced than I am.|I feel that the other job candidates are more qualified than I am.|I feel that the other candidates have more status than I do.	I want to be interviewed by the Manager	<span style="font-size:16px;">I want to be interviewed by the Artificial Intelligence (AI)</span>|<span style="font-size:16px;"> I want to be interviewed by the Manager</span>	Very important	Very important	Moderately important	Moderately important	Extremely important	Moderately important	Extremely important	Extremely important	<span style="font-size:16px;">Being able to object to a decision that results from the hiring process.</span>|<span style="font-size:16px;"> Hiring criteria being applied consistently across applicants.</span>|<span style="font-size:16px;">Being able to influence the hiring process.</span>|<span style="font-size:16px;"> The hiring process is impartial.</span>|<span style="font-size:16px;">The hir…	Somewhat agree	Agree	5-10 years		HighStatusCondition	Introduction_DV_1	Q2.1|Q2.2|Q2.3
2021-05-17 06:08:15	2021-05-17 06:16:04	IP Address		100	469	True	2021-05-17 06:16:04								anonymous	EN	I agree	Male	38	Asian or Asian American, including Chinese, Japanese, and others					1.Career upgrade in higher position, 2. Better salary and 3.Flexible schedule/benefits	Somewhat disagree	Neither agree nor disagree	Somewhat disagree	I feel that the other job candidates are more experienced than I am.|I feel that the other job candidates are more qualified than I am.|I feel that the other candidates have more status than I do.	I want to be interviewed by the Artificial Intelligence (AI)	<span style="font-size:16px;"> I want to be interviewed by the Manager</span>|<span style="font-size:16px;">I want to be interviewed by the Artificial Intelligence (AI)</span>	Extremely important	Slightly important	Moderately important	Very important	Extremely important	Moderately important	Very important	Extremely important	<span style="font-size:16px;">Being able to object to a decision that results from the hiring process.</span>|<span style="font-size:16px;">The hiring process meets ethical and moral standards.</span>|<span style="font-size:16px;"> Hiring criteria being applied consistently across applicants.</span>|<span style="font-size:16px;"> The hiring process is impartial.</span>|<span style="font-size:16px…	Somewhat agree	Agree	>10 years		LowStatusCondition	Introduction_DV_2	Q2.1|Q2.2|Q2.3
2021-05-17 06:14:14	2021-05-17 06:17:54	IP Address		100	219	True	2021-05-17 06:17:55								anonymous	EN	I agree	Male	20	Black or African American					Not much growth potential, low pay and low priority	Somewhat disagree	Somewhat agree	Somewhat disagree	I feel that the other candidates have more status than I do.|I feel that the other job candidates are more experienced than I am.|I feel that the other job candidates are more qualified than I am.	I want to be interviewed by the Manager	<span style="font-size:16px;">I want to be interviewed by the Artificial Intelligence (AI)</span>|<span style="font-size:16px;"> I want to be interviewed by the Manager</span>	Very important	Moderately important	Moderately important	Extremely important	Extremely important	Extremely important	Extremely important	Extremely important	<span style="font-size:16px;">Being able to object to a decision that results from the hiring process.</span>|<span style="font-size:16px;"> The hiring process is free from biases.</span>|<span style="font-size:16px;">Being able to influence the hiring process.</span>|<span style="font-size:16px;">This is an attention check, please select extremely important.</span>|<span style="font-size:16px;">…	Agree	Agree	< 1 year		LowStatusCondition	Introduction_DV_1	Q2.1|Q2.2|Q2.3
2021-05-17 06:14:49	2021-05-17 06:19:29	IP Address		100	279	True	2021-05-17 06:19:29								anonymous	EN	I agree	Female	41	White, Caucasian, Anglo, European American; not Hispanic				I can continue on my current job if I am not accepted.		Neither agree nor disagree	Neither agree nor disagree	Neither agree nor disagree	I feel that the other job candidates are more experienced than I am.|I feel that the other job candidates are more qualified than I am.|I feel that the other candidates have more status than I do.	I want to be interviewed by the Manager	<span style="font-size:16px;">I want to be interviewed by the Artificial Intelligence (AI)</span>|<span style="font-size:16px;"> I want to be interviewed by the Manager</span>	Very important	Slightly important	Not at all important	Extremely important	Extremely important	Moderately important	Extremely important	Extremely important	<span style="font-size:16px;">Being able to object to a decision that results from the hiring process.</span>|<span style="font-size:16px;">Ability to express views and opinions during the hiring process.</span>|<span style="font-size:16px;"> Hiring criteria being applied consistently across applicants.</span>|<span style="font-size:16px;">The hiring process meets ethical and moral standards.</sp…	Neutral	Somewhat disagree	>10 years		HighStatusCondition	Introduction_DV_2	Q2.1|Q2.2|Q2.3
2021-05-17 06:15:52	2021-05-17 06:19:49	IP Address		100	236	True	2021-05-17 06:19:49								anonymous	EN	I agree	Female	60	White, Caucasian, Anglo, European American; not Hispanic					No one to supervise, tiny store/not much merchandise to oversee, low revenue shop	Somewhat agree	Somewhat agree	Somewhat agree	I feel that the other candidates have more status than I do.|I feel that the other job candidates are more experienced than I am.|I feel that the other job candidates are more qualified than I am.	I want to be interviewed by the Manager	<span style="font-size:16px;"> I want to be interviewed by the Manager</span>|<span style="font-size:16px;">I want to be interviewed by the Artificial Intelligence (AI)</span>	Very important	Not at all important	Moderately important	Extremely important	Extremely important	Extremely important	Extremely important	Extremely important	<span style="font-size:16px;"> The hiring process is free from biases.</span>|<span style="font-size:16px;">The hiring process meets ethical and moral standards.</span>|<span style="font-size:16px;">Ability to express views and opinions during the hiring process.</span>|<span style="font-size:16px;">Being able to object to a decision that results from the hiring process.</span>|<span style="font-…	Agree	Agree	>10 years		LowStatusCondition	Introduction_DV_2	Q2.1|Q2.2|Q2.3
2021-05-17 06:16:04	2021-05-17 06:20:40	IP Address		100	276	True	2021-05-17 06:20:41								anonymous	EN	I agree	Female	48	White, Caucasian, Anglo, European American; not Hispanic				I already have experience, people highly respect me and I am well know for being a great manager.		Somewhat disagree	Neither agree nor disagree	Somewhat disagree	I feel that the other job candidates are more qualified than I am.|I feel that the other candidates have more status than I do.|I feel that the other job candidates are more experienced than I am.	I want to be interviewed by the Manager	<span style="font-size:16px;">I want to be interviewed by the Artificial Intelligence (AI)</span>|<span style="font-size:16px;"> I want to be interviewed by the Manager</span>	Very important	Not at all important	Very important	Extremely important	Extremely important	Extremely important	Extremely important	Extremely important	<span style="font-size:16px;">The hiring process meets ethical and moral standards.</span>|<span style="font-size:16px;"> Hiring criteria being applied consistently across applicants.</span>|<span style="font-size:16px;">Being able to object to a decision that results from the hiring process.</span>|<span style="font-size:16px;"> The hiring process is free from biases.</span>|<span style="font-si…	Somewhat agree	Somewhat agree	5-10 years		HighStatusCondition	Introduction_DV_1	Q2.1|Q2.2|Q2.3
2021-05-17 06:00:18	2021-05-17 06:20:56	IP Address		100	1238	True	2021-05-17 06:20:57								anonymous	EN	I agree	Female	34	White, Caucasian, Anglo, European American; not Hispanic					Always looked down upon, Few people takes sides with me when it comes to bringing up a new idea and applying for a new position, there is a high negativity towards my job.	Strongly disagree	Strongly disagree	Strongly disagree	I feel that the other job candidates are more qualified than I am.|I feel that the other candidates have more status than I do.|I feel that the other job candidates are more experienced than I am.	I want to be interviewed by the Artificial Intelligence (AI)	<span style="font-size:16px;">I want to be interviewed by the Artificial Intelligence (AI)</span>|<span style="font-size:16px;"> I want to be interviewed by the Manager</span>	Very important	Very important	Very important	Very important	Extremely important	Extremely important	Extremely important	Extremely important	<span style="font-size:16px;"> Hiring criteria being applied consistently across applicants.</span>|<span style="font-size:16px;">Being able to influence the hiring process.</span>|<span style="font-size:16px;">Ability to express views and opinions during the hiring process.</span>|<span style="font-size:16px;">The hiring process meets ethical and moral standards.</span>|<span style="font-size:16…	Strongly agree	Strongly agree	1-3 years		LowStatusCondition	Introduction_DV_2	Q2.1|Q2.2|Q2.3
2021-05-17 06:01:49	2021-05-17 06:21:32	IP Address		100	1182	True	2021-05-17 06:21:32								anonymous	EN	I agree	Female	31	White, Caucasian, Anglo, European American; not Hispanic					Lack of Individual recognition, Low earning, Lack of support.	Strongly agree	Strongly agree	Strongly agree	I feel that the other job candidates are more experienced than I am.|I feel that the other job candidates are more qualified than I am.|I feel that the other candidates have more status than I do.	I want to be interviewed by the Artificial Intelligence (AI)	<span style="font-size:16px;">I want to be interviewed by the Artificial Intelligence (AI)</span>|<span style="font-size:16px;"> I want to be interviewed by the Manager</span>	Extremely important	Very important	Very important	Extremely important	Extremely important	Extremely important	Extremely important	Extremely important	<span style="font-size:16px;">Being able to influence the hiring process.</span>|<span style="font-size:16px;">Being able to object to a decision that results from the hiring process.</span>|<span style="font-size:16px;">This is an attention check, please select extremely important.</span>|<span style="font-size:16px;">The hiring process meets ethical and moral standards.</span>|<span style="font…	Strongly agree	Strongly agree	5-10 years		LowStatusCondition	Introduction_DV_1	Q2.1|Q2.2|Q2.3
2021-05-17 06:15:58	2021-05-17 06:22:03	IP Address		100	365	True	2021-05-17 06:22:04								anonymous	EN	I agree	Male	40	Asian or Asian American, including Chinese, Japanese, and others				Current: Familiar coworkers, familiar work environment, familiar practices. You know your way around the job and it makes it easy. New job: Potentially better opportunities, the ability to do something new and refreshing, more benefits or a higher salary		Somewhat disagree	Somewhat disagree	Somewhat disagree	I feel that the other candidates have more status than I do.|I feel that the other job candidates are more qualified than I am.|I feel that the other job candidates are more experienced than I am.	I want to be interviewed by the Artificial Intelligence (AI)	<span style="font-size:16px;">I want to be interviewed by the Artificial Intelligence (AI)</span>|<span style="font-size:16px;"> I want to be interviewed by the Manager</span>	Moderately important	Moderately important	Slightly important	Very important	Very important	Very important	Moderately important	Extremely important	<span style="font-size:16px;">This is an attention check, please select extremely important.</span>|<span style="font-size:16px;"> The hiring process is free from biases.</span>|<span style="font-size:16px;">Being able to influence the hiring process.</span>|<span style="font-size:16px;">Being able to object to a decision that results from the hiring process.</span>|<span style="font-size:16px;">…	Disagree	Disagree	>10 years		HighStatusCondition	Introduction_DV_1	Q2.1|Q2.2|Q2.3
2021-05-17 06:19:55	2021-05-17 06:22:41	IP Address		100	165	True	2021-05-17 06:22:41								anonymous	EN	I agree	Male	28	White, Caucasian, Anglo, European American; not Hispanic				experience, established networks, well liked		Neither agree nor disagree	Neither agree nor disagree	Neither agree nor disagree	I feel that the other candidates have more status than I do.|I feel that the other job candidates are more qualified than I am.|I feel that the other job candidates are more experienced than I am.	I want to be interviewed by the Manager	<span style="font-size:16px;"> I want to be interviewed by the Manager</span>|<span style="font-size:16px;">I want to be interviewed by the Artificial Intelligence (AI)</span>	Extremely important	Very important	Very important	Extremely important	Moderately important	Extremely important	Extremely important	Extremely important	<span style="font-size:16px;"> The hiring process is free from biases.</span>|<span style="font-size:16px;">Being able to object to a decision that results from the hiring process.</span>|<span style="font-size:16px;">This is an attention check, please select extremely important.</span>|<span style="font-size:16px;">Being able to influence the hiring process.</span>|<span style="font-size:16px;">…	Strongly agree	Agree	5-10 years		HighStatusCondition	Introduction_DV_1	Q2.1|Q2.2|Q2.3
2021-05-17 06:19:45	2021-05-17 06:23:06	IP Address		100	200	True	2021-05-17 06:23:06								anonymous	EN	I agree	Female	50	Asian or Asian American, including Chinese, Japanese, and others					not enough experience dealing with large crowd, not knowing how to deal with more elite, upper level people, not being able to get along with coworkers in a bigger environment	Neither agree nor disagree	Neither agree nor disagree	Neither agree nor disagree	I feel that the other candidates have more status than I do.|I feel that the other job candidates are more experienced than I am.|I feel that the other job candidates are more qualified than I am.	I want to be interviewed by the Artificial Intelligence (AI)	<span style="font-size:16px;"> I want to be interviewed by the Manager</span>|<span style="font-size:16px;">I want to be interviewed by the Artificial Intelligence (AI)</span>	Extremely important	Extremely important	Extremely important	Extremely important	Extremely important	Extremely important	Extremely important	Extremely important	<span style="font-size:16px;">Ability to express views and opinions during the hiring process.</span>|<span style="font-size:16px;"> Hiring criteria being applied consistently across applicants.</span>|<span style="font-size:16px;">The hiring process meets ethical and moral standards.</span>|<span style="font-size:16px;"> The hiring process is free from biases.</span>|<span style="font-size:16px;…	Agree	Strongly agree	>10 years		LowStatusCondition	Introduction_DV_1	Q2.1|Q2.2|Q2.3
2021-05-17 06:20:00	2021-05-17 06:23:25	IP Address		100	204	True	2021-05-17 06:23:25								anonymous	EN	I agree	Male	29	White, Caucasian, Anglo, European American; not Hispanic				high position, authority, well respected		Somewhat disagree	Somewhat disagree	Somewhat disagree	I feel that the other job candidates are more qualified than I am.|I feel that the other candidates have more status than I do.|I feel that the other job candidates are more experienced than I am.	I want to be interviewed by the Manager	<span style="font-size:16px;">I want to be interviewed by the Artificial Intelligence (AI)</span>|<span style="font-size:16px;"> I want to be interviewed by the Manager</span>	Very important	Very important	Very important	Moderately important	Moderately important	Moderately important	Moderately important	Extremely important	<span style="font-size:16px;">This is an attention check, please select extremely important.</span>|<span style="font-size:16px;">The hiring process meets ethical and moral standards.</span>|<span style="font-size:16px;">Being able to object to a decision that results from the hiring process.</span>|<span style="font-size:16px;">Ability to express views and opinions during the hiring process.</sp…	Neutral	Neutral	>10 years		HighStatusCondition	Introduction_DV_1	Q2.1|Q2.2|Q2.3
2021-05-17 06:20:39	2021-05-17 06:25:24	IP Address		100	284	True	2021-05-17 06:25:24								anonymous	EN	I agree	Male	68	White, Caucasian, Anglo, European American; not Hispanic					1) Not well known in the field. 2) Not perceived as someone with progressive career ambitions. 3) Inexperience looking for a new position.	Neither agree nor disagree	Neither agree nor disagree	Neither agree nor disagree	I feel that the other job candidates are more experienced than I am.|I feel that the other candidates have more status than I do.|I feel that the other job candidates are more qualified than I am.	I want to be interviewed by the Manager	<span style="font-size:16px;"> I want to be interviewed by the Manager</span>|<span style="font-size:16px;">I want to be interviewed by the Artificial Intelligence (AI)</span>	Very important	Very important	Slightly important	Very important	Very important	Very important	Very important	Extremely important	<span style="font-size:16px;">Ability to express views and opinions during the hiring process.</span>|<span style="font-size:16px;"> The hiring process is impartial.</span>|<span style="font-size:16px;">The hiring process meets ethical and moral standards.</span>|<span style="font-size:16px;"> The hiring process is free from biases.</span>|<span style="font-size:16px;">Being able to object to a d…	Somewhat agree	Somewhat agree	>10 years		LowStatusCondition	Introduction_DV_1	Q2.1|Q2.2|Q2.3
2021-05-17 06:23:00	2021-05-17 06:26:01	IP Address		100	181	True	2021-05-17 06:26:02								anonymous	EN	I agree	Female	23	White, Caucasian, Anglo, European American; not Hispanic					Not a lot of big retail experience, niche market, long time since last interview	Neither agree nor disagree	Neither agree nor disagree	Neither agree nor disagree	I feel that the other job candidates are more experienced than I am.|I feel that the other candidates have more status than I do.|I feel that the other job candidates are more qualified than I am.	I want to be interviewed by the Manager	<span style="font-size:16px;">I want to be interviewed by the Artificial Intelligence (AI)</span>|<span style="font-size:16px;"> I want to be interviewed by the Manager</span>	Moderately important	Moderately important	Very important	Extremely important	Extremely important	Extremely important	Extremely important	Extremely important	<span style="font-size:16px;">Ability to express views and opinions during the hiring process.</span>|<span style="font-size:16px;">Being able to influence the hiring process.</span>|<span style="font-size:16px;"> The hiring process is impartial.</span>|<span style="font-size:16px;">Being able to object to a decision that results from the hiring process.</span>|<span style="font-size:16px;">This …	Agree	Agree	5-10 years		LowStatusCondition	Introduction_DV_2	Q2.1|Q2.2|Q2.3
2021-05-17 06:20:02	2021-05-17 06:27:06	IP Address		100	424	True	2021-05-17 06:27:06								anonymous	EN	I agree	Female	54	White, Caucasian, Anglo, European American; not Hispanic				longevity, skills, performance		Somewhat disagree	Somewhat disagree	Somewhat disagree	I feel that the other candidates have more status than I do.|I feel that the other job candidates are more qualified than I am.|I feel that the other job candidates are more experienced than I am.	I want to be interviewed by the Manager	<span style="font-size:16px;"> I want to be interviewed by the Manager</span>|<span style="font-size:16px;">I want to be interviewed by the Artificial Intelligence (AI)</span>	Very important	Very important	Very important	Very important	Very important	Slightly important	Very important	Extremely important	<span style="font-size:16px;">Being able to object to a decision that results from the hiring process.</span>|<span style="font-size:16px;">The hiring process meets ethical and moral standards.</span>|<span style="font-size:16px;">Ability to express views and opinions during the hiring process.</span>|<span style="font-size:16px;">Being able to influence the hiring process.</span>|<span style="fo…	Somewhat agree	Somewhat disagree	>10 years		HighStatusCondition	Introduction_DV_2	Q2.1|Q2.2|Q2.3
2021-05-17 06:18:03	2021-05-17 06:27:44	IP Address		100	580	True	2021-05-17 06:27:45								anonymous	EN	I agree	Male	25	White, Caucasian, Anglo, European American; not Hispanic					i would develop lack of interest in my current working place, my current work place would experience a drop in productive as i begin to show signs of lack of interest, lack of support.	Somewhat disagree	Strongly agree	Somewhat disagree	I feel that the other job candidates are more experienced than I am.|I feel that the other candidates have more status than I do.|I feel that the other job candidates are more qualified than I am.	I want to be interviewed by the Manager	<span style="font-size:16px;">I want to be interviewed by the Artificial Intelligence (AI)</span>|<span style="font-size:16px;"> I want to be interviewed by the Manager</span>	Very important	Not at all important	Moderately important	Extremely important	Slightly important	Extremely important	Extremely important	Extremely important	<span style="font-size:16px;"> The hiring process is free from biases.</span>|<span style="font-size:16px;"> Hiring criteria being applied consistently across applicants.</span>|<span style="font-size:16px;"> The hiring process is impartial.</span>|<span style="font-size:16px;">This is an attention check, please select extremely important.</span>|<span style="font-size:16px;">The hiring process m…	Agree	Strongly agree	3-5 years		LowStatusCondition	Introduction_DV_2	Q2.1|Q2.2|Q2.3
2021-05-17 06:23:11	2021-05-17 06:29:02	IP Address		100	350	True	2021-05-17 06:29:02								anonymous	EN	I agree	Male	49	Hispanic or Latino, including Mexican American, Central American, and others					lack of growth, overworked, need more salary	Somewhat disagree	Somewhat disagree	Somewhat disagree	I feel that the other candidates have more status than I do.|I feel that the other job candidates are more qualified than I am.|I feel that the other job candidates are more experienced than I am.	I want to be interviewed by the Manager	<span style="font-size:16px;"> I want to be interviewed by the Manager</span>|<span style="font-size:16px;">I want to be interviewed by the Artificial Intelligence (AI)</span>	Extremely important	Slightly important	Moderately important	Extremely important	Extremely important	Extremely important	Extremely important	Extremely important	<span style="font-size:16px;"> Hiring criteria being applied consistently across applicants.</span>|<span style="font-size:16px;"> The hiring process is impartial.</span>|<span style="font-size:16px;">Ability to express views and opinions during the hiring process.</span>|<span style="font-size:16px;">Being able to object to a decision that results from the hiring process.</span>|<span style="fon…	Somewhat agree	Somewhat agree	>10 years		LowStatusCondition	Introduction_DV_2	Q2.1|Q2.2|Q2.3
2021-05-17 06:24:27	2021-05-17 06:31:10	IP Address		100	402	True	2021-05-17 06:31:10								anonymous	EN	I agree	Female	36	White, Caucasian, Anglo, European American; not Hispanic				Safety net - already have a job and secure, well respected, experience		Neither agree nor disagree	Neither agree nor disagree	Somewhat disagree	I feel that the other job candidates are more experienced than I am.|I feel that the other job candidates are more qualified than I am.|I feel that the other candidates have more status than I do.	I want to be interviewed by the Manager	<span style="font-size:16px;"> I want to be interviewed by the Manager</span>|<span style="font-size:16px;">I want to be interviewed by the Artificial Intelligence (AI)</span>	Very important	Very important	Very important	Very important	Moderately important	Very important	Extremely important	Extremely important	<span style="font-size:16px;"> The hiring process is impartial.</span>|<span style="font-size:16px;">Being able to object to a decision that results from the hiring process.</span>|<span style="font-size:16px;"> The hiring process is free from biases.</span>|<span style="font-size:16px;">This is an attention check, please select extremely important.</span>|<span style="font-size:16px;">Being able…	Somewhat agree	Somewhat agree	>10 years		HighStatusCondition	Introduction_DV_1	Q2.1|Q2.2|Q2.3
2021-05-17 06:28:57	2021-05-17 06:31:18	IP Address		100	140	True	2021-05-17 06:31:18								anonymous	EN	I agree	Male	41	White, Caucasian, Anglo, European American; not Hispanic					lack of respect, lack of prestige, lack of relevant experience	Strongly disagree	Somewhat agree	Strongly disagree	I feel that the other job candidates are more qualified than I am.|I feel that the other candidates have more status than I do.|I feel that the other job candidates are more experienced than I am.	I want to be interviewed by the Artificial Intelligence (AI)	<span style="font-size:16px;"> I want to be interviewed by the Manager</span>|<span style="font-size:16px;">I want to be interviewed by the Artificial Intelligence (AI)</span>	Slightly important	Slightly important	Slightly important	Extremely important	Extremely important	Extremely important	Extremely important	Extremely important	<span style="font-size:16px;">This is an attention check, please select extremely important.</span>|<span style="font-size:16px;"> The hiring process is free from biases.</span>|<span style="font-size:16px;"> Hiring criteria being applied consistently across applicants.</span>|<span style="font-size:16px;">Being able to influence the hiring process.</span>|<span style="font-size:16px;"> The hirin…	Somewhat agree	Agree	>10 years		LowStatusCondition	Introduction_DV_1	Q2.1|Q2.2|Q2.3
2021-05-17 06:29:09	2021-05-17 06:31:39	IP Address		100	150	True	2021-05-17 06:31:40								anonymous	EN	I agree	Male	37	White, Caucasian, Anglo, European American; not Hispanic				security as you don't need a job, confidence given past success in it, negotiating from a place of strength		Somewhat disagree	Somewhat disagree	Somewhat disagree	I feel that the other candidates have more status than I do.|I feel that the other job candidates are more qualified than I am.|I feel that the other job candidates are more experienced than I am.	I want to be interviewed by the Manager	<span style="font-size:16px;"> I want to be interviewed by the Manager</span>|<span style="font-size:16px;">I want to be interviewed by the Artificial Intelligence (AI)</span>	Very important	Very important	Not at all important	Moderately important	Moderately important	Moderately important	Slightly important	Extremely important	<span style="font-size:16px;"> The hiring process is impartial.</span>|<span style="font-size:16px;">The hiring process meets ethical and moral standards.</span>|<span style="font-size:16px;"> The hiring process is free from biases.</span>|<span style="font-size:16px;">Ability to express views and opinions during the hiring process.</span>|<span style="font-size:16px;">This is an attention check,…	Agree	Agree	>10 years		HighStatusCondition	Introduction_DV_2	Q2.1|Q2.2|Q2.3
2021-05-17 06:29:24	2021-05-17 06:31:42	IP Address		100	138	True	2021-05-17 06:31:42								anonymous	EN	I agree	Male	35	White, Caucasian, Anglo, European American; not Hispanic				you are widely respected, its in the same field, you are good at it		Neither agree nor disagree	Somewhat disagree	Somewhat disagree	I feel that the other job candidates are more qualified than I am.|I feel that the other job candidates are more experienced than I am.|I feel that the other candidates have more status than I do.	I want to be interviewed by the Manager	<span style="font-size:16px;">I want to be interviewed by the Artificial Intelligence (AI)</span>|<span style="font-size:16px;"> I want to be interviewed by the Manager</span>	Very important	Moderately important	Slightly important	Moderately important	Moderately important	Very important	Moderately important	Extremely important	<span style="font-size:16px;"> Hiring criteria being applied consistently across applicants.</span>|<span style="font-size:16px;">This is an attention check, please select extremely important.</span>|<span style="font-size:16px;">Ability to express views and opinions during the hiring process.</span>|<span style="font-size:16px;">Being able to object to a decision that results from the hiring pro…	Somewhat agree	Somewhat agree	>10 years		HighStatusCondition	Introduction_DV_2	Q2.1|Q2.2|Q2.3
2021-05-17 06:27:57	2021-05-17 06:32:23	IP Address		100	266	True	2021-05-17 06:32:24								anonymous	EN	I agree	Female	35	White, Caucasian, Anglo, European American; not Hispanic					Not seen as a respectable job. Does not come with a lot of experience in a big company. Does not require as much skill as a job in a big company.	Somewhat disagree	Neither agree nor disagree	Somewhat disagree	I feel that the other job candidates are more qualified than I am.|I feel that the other candidates have more status than I do.|I feel that the other job candidates are more experienced than I am.	I want to be interviewed by the Artificial Intelligence (AI)	<span style="font-size:16px;">I want to be interviewed by the Artificial Intelligence (AI)</span>|<span style="font-size:16px;"> I want to be interviewed by the Manager</span>	Moderately important	Slightly important	Slightly important	Very important	Very important	Very important	Moderately important	Extremely important	<span style="font-size:16px;"> The hiring process is impartial.</span>|<span style="font-size:16px;">This is an attention check, please select extremely important.</span>|<span style="font-size:16px;">The hiring process meets ethical and moral standards.</span>|<span style="font-size:16px;">Ability to express views and opinions during the hiring process.</span>|<span style="font-size:16px;"> Hiri…	Neutral	Agree	>10 years		LowStatusCondition	Introduction_DV_2	Q2.1|Q2.2|Q2.3
2021-05-17 06:28:19	2021-05-17 06:32:51	IP Address		100	271	True	2021-05-17 06:32:51								anonymous	EN	I agree	Male	56	White, Caucasian, Anglo, European American; not Hispanic					Lack of support, poor chances, apathy.	Somewhat disagree	Somewhat agree	Neither agree nor disagree	I feel that the other job candidates are more experienced than I am.|I feel that the other job candidates are more qualified than I am.|I feel that the other candidates have more status than I do.	I want to be interviewed by the Manager	<span style="font-size:16px;">I want to be interviewed by the Artificial Intelligence (AI)</span>|<span style="font-size:16px;"> I want to be interviewed by the Manager</span>	Very important	Extremely important	Moderately important	Extremely important	Extremely important	Extremely important	Extremely important	Extremely important	<span style="font-size:16px;">The hiring process meets ethical and moral standards.</span>|<span style="font-size:16px;">Ability to express views and opinions during the hiring process.</span>|<span style="font-size:16px;"> The hiring process is impartial.</span>|<span style="font-size:16px;">Being able to influence the hiring process.</span>|<span style="font-size:16px;">Being able to object to …	Neutral	Agree	>10 years		LowStatusCondition	Introduction_DV_2	Q2.1|Q2.2|Q2.3
2021-05-17 06:27:43	2021-05-17 06:33:22	IP Address		100	339	True	2021-05-17 06:33:23								anonymous	EN	I agree	Female	68	White, Caucasian, Anglo, European American; not Hispanic					I have little opportunity to show off my skills and abilities. People think that I am not assertive or have leadership abilities. People think that I am lazy.	Somewhat agree	Neither agree nor disagree	Somewhat agree	I feel that the other candidates have more status than I do.|I feel that the other job candidates are more experienced than I am.|I feel that the other job candidates are more qualified than I am.	I want to be interviewed by the Manager	<span style="font-size:16px;">I want to be interviewed by the Artificial Intelligence (AI)</span>|<span style="font-size:16px;"> I want to be interviewed by the Manager</span>	Extremely important	Extremely important	Very important	Extremely important	Extremely important	Moderately important	Very important	Extremely important	<span style="font-size:16px;">Being able to influence the hiring process.</span>|<span style="font-size:16px;">Being able to object to a decision that results from the hiring process.</span>|<span style="font-size:16px;">The hiring process meets ethical and moral standards.</span>|<span style="font-size:16px;">This is an attention check, please select extremely important.</span>|<span style="font…	Somewhat disagree	Somewhat disagree	>10 years		LowStatusCondition	Introduction_DV_1	Q2.1|Q2.2|Q2.3
2021-05-17 06:27:21	2021-05-17 06:33:36	IP Address		100	374	True	2021-05-17 06:33:36								anonymous	EN	I agree	Female	51	White, Caucasian, Anglo, European American; not Hispanic				I hold a top position in my store, I have a lot of experience, and I'm well respected.		Somewhat disagree	Somewhat disagree	Somewhat disagree	I feel that the other candidates have more status than I do.|I feel that the other job candidates are more experienced than I am.|I feel that the other job candidates are more qualified than I am.	I want to be interviewed by the Manager	<span style="font-size:16px;">I want to be interviewed by the Artificial Intelligence (AI)</span>|<span style="font-size:16px;"> I want to be interviewed by the Manager</span>	Very important	Very important	Not at all important	Slightly important	Moderately important	Slightly important	Moderately important	Extremely important	<span style="font-size:16px;">Being able to object to a decision that results from the hiring process.</span>|<span style="font-size:16px;"> Hiring criteria being applied consistently across applicants.</span>|<span style="font-size:16px;">Ability to express views and opinions during the hiring process.</span>|<span style="font-size:16px;"> The hiring process is free from biases.</span>|<span sty…	Agree	Agree	>10 years		HighStatusCondition	Introduction_DV_1	Q2.1|Q2.2|Q2.3
2021-05-17 06:28:12	2021-05-17 06:33:39	IP Address		100	327	True	2021-05-17 06:33:39								anonymous	EN	I agree	Female	61	Hispanic or Latino, including Mexican American, Central American, and others				Alway at work on time, hard worker, get along with coworkers		Somewhat disagree	Somewhat disagree	Somewhat disagree	I feel that the other candidates have more status than I do.|I feel that the other job candidates are more experienced than I am.|I feel that the other job candidates are more qualified than I am.	I want to be interviewed by the Manager	<span style="font-size:16px;">I want to be interviewed by the Artificial Intelligence (AI)</span>|<span style="font-size:16px;"> I want to be interviewed by the Manager</span>	Very important	Moderately important	Moderately important	Moderately important	Very important	Moderately important	Very important	Extremely important	<span style="font-size:16px;">The hiring process meets ethical and moral standards.</span>|<span style="font-size:16px;"> The hiring process is free from biases.</span>|<span style="font-size:16px;">Being able to object to a decision that results from the hiring process.</span>|<span style="font-size:16px;">This is an attention check, please select extremely important.</span>|<span style="font-si…	Neutral	Somewhat agree	>10 years		HighStatusCondition	Introduction_DV_1	Q2.1|Q2.2|Q2.3
2021-05-17 06:30:23	2021-05-17 06:33:56	IP Address		100	213	True	2021-05-17 06:33:56								anonymous	EN	I agree	Female	24	White, Caucasian, Anglo, European American; not Hispanic				I am familar with my currant job, I already know the ropes, I know that I am good at my currant job.		Somewhat agree	Neither agree nor disagree	Somewhat agree	I feel that the other job candidates are more qualified than I am.|I feel that the other candidates have more status than I do.|I feel that the other job candidates are more experienced than I am.	I want to be interviewed by the Manager	<span style="font-size:16px;"> I want to be interviewed by the Manager</span>|<span style="font-size:16px;">I want to be interviewed by the Artificial Intelligence (AI)</span>	Very important	Slightly important	Moderately important	Extremely important	Moderately important	Moderately important	Very important	Extremely important	<span style="font-size:16px;">Being able to object to a decision that results from the hiring process.</span>|<span style="font-size:16px;">Being able to influence the hiring process.</span>|<span style="font-size:16px;">The hiring process meets ethical and moral standards.</span>|<span style="font-size:16px;"> The hiring process is free from biases.</span>|<span style="font-size:16px;">This is a…	Agree	Agree	< 1 year		HighStatusCondition	Introduction_DV_1	Q2.1|Q2.2|Q2.3
2021-05-17 06:30:27	2021-05-17 06:34:03	IP Address		100	216	True	2021-05-17 06:34:03								anonymous	EN	I agree	Female	55	White, Caucasian, Anglo, European American; not Hispanic					No advancement. being looked down on, not respected	Strongly agree	Strongly agree	Strongly agree	I feel that the other job candidates are more experienced than I am.|I feel that the other job candidates are more qualified than I am.|I feel that the other candidates have more status than I do.	I want to be interviewed by the Artificial Intelligence (AI)	<span style="font-size:16px;"> I want to be interviewed by the Manager</span>|<span style="font-size:16px;">I want to be interviewed by the Artificial Intelligence (AI)</span>	Very important	Moderately important	Very important	Very important	Very important	Very important	Very important	Extremely important	<span style="font-size:16px;"> The hiring process is impartial.</span>|<span style="font-size:16px;"> The hiring process is free from biases.</span>|<span style="font-size:16px;">This is an attention check, please select extremely important.</span>|<span style="font-size:16px;"> Hiring criteria being applied consistently across applicants.</span>|<span style="font-size:16px;">Being able to influe…	Somewhat agree	Agree	>10 years		LowStatusCondition	Introduction_DV_2	Q2.1|Q2.2|Q2.3
2021-05-17 06:27:33	2021-05-17 06:34:11	IP Address		100	398	True	2021-05-17 06:34:12								anonymous	EN	I agree	Female	52	White, Caucasian, Anglo, European American; not Hispanic				It shows that you are currently working in that field. Demonstrated that you have experience. It provides you with relevant references		Strongly disagree	Strongly disagree	Somewhat disagree	I feel that the other job candidates are more experienced than I am.|I feel that the other job candidates are more qualified than I am.|I feel that the other candidates have more status than I do.	I want to be interviewed by the Manager	<span style="font-size:16px;">I want to be interviewed by the Artificial Intelligence (AI)</span>|<span style="font-size:16px;"> I want to be interviewed by the Manager</span>	Extremely important	Extremely important	Moderately important	Extremely important	Extremely important	Extremely important	Extremely important	Extremely important	<span style="font-size:16px;">The hiring process meets ethical and moral standards.</span>|<span style="font-size:16px;"> Hiring criteria being applied consistently across applicants.</span>|<span style="font-size:16px;"> The hiring process is free from biases.</span>|<span style="font-size:16px;">Being able to object to a decision that results from the hiring process.</span>|<span style="font-si…	Somewhat agree	Agree	>10 years		HighStatusCondition	Introduction_DV_2	Q2.1|Q2.2|Q2.3
2021-05-17 06:32:38	2021-05-17 06:35:44	IP Address		100	185	True	2021-05-17 06:35:44								anonymous	EN	I agree	Female	27	White, Caucasian, Anglo, European American; not Hispanic					Lateral career move, no large store managerial experience, already not taken seriously in the current role you have.	Somewhat agree	Somewhat agree	Somewhat agree	I feel that the other job candidates are more qualified than I am.|I feel that the other candidates have more status than I do.|I feel that the other job candidates are more experienced than I am.	I want to be interviewed by the Artificial Intelligence (AI)	<span style="font-size:16px;">I want to be interviewed by the Artificial Intelligence (AI)</span>|<span style="font-size:16px;"> I want to be interviewed by the Manager</span>	Not at all important	Slightly important	Not at all important	Very important	Extremely important	Extremely important	Moderately important	Extremely important	<span style="font-size:16px;"> The hiring process is free from biases.</span>|<span style="font-size:16px;">This is an attention check, please select extremely important.</span>|<span style="font-size:16px;"> Hiring criteria being applied consistently across applicants.</span>|<span style="font-size:16px;">The hiring process meets ethical and moral standards.</span>|<span style="font-size:16px;">…	Somewhat agree	Agree	5-10 years		LowStatusCondition	Introduction_DV_1	Q2.1|Q2.2|Q2.3
2021-05-17 06:29:16	2021-05-17 06:35:48	IP Address		100	392	True	2021-05-17 06:35:48								anonymous	EN	I agree	Male	28	Mixed; Parents are from two different groups					not respected, no experience with bigger stores, competion from others with applicable experience	Somewhat disagree	Somewhat agree	Somewhat agree	I feel that the other candidates have more status than I do.|I feel that the other job candidates are more experienced than I am.|I feel that the other job candidates are more qualified than I am.	I want to be interviewed by the Artificial Intelligence (AI)	<span style="font-size:16px;"> I want to be interviewed by the Manager</span>|<span style="font-size:16px;">I want to be interviewed by the Artificial Intelligence (AI)</span>	Very important	Slightly important	Extremely important	Extremely important	Extremely important	Extremely important	Very important	Extremely important	<span style="font-size:16px;"> Hiring criteria being applied consistently across applicants.</span>|<span style="font-size:16px;">Ability to express views and opinions during the hiring process.</span>|<span style="font-size:16px;"> The hiring process is impartial.</span>|<span style="font-size:16px;">Being able to influence the hiring process.</span>|<span style="font-size:16px;">The hiring proc…	Agree	Disagree	3-5 years		LowStatusCondition	Introduction_DV_1	Q2.1|Q2.2|Q2.3
2021-05-17 06:31:33	2021-05-17 06:35:49	IP Address		100	255	True	2021-05-17 06:35:49								anonymous	EN	I agree	Female	20	Asian or Asian American, including Chinese, Japanese, and others				already familiar with the job requirement, established relationship with co-workers, history of success with current tasks		Strongly disagree	Somewhat disagree	Somewhat disagree	I feel that the other candidates have more status than I do.|I feel that the other job candidates are more experienced than I am.|I feel that the other job candidates are more qualified than I am.	I want to be interviewed by the Manager	<span style="font-size:16px;">I want to be interviewed by the Artificial Intelligence (AI)</span>|<span style="font-size:16px;"> I want to be interviewed by the Manager</span>	Very important	Very important	Very important	Slightly important	Very important	Very important	Very important	Extremely important	<span style="font-size:16px;">This is an attention check, please select extremely important.</span>|<span style="font-size:16px;"> Hiring criteria being applied consistently across applicants.</span>|<span style="font-size:16px;">Being able to influence the hiring process.</span>|<span style="font-size:16px;">The hiring process meets ethical and moral standards.</span>|<span style="font-size:16px…	Somewhat disagree	Disagree	1-3 years		HighStatusCondition	Introduction_DV_2	Q2.1|Q2.2|Q2.3
2021-05-17 06:33:10	2021-05-17 06:36:40	IP Address		100	210	True	2021-05-17 06:36:40								anonymous	EN	I agree	Female	30	White, Caucasian, Anglo, European American; not Hispanic					Low prestige, not well supported, less opportunities for growth	Somewhat agree	Strongly agree	Somewhat agree	I feel that the other job candidates are more experienced than I am.|I feel that the other candidates have more status than I do.|I feel that the other job candidates are more qualified than I am.	I want to be interviewed by the Manager	<span style="font-size:16px;"> I want to be interviewed by the Manager</span>|<span style="font-size:16px;">I want to be interviewed by the Artificial Intelligence (AI)</span>	Extremely important	Extremely important	Not at all important	Slightly important	Slightly important	Slightly important	Very important	Extremely important	<span style="font-size:16px;">The hiring process meets ethical and moral standards.</span>|<span style="font-size:16px;"> The hiring process is free from biases.</span>|<span style="font-size:16px;"> The hiring process is impartial.</span>|<span style="font-size:16px;">Being able to influence the hiring process.</span>|<span style="font-size:16px;">Being able to object to a decision that results …	Strongly agree	Strongly agree	>10 years		LowStatusCondition	Introduction_DV_1	Q2.1|Q2.2|Q2.3
2021-05-17 06:32:53	2021-05-17 06:37:23	IP Address		100	269	True	2021-05-17 06:37:23								anonymous	EN	I agree	Female	19	White, Caucasian, Anglo, European American; not Hispanic				Relevant experience, contacts for references, salary reference		Neither agree nor disagree	Somewhat disagree	Somewhat disagree	I feel that the other job candidates are more experienced than I am.|I feel that the other candidates have more status than I do.|I feel that the other job candidates are more qualified than I am.	I want to be interviewed by the Manager	<span style="font-size:16px;"> I want to be interviewed by the Manager</span>|<span style="font-size:16px;">I want to be interviewed by the Artificial Intelligence (AI)</span>	Extremely important	Extremely important	Extremely important	Very important	Extremely important	Moderately important	Extremely important	Extremely important	<span style="font-size:16px;">Ability to express views and opinions during the hiring process.</span>|<span style="font-size:16px;">Being able to object to a decision that results from the hiring process.</span>|<span style="font-size:16px;">The hiring process meets ethical and moral standards.</span>|<span style="font-size:16px;"> The hiring process is free from biases.</span>|<span style="font-…	Neutral	Somewhat agree	< 1 year		HighStatusCondition	Introduction_DV_2	Q2.1|Q2.2|Q2.3
2021-05-17 06:29:43	2021-05-17 06:38:03	IP Address		100	499	True	2021-05-17 06:38:03								anonymous	EN	I agree	Female	29	Asian or Asian American, including Chinese, Japanese, and others				I have experience in dealing with customers. I am well respected by others in the profession, and have support from co-workers		Neither agree nor disagree	Somewhat disagree	Neither agree nor disagree	I feel that the other job candidates are more experienced than I am.|I feel that the other job candidates are more qualified than I am.|I feel that the other candidates have more status than I do.	I want to be interviewed by the Artificial Intelligence (AI)	<span style="font-size:16px;"> I want to be interviewed by the Manager</span>|<span style="font-size:16px;">I want to be interviewed by the Artificial Intelligence (AI)</span>	Moderately important	Moderately important	Very important	Extremely important	Extremely important	Extremely important	Extremely important	Extremely important	<span style="font-size:16px;">Being able to influence the hiring process.</span>|<span style="font-size:16px;">This is an attention check, please select extremely important.</span>|<span style="font-size:16px;">Ability to express views and opinions during the hiring process.</span>|<span style="font-size:16px;"> The hiring process is impartial.</span>|<span style="font-size:16px;">Being able to o…	Agree	Agree	< 1 year		HighStatusCondition	Introduction_DV_2	Q2.1|Q2.2|Q2.3
2021-05-17 06:32:18	2021-05-17 06:38:43	IP Address		100	384	True	2021-05-17 06:38:43								anonymous	EN	I agree	Male	30	Asian or Asian American, including Chinese, Japanese, and others				Professional skills, industry experience, leadership and teamwork ability.		Somewhat disagree	Somewhat disagree	Somewhat disagree	I feel that the other job candidates are more qualified than I am.|I feel that the other candidates have more status than I do.|I feel that the other job candidates are more experienced than I am.	I want to be interviewed by the Manager	<span style="font-size:16px;">I want to be interviewed by the Artificial Intelligence (AI)</span>|<span style="font-size:16px;"> I want to be interviewed by the Manager</span>	Extremely important	Moderately important	Very important	Very important	Extremely important	Very important	Extremely important	Extremely important	<span style="font-size:16px;">Being able to influence the hiring process.</span>|<span style="font-size:16px;"> Hiring criteria being applied consistently across applicants.</span>|<span style="font-size:16px;">Being able to object to a decision that results from the hiring process.</span>|<span style="font-size:16px;">Ability to express views and opinions during the hiring process.</span>|<span …	Strongly agree	Strongly agree	5-10 years		HighStatusCondition	Introduction_DV_1	Q2.1|Q2.2|Q2.3
2021-05-17 06:26:15	2021-05-17 06:39:06	IP Address		100	770	True	2021-05-17 06:39:06								anonymous	EN	I agree	Female	21	Asian or Asian American, including Chinese, Japanese, and others					Lack of career skills/progression, worked at an insignificant smaller business, not respected by most people in the industry due to my current job.	Strongly agree	Strongly agree	Strongly agree	I feel that the other candidates have more status than I do.|I feel that the other job candidates are more experienced than I am.|I feel that the other job candidates are more qualified than I am.	I want to be interviewed by the Manager	<span style="font-size:16px;"> I want to be interviewed by the Manager</span>|<span style="font-size:16px;">I want to be interviewed by the Artificial Intelligence (AI)</span>	Moderately important	Extremely important	Slightly important	Very important	Very important	Extremely important	Extremely important	Extremely important	<span style="font-size:16px;">Ability to express views and opinions during the hiring process.</span>|<span style="font-size:16px;">Being able to influence the hiring process.</span>|<span style="font-size:16px;"> Hiring criteria being applied consistently across applicants.</span>|<span style="font-size:16px;"> The hiring process is impartial.</span>|<span style="font-size:16px;"> The hiring pro…	Neutral	Somewhat disagree	1-3 years		LowStatusCondition	Introduction_DV_1	Q2.1|Q2.2|Q2.3
2021-05-17 06:37:35	2021-05-17 06:40:15	IP Address		100	160	True	2021-05-17 06:40:16								anonymous	EN	I agree	Male	41	Asian or Asian American, including Chinese, Japanese, and others					looked down upon. harder to get respect for new job application. may be viewed as lacking experience	Strongly disagree	Somewhat agree	Strongly disagree	I feel that the other job candidates are more qualified than I am.|I feel that the other job candidates are more experienced than I am.|I feel that the other candidates have more status than I do.	I want to be interviewed by the Artificial Intelligence (AI)	<span style="font-size:16px;"> I want to be interviewed by the Manager</span>|<span style="font-size:16px;">I want to be interviewed by the Artificial Intelligence (AI)</span>	Not at all important	Slightly important	Very important	Extremely important	Extremely important	Extremely important	Very important	Extremely important	<span style="font-size:16px;">This is an attention check, please select extremely important.</span>|<span style="font-size:16px;"> The hiring process is free from biases.</span>|<span style="font-size:16px;">Being able to object to a decision that results from the hiring process.</span>|<span style="font-size:16px;"> The hiring process is impartial.</span>|<span style="font-size:16px;"> Hiring cr…	Somewhat agree	Strongly agree	>10 years		LowStatusCondition	Introduction_DV_2	Q2.1|Q2.2|Q2.3
2021-05-17 06:35:53	2021-05-17 06:40:24	IP Address		100	271	True	2021-05-17 06:40:25								anonymous	EN	I agree	Male	25	Asian or Asian American, including Chinese, Japanese, and others					I possess very low relevant experience. The store that I've been working on is quite insignificant, so the hiring team will also look down upon my application. Further, as I have been working on a single store for most of my career, the hiring team will also doubt my ambition and career choices.	Strongly agree	Somewhat agree	Strongly agree	I feel that the other job candidates are more qualified than I am.|I feel that the other candidates have more status than I do.|I feel that the other job candidates are more experienced than I am.	I want to be interviewed by the Manager	<span style="font-size:16px;"> I want to be interviewed by the Manager</span>|<span style="font-size:16px;">I want to be interviewed by the Artificial Intelligence (AI)</span>	Extremely important	Extremely important	Very important	Moderately important	Not at all important	Slightly important	Moderately important	Extremely important	<span style="font-size:16px;"> The hiring process is impartial.</span>|<span style="font-size:16px;"> The hiring process is free from biases.</span>|<span style="font-size:16px;">The hiring process meets ethical and moral standards.</span>|<span style="font-size:16px;">Being able to object to a decision that results from the hiring process.</span>|<span style="font-size:16px;">This is an attentio…	Strongly agree	Strongly agree	1-3 years		LowStatusCondition	Introduction_DV_2	Q2.1|Q2.2|Q2.3
2021-05-17 06:32:33	2021-05-17 06:40:37	IP Address		100	484	True	2021-05-17 06:40:38								anonymous	EN	I agree	Female	27	Hispanic or Latino, including Mexican American, Central American, and others				Expirence, respect, brain		Neither agree nor disagree	Neither agree nor disagree	Neither agree nor disagree	I feel that the other job candidates are more experienced than I am.|I feel that the other job candidates are more qualified than I am.|I feel that the other candidates have more status than I do.	I want to be interviewed by the Artificial Intelligence (AI)	<span style="font-size:16px;">I want to be interviewed by the Artificial Intelligence (AI)</span>|<span style="font-size:16px;"> I want to be interviewed by the Manager</span>	Very important	Moderately important	Moderately important	Moderately important	Moderately important	Moderately important	Very important	Extremely important	<span style="font-size:16px;">This is an attention check, please select extremely important.</span>|<span style="font-size:16px;">Being able to influence the hiring process.</span>|<span style="font-size:16px;">The hiring process meets ethical and moral standards.</span>|<span style="font-size:16px;"> The hiring process is free from biases.</span>|<span style="font-size:16px;"> The hiring process…	Somewhat agree	Agree	< 1 year		HighStatusCondition	Introduction_DV_2	Q2.1|Q2.2|Q2.3
2021-05-17 06:38:29	2021-05-17 06:41:16	IP Address		100	167	True	2021-05-17 06:41:16								anonymous	EN	I agree	Female	23	Black or African American					no respect, not a big store, less experience maybe	Neither agree nor disagree	Neither agree nor disagree	Somewhat agree	I feel that the other candidates have more status than I do.|I feel that the other job candidates are more qualified than I am.|I feel that the other job candidates are more experienced than I am.	I want to be interviewed by the Artificial Intelligence (AI)	<span style="font-size:16px;"> I want to be interviewed by the Manager</span>|<span style="font-size:16px;">I want to be interviewed by the Artificial Intelligence (AI)</span>	Moderately important	Moderately important	Moderately important	Very important	Very important	Very important	Very important	Extremely important	<span style="font-size:16px;">Being able to influence the hiring process.</span>|<span style="font-size:16px;">This is an attention check, please select extremely important.</span>|<span style="font-size:16px;"> The hiring process is free from biases.</span>|<span style="font-size:16px;"> The hiring process is impartial.</span>|<span style="font-size:16px;">The hiring process meets ethical and mo…	Somewhat agree	Agree	1-3 years		LowStatusCondition	Introduction_DV_1	Q2.1|Q2.2|Q2.3
2021-05-17 06:37:47	2021-05-17 06:41:17	IP Address		100	210	True	2021-05-17 06:41:18								anonymous	EN	I agree	Male	36	White, Caucasian, Anglo, European American; not Hispanic				respected, well established, experienced		Somewhat disagree	Somewhat disagree	Somewhat disagree	I feel that the other job candidates are more qualified than I am.|I feel that the other job candidates are more experienced than I am.|I feel that the other candidates have more status than I do.	I want to be interviewed by the Manager	<span style="font-size:16px;"> I want to be interviewed by the Manager</span>|<span style="font-size:16px;">I want to be interviewed by the Artificial Intelligence (AI)</span>	Very important	Very important	Very important	Moderately important	Moderately important	Moderately important	Very important	Extremely important	<span style="font-size:16px;">Being able to influence the hiring process.</span>|<span style="font-size:16px;">Ability to express views and opinions during the hiring process.</span>|<span style="font-size:16px;">The hiring process meets ethical and moral standards.</span>|<span style="font-size:16px;">This is an attention check, please select extremely important.</span>|<span style="font-size:16…	Somewhat agree	Agree	>10 years		HighStatusCondition	Introduction_DV_1	Q2.1|Q2.2|Q2.3
2021-05-17 06:38:30	2021-05-17 06:41:56	IP Address		100	205	True	2021-05-17 06:41:56								anonymous	EN	I agree	Male	28	White, Caucasian, Anglo, European American; not Hispanic					Not a large store, therefore not a lot of publicity, therefore not a lot of respect	Somewhat disagree	Strongly agree	Strongly disagree	I feel that the other job candidates are more qualified than I am.|I feel that the other candidates have more status than I do.|I feel that the other job candidates are more experienced than I am.	I want to be interviewed by the Manager	<span style="font-size:16px;">I want to be interviewed by the Artificial Intelligence (AI)</span>|<span style="font-size:16px;"> I want to be interviewed by the Manager</span>	Extremely important	Very important	Extremely important	Very important	Moderately important	Very important	Moderately important	Extremely important	<span style="font-size:16px;">Being able to object to a decision that results from the hiring process.</span>|<span style="font-size:16px;"> The hiring process is free from biases.</span>|<span style="font-size:16px;">This is an attention check, please select extremely important.</span>|<span style="font-size:16px;"> Hiring criteria being applied consistently across applicants.</span>|<span style…	Agree	Strongly agree	3-5 years		LowStatusCondition	Introduction_DV_2	Q2.1|Q2.2|Q2.3
2021-05-17 06:39:33	2021-05-17 06:42:50	IP Address		100	197	True	2021-05-17 06:42:51								anonymous	EN	I agree	Male	38	White, Caucasian, Anglo, European American; not Hispanic					No respect, looked down upon and experience wont matter.	Somewhat agree	Somewhat agree	Somewhat agree	I feel that the other candidates have more status than I do.|I feel that the other job candidates are more experienced than I am.|I feel that the other job candidates are more qualified than I am.	I want to be interviewed by the Manager	<span style="font-size:16px;">I want to be interviewed by the Artificial Intelligence (AI)</span>|<span style="font-size:16px;"> I want to be interviewed by the Manager</span>	Extremely important	Very important	Very important	Moderately important	Extremely important	Extremely important	Extremely important	Extremely important	<span style="font-size:16px;">The hiring process meets ethical and moral standards.</span>|<span style="font-size:16px;"> The hiring process is free from biases.</span>|<span style="font-size:16px;">Ability to express views and opinions during the hiring process.</span>|<span style="font-size:16px;"> The hiring process is impartial.</span>|<span style="font-size:16px;">Being able to influence the…	Somewhat agree	Somewhat agree	>10 years		LowStatusCondition	Introduction_DV_2	Q2.1|Q2.2|Q2.3
2021-05-17 06:37:38	2021-05-17 06:42:58	IP Address		100	319	True	2021-05-17 06:42:58								anonymous	EN	I agree	Female	40	White, Caucasian, Anglo, European American; not Hispanic				One upside is experience in the field of work. Another upside is respect and the last upside is support of many people.		Strongly disagree	Strongly disagree	Strongly disagree	I feel that the other job candidates are more experienced than I am.|I feel that the other job candidates are more qualified than I am.|I feel that the other candidates have more status than I do.	I want to be interviewed by the Manager	<span style="font-size:16px;">I want to be interviewed by the Artificial Intelligence (AI)</span>|<span style="font-size:16px;"> I want to be interviewed by the Manager</span>	Extremely important	Extremely important	Moderately important	Very important	Very important	Very important	Extremely important	Extremely important	<span style="font-size:16px;">Being able to object to a decision that results from the hiring process.</span>|<span style="font-size:16px;">This is an attention check, please select extremely important.</span>|<span style="font-size:16px;"> The hiring process is impartial.</span>|<span style="font-size:16px;">Ability to express views and opinions during the hiring process.</span>|<span style="fon…	Agree	Agree	5-10 years		HighStatusCondition	Introduction_DV_2	Q2.1|Q2.2|Q2.3
2021-05-17 06:36:20	2021-05-17 06:44:02	IP Address		100	462	True	2021-05-17 06:44:03								anonymous	EN	I agree	Male	51	Hispanic or Latino, including Mexican American, Central American, and others				I work at home responding surveys as source of income		Strongly disagree	Strongly disagree	Strongly disagree	I feel that the other job candidates are more experienced than I am.|I feel that the other job candidates are more qualified than I am.|I feel that the other candidates have more status than I do.	I want to be interviewed by the Artificial Intelligence (AI)	<span style="font-size:16px;">I want to be interviewed by the Artificial Intelligence (AI)</span>|<span style="font-size:16px;"> I want to be interviewed by the Manager</span>	Not at all important	Extremely important	Extremely important	Extremely important	Extremely important	Extremely important	Extremely important	Extremely important	<span style="font-size:16px;">Being able to influence the hiring process.</span>|<span style="font-size:16px;">This is an attention check, please select extremely important.</span>|<span style="font-size:16px;"> The hiring process is impartial.</span>|<span style="font-size:16px;">The hiring process meets ethical and moral standards.</span>|<span style="font-size:16px;"> Hiring criteria being app…	Neutral	Strongly agree	>10 years		HighStatusCondition	Introduction_DV_2	Q2.1|Q2.2|Q2.3
2021-05-17 06:41:58	2021-05-17 06:44:36	IP Address		100	157	True	2021-05-17 06:44:36								anonymous	EN	I agree	Female	21	Mixed; Parents are from two different groups					it is not very impressive, it is not prestigious, you don't have experience in management	Neither agree nor disagree	Strongly agree	Somewhat agree	I feel that the other job candidates are more experienced than I am.|I feel that the other candidates have more status than I do.|I feel that the other job candidates are more qualified than I am.	I want to be interviewed by the Manager	<span style="font-size:16px;">I want to be interviewed by the Artificial Intelligence (AI)</span>|<span style="font-size:16px;"> I want to be interviewed by the Manager</span>	Extremely important	Extremely important	Moderately important	Very important	Very important	Very important	Very important	Extremely important	<span style="font-size:16px;">Being able to object to a decision that results from the hiring process.</span>|<span style="font-size:16px;"> Hiring criteria being applied consistently across applicants.</span>|<span style="font-size:16px;">This is an attention check, please select extremely important.</span>|<span style="font-size:16px;"> The hiring process is impartial.</span>|<span style="font-…	Agree	Agree	1-3 years		LowStatusCondition	Introduction_DV_1	Q2.1|Q2.2|Q2.3
2021-05-17 06:42:38	2021-05-17 06:45:00	IP Address		100	141	True	2021-05-17 06:45:00								anonymous	EN	I agree	Male	33	White, Caucasian, Anglo, European American; not Hispanic				I am respected, it is well known and I am generally happy		Somewhat disagree	Somewhat disagree	Somewhat disagree	I feel that the other job candidates are more qualified than I am.|I feel that the other candidates have more status than I do.|I feel that the other job candidates are more experienced than I am.	I want to be interviewed by the Manager	<span style="font-size:16px;"> I want to be interviewed by the Manager</span>|<span style="font-size:16px;">I want to be interviewed by the Artificial Intelligence (AI)</span>	Extremely important	Very important	Very important	Very important	Very important	Very important	Extremely important	Extremely important	<span style="font-size:16px;">Being able to influence the hiring process.</span>|<span style="font-size:16px;">Being able to object to a decision that results from the hiring process.</span>|<span style="font-size:16px;"> Hiring criteria being applied consistently across applicants.</span>|<span style="font-size:16px;"> The hiring process is free from biases.</span>|<span style="font-size:16px;">…	Somewhat agree	Somewhat agree	>10 years		HighStatusCondition	Introduction_DV_2	Q2.1|Q2.2|Q2.3
2021-05-17 06:35:17	2021-05-17 06:47:34	IP Address		100	737	True	2021-05-17 06:47:35								anonymous	EN	I agree	Male	32	White, Caucasian, Anglo, European American; not Hispanic				Am well respected, qualified retail		Strongly disagree	Strongly disagree	Somewhat disagree	I feel that the other candidates have more status than I do.|I feel that the other job candidates are more qualified than I am.|I feel that the other job candidates are more experienced than I am.	I want to be interviewed by the Artificial Intelligence (AI)	<span style="font-size:16px;">I want to be interviewed by the Artificial Intelligence (AI)</span>|<span style="font-size:16px;"> I want to be interviewed by the Manager</span>	Not at all important	Not at all important	Slightly important	Extremely important	Extremely important	Extremely important	Extremely important	Extremely important	<span style="font-size:16px;">Being able to object to a decision that results from the hiring process.</span>|<span style="font-size:16px;">The hiring process meets ethical and moral standards.</span>|<span style="font-size:16px;">This is an attention check, please select extremely important.</span>|<span style="font-size:16px;">Being able to influence the hiring process.</span>|<span style="font…	Strongly agree	Strongly agree	3-5 years		HighStatusCondition	Introduction_DV_2	Q2.1|Q2.2|Q2.3
2021-05-17 06:39:28	2021-05-17 06:47:42	IP Address		100	493	True	2021-05-17 06:47:42								anonymous	EN	I agree	Male	65	Hispanic or Latino, including Mexican American, Central American, and others				Responsibility qualify and honesty		Somewhat disagree	Somewhat disagree	Somewhat disagree	I feel that the other job candidates are more qualified than I am.|I feel that the other candidates have more status than I do.|I feel that the other job candidates are more experienced than I am.	I want to be interviewed by the Manager	<span style="font-size:16px;">I want to be interviewed by the Artificial Intelligence (AI)</span>|<span style="font-size:16px;"> I want to be interviewed by the Manager</span>	Very important	Very important	Very important	Very important	Very important	Very important	Extremely important	Extremely important	<span style="font-size:16px;">Ability to express views and opinions during the hiring process.</span>|<span style="font-size:16px;">This is an attention check, please select extremely important.</span>|<span style="font-size:16px;"> The hiring process is free from biases.</span>|<span style="font-size:16px;">Being able to object to a decision that results from the hiring process.</span>|<span sty…	Disagree	Agree	>10 years		HighStatusCondition	Introduction_DV_1	Q2.1|Q2.2|Q2.3
2021-05-17 06:45:42	2021-05-17 06:48:14	IP Address		100	151	True	2021-05-17 06:48:14								anonymous	EN	I agree	Male	39	White, Caucasian, Anglo, European American; not Hispanic					It's looked down upon. I have no support. Even though I enjoy my job, I feel inadequate.	Somewhat disagree	Somewhat agree	Somewhat disagree	I feel that the other job candidates are more experienced than I am.|I feel that the other job candidates are more qualified than I am.|I feel that the other candidates have more status than I do.	I want to be interviewed by the Artificial Intelligence (AI)	<span style="font-size:16px;">I want to be interviewed by the Artificial Intelligence (AI)</span>|<span style="font-size:16px;"> I want to be interviewed by the Manager</span>	Moderately important	Very important	Very important	Very important	Very important	Very important	Moderately important	Extremely important	<span style="font-size:16px;"> The hiring process is impartial.</span>|<span style="font-size:16px;">This is an attention check, please select extremely important.</span>|<span style="font-size:16px;">The hiring process meets ethical and moral standards.</span>|<span style="font-size:16px;">Being able to influence the hiring process.</span>|<span style="font-size:16px;"> Hiring criteria being app…	Neutral	Agree	>10 years		LowStatusCondition	Introduction_DV_2	Q2.1|Q2.2|Q2.3
2021-05-17 06:41:51	2021-05-17 06:48:34	IP Address		100	402	True	2021-05-17 06:48:34								anonymous	EN	I agree	Female	33	Hispanic or Latino, including Mexican American, Central American, and others				people may already have a preconceived notion of my abilities, i may not get the job for being considered overqualified, my current employer would find out and replace me		Somewhat disagree	Somewhat disagree	Somewhat disagree	I feel that the other job candidates are more qualified than I am.|I feel that the other job candidates are more experienced than I am.|I feel that the other candidates have more status than I do.	I want to be interviewed by the Manager	<span style="font-size:16px;">I want to be interviewed by the Artificial Intelligence (AI)</span>|<span style="font-size:16px;"> I want to be interviewed by the Manager</span>	Very important	Extremely important	Very important	Very important	Moderately important	Moderately important	Very important	Extremely important	<span style="font-size:16px;"> The hiring process is free from biases.</span>|<span style="font-size:16px;"> The hiring process is impartial.</span>|<span style="font-size:16px;">Being able to object to a decision that results from the hiring process.</span>|<span style="font-size:16px;">Ability to express views and opinions during the hiring process.</span>|<span style="font-size:16px;"> Hiring …	Agree	Agree	>10 years		HighStatusCondition	Introduction_DV_1	Q2.1|Q2.2|Q2.3
2021-05-17 06:44:38	2021-05-17 06:48:57	IP Address		100	259	True	2021-05-17 06:48:57								anonymous	EN	I agree	Male	52	White, Caucasian, Anglo, European American; not Hispanic					it is a lower paying job, it is less responsibility job. it is non respect role	Somewhat disagree	Somewhat agree	Somewhat disagree	I feel that the other job candidates are more experienced than I am.|I feel that the other job candidates are more qualified than I am.|I feel that the other candidates have more status than I do.	I want to be interviewed by the Manager	<span style="font-size:16px;"> I want to be interviewed by the Manager</span>|<span style="font-size:16px;">I want to be interviewed by the Artificial Intelligence (AI)</span>	Very important	Very important	Very important	Moderately important	Moderately important	Moderately important	Very important	Extremely important	<span style="font-size:16px;">The hiring process meets ethical and moral standards.</span>|<span style="font-size:16px;">Ability to express views and opinions during the hiring process.</span>|<span style="font-size:16px;"> The hiring process is free from biases.</span>|<span style="font-size:16px;"> The hiring process is impartial.</span>|<span style="font-size:16px;"> Hiring criteria being appl…	Somewhat agree	Somewhat disagree	>10 years		LowStatusCondition	Introduction_DV_1	Q2.1|Q2.2|Q2.3
2021-05-17 06:45:02	2021-05-17 06:49:07	IP Address		100	245	True	2021-05-17 06:49:07								anonymous	EN	I agree	Female	21	Other	Middle Eastern				Not well respected, lack of support, lack of connections.	Somewhat agree	Strongly agree	Somewhat agree	I feel that the other job candidates are more qualified than I am.|I feel that the other job candidates are more experienced than I am.|I feel that the other candidates have more status than I do.	I want to be interviewed by the Manager	<span style="font-size:16px;"> I want to be interviewed by the Manager</span>|<span style="font-size:16px;">I want to be interviewed by the Artificial Intelligence (AI)</span>	Very important	Moderately important	Very important	Extremely important	Extremely important	Extremely important	Extremely important	Extremely important	<span style="font-size:16px;">Being able to object to a decision that results from the hiring process.</span>|<span style="font-size:16px;">The hiring process meets ethical and moral standards.</span>|<span style="font-size:16px;">Ability to express views and opinions during the hiring process.</span>|<span style="font-size:16px;">Being able to influence the hiring process.</span>|<span style="fo…	Strongly agree	Strongly agree	3-5 years		LowStatusCondition	Introduction_DV_2	Q2.1|Q2.2|Q2.3
2021-05-17 06:40:52	2021-05-17 06:49:19	IP Address		100	506	True	2021-05-17 06:49:19								anonymous	EN	I agree	Female	33	Black or African American					Having to be overly busy, working overtime and not being consistent with one job	Neither agree nor disagree	Somewhat disagree	Somewhat disagree	I feel that the other job candidates are more qualified than I am.|I feel that the other candidates have more status than I do.|I feel that the other job candidates are more experienced than I am.	I want to be interviewed by the Artificial Intelligence (AI)	<span style="font-size:16px;">I want to be interviewed by the Artificial Intelligence (AI)</span>|<span style="font-size:16px;"> I want to be interviewed by the Manager</span>	Slightly important	Slightly important	Slightly important	Slightly important	Slightly important	Slightly important	Slightly important	Slightly important	<span style="font-size:16px;">This is an attention check, please select extremely important.</span>|<span style="font-size:16px;">Being able to influence the hiring process.</span>|<span style="font-size:16px;"> The hiring process is free from biases.</span>|<span style="font-size:16px;">The hiring process meets ethical and moral standards.</span>|<span style="font-size:16px;"> Hiring criteria be…	Neutral	Agree	3-5 years		LowStatusCondition	Introduction_DV_1	Q2.1|Q2.2|Q2.3
2021-05-17 06:45:41	2021-05-17 06:49:28	IP Address		100	227	True	2021-05-17 06:49:29								anonymous	EN	I agree	Male	38	White, Caucasian, Anglo, European American; not Hispanic				Current salary/bonus. Know how. Relationships		Somewhat disagree	Somewhat disagree	Somewhat disagree	I feel that the other job candidates are more experienced than I am.|I feel that the other candidates have more status than I do.|I feel that the other job candidates are more qualified than I am.	I want to be interviewed by the Manager	<span style="font-size:16px;"> I want to be interviewed by the Manager</span>|<span style="font-size:16px;">I want to be interviewed by the Artificial Intelligence (AI)</span>	Very important	Moderately important	Slightly important	Extremely important	Slightly important	Moderately important	Moderately important	Extremely important	<span style="font-size:16px;"> The hiring process is free from biases.</span>|<span style="font-size:16px;"> The hiring process is impartial.</span>|<span style="font-size:16px;"> Hiring criteria being applied consistently across applicants.</span>|<span style="font-size:16px;">Being able to influence the hiring process.</span>|<span style="font-size:16px;">Being able to object to a decision that…	Agree	Agree	>10 years		HighStatusCondition	Introduction_DV_1	Q2.1|Q2.2|Q2.3
2021-05-17 06:46:16	2021-05-17 06:49:29	IP Address		100	192	True	2021-05-17 06:49:29								anonymous	EN	I agree	Male	35	White, Caucasian, Anglo, European American; not Hispanic					Lower pay, lower social standing, less career growth	Neither agree nor disagree	Neither agree nor disagree	Neither agree nor disagree	I feel that the other candidates have more status than I do.|I feel that the other job candidates are more qualified than I am.|I feel that the other job candidates are more experienced than I am.	I want to be interviewed by the Manager	<span style="font-size:16px;">I want to be interviewed by the Artificial Intelligence (AI)</span>|<span style="font-size:16px;"> I want to be interviewed by the Manager</span>	Very important	Very important	Moderately important	Moderately important	Moderately important	Moderately important	Moderately important	Extremely important	<span style="font-size:16px;"> Hiring criteria being applied consistently across applicants.</span>|<span style="font-size:16px;">The hiring process meets ethical and moral standards.</span>|<span style="font-size:16px;"> The hiring process is free from biases.</span>|<span style="font-size:16px;"> The hiring process is impartial.</span>|<span style="font-size:16px;">Being able to influence the h…	Somewhat agree	Somewhat agree	>10 years		LowStatusCondition	Introduction_DV_1	Q2.1|Q2.2|Q2.3
2021-05-17 06:46:30	2021-05-17 06:50:12	IP Address		100	222	True	2021-05-17 06:50:12								anonymous	EN	I agree	Male	21	White, Caucasian, Anglo, European American; not Hispanic					If I perform badly at the current position, the managers may not like me, and someone else in my position could've applied as well.	Somewhat disagree	Somewhat disagree	Somewhat disagree	I feel that the other job candidates are more qualified than I am.|I feel that the other job candidates are more experienced than I am.|I feel that the other candidates have more status than I do.	I want to be interviewed by the Manager	<span style="font-size:16px;">I want to be interviewed by the Artificial Intelligence (AI)</span>|<span style="font-size:16px;"> I want to be interviewed by the Manager</span>	Very important	Very important	Slightly important	Slightly important	Slightly important	Slightly important	Moderately important	Extremely important	<span style="font-size:16px;">The hiring process meets ethical and moral standards.</span>|<span style="font-size:16px;">Being able to object to a decision that results from the hiring process.</span>|<span style="font-size:16px;"> The hiring process is impartial.</span>|<span style="font-size:16px;">This is an attention check, please select extremely important.</span>|<span style="font-size:16px…	Somewhat agree	Somewhat agree	1-3 years		LowStatusCondition	Introduction_DV_1	Q2.1|Q2.2|Q2.3
2021-05-17 06:47:21	2021-05-17 06:50:30	IP Address		100	188	True	2021-05-17 06:50:30								anonymous	EN	I agree	Female	29	White, Caucasian, Anglo, European American; not Hispanic				real-life experience to draw from when interviewing within the field that I already work in, support from multiple people in various positions/levels of authority, good reputation		Strongly disagree	Strongly disagree	Strongly disagree	I feel that the other candidates have more status than I do.|I feel that the other job candidates are more experienced than I am.|I feel that the other job candidates are more qualified than I am.	I want to be interviewed by the Manager	<span style="font-size:16px;">I want to be interviewed by the Artificial Intelligence (AI)</span>|<span style="font-size:16px;"> I want to be interviewed by the Manager</span>	Extremely important	Slightly important	Moderately important	Moderately important	Very important	Very important	Moderately important	Extremely important	<span style="font-size:16px;">The hiring process meets ethical and moral standards.</span>|<span style="font-size:16px;">Being able to influence the hiring process.</span>|<span style="font-size:16px;">This is an attention check, please select extremely important.</span>|<span style="font-size:16px;"> The hiring process is free from biases.</span>|<span style="font-size:16px;"> Hiring criteria be…	Somewhat agree	Agree	5-10 years		HighStatusCondition	Introduction_DV_1	Q2.1|Q2.2|Q2.3
2021-05-17 06:48:22	2021-05-17 06:50:57	IP Address		100	154	True	2021-05-17 06:50:57								anonymous	EN	I agree	Female	25	Hispanic or Latino, including Mexican American, Central American, and others					No one respects my position, I am looked down upon by my peers, and it could prevent me from getting a better job.	Strongly disagree	Strongly agree	Strongly disagree	I feel that the other candidates have more status than I do.|I feel that the other job candidates are more qualified than I am.|I feel that the other job candidates are more experienced than I am.	I want to be interviewed by the Artificial Intelligence (AI)	<span style="font-size:16px;">I want to be interviewed by the Artificial Intelligence (AI)</span>|<span style="font-size:16px;"> I want to be interviewed by the Manager</span>	Extremely important	Slightly important	Slightly important	Extremely important	Extremely important	Extremely important	Extremely important	Extremely important	<span style="font-size:16px;">The hiring process meets ethical and moral standards.</span>|<span style="font-size:16px;"> Hiring criteria being applied consistently across applicants.</span>|<span style="font-size:16px;">This is an attention check, please select extremely important.</span>|<span style="font-size:16px;">Being able to influence the hiring process.</span>|<span style="font-size:16px…	Strongly agree	Strongly agree	1-3 years		LowStatusCondition	Introduction_DV_1	Q2.1|Q2.2|Q2.3
2021-05-17 06:48:46	2021-05-17 06:51:18	IP Address		100	151	True	2021-05-17 06:51:18								anonymous	EN	I agree	Female	27	White, Caucasian, Anglo, European American; not Hispanic				Well-Respected, Experienced, Knowledgeable		Strongly disagree	Strongly disagree	Strongly disagree	I feel that the other job candidates are more experienced than I am.|I feel that the other candidates have more status than I do.|I feel that the other job candidates are more qualified than I am.	I want to be interviewed by the Manager	<span style="font-size:16px;"> I want to be interviewed by the Manager</span>|<span style="font-size:16px;">I want to be interviewed by the Artificial Intelligence (AI)</span>	Extremely important	Extremely important	Extremely important	Very important	Very important	Very important	Extremely important	Extremely important	<span style="font-size:16px;"> Hiring criteria being applied consistently across applicants.</span>|<span style="font-size:16px;">Being able to object to a decision that results from the hiring process.</span>|<span style="font-size:16px;">Ability to express views and opinions during the hiring process.</span>|<span style="font-size:16px;">Being able to influence the hiring process.</span>|<span …	Disagree	Disagree	>10 years		HighStatusCondition	Introduction_DV_2	Q2.1|Q2.2|Q2.3
2021-05-17 06:48:48	2021-05-17 06:51:24	IP Address		100	155	True	2021-05-17 06:51:24								anonymous	EN	I agree	Male	20	White, Caucasian, Anglo, European American; not Hispanic				good leadership opportunities, positive role model, passionate career		Neither agree nor disagree	Somewhat disagree	Somewhat disagree	I feel that the other job candidates are more experienced than I am.|I feel that the other candidates have more status than I do.|I feel that the other job candidates are more qualified than I am.	I want to be interviewed by the Manager	<span style="font-size:16px;">I want to be interviewed by the Artificial Intelligence (AI)</span>|<span style="font-size:16px;"> I want to be interviewed by the Manager</span>	Extremely important	Moderately important	Slightly important	Very important	Very important	Moderately important	Extremely important	Extremely important	<span style="font-size:16px;">The hiring process meets ethical and moral standards.</span>|<span style="font-size:16px;">Ability to express views and opinions during the hiring process.</span>|<span style="font-size:16px;"> The hiring process is impartial.</span>|<span style="font-size:16px;">This is an attention check, please select extremely important.</span>|<span style="font-size:16px;">Being…	Agree	Somewhat agree	1-3 years		HighStatusCondition	Introduction_DV_1	Q2.1|Q2.2|Q2.3
2021-05-17 06:45:34	2021-05-17 06:51:46	IP Address		100	371	True	2021-05-17 06:51:46								anonymous	EN	I agree	Male	38	White, Caucasian, Anglo, European American; not Hispanic				Already a retail manager, highly respected by others, do well at interviews		Somewhat disagree	Somewhat disagree	Somewhat disagree	I feel that the other candidates have more status than I do.|I feel that the other job candidates are more experienced than I am.|I feel that the other job candidates are more qualified than I am.	I want to be interviewed by the Manager	<span style="font-size:16px;">I want to be interviewed by the Artificial Intelligence (AI)</span>|<span style="font-size:16px;"> I want to be interviewed by the Manager</span>	Extremely important	Extremely important	Slightly important	Very important	Extremely important	Very important	Very important	Extremely important	<span style="font-size:16px;">This is an attention check, please select extremely important.</span>|<span style="font-size:16px;">The hiring process meets ethical and moral standards.</span>|<span style="font-size:16px;"> The hiring process is free from biases.</span>|<span style="font-size:16px;">Ability to express views and opinions during the hiring process.</span>|<span style="font-size:16px;…	Agree	Agree	>10 years		HighStatusCondition	Introduction_DV_2	Q2.1|Q2.2|Q2.3
2021-05-17 06:49:49	2021-05-17 06:52:04	IP Address		100	135	True	2021-05-17 06:52:05								anonymous	EN	I agree	Male	27	Asian or Asian American, including Chinese, Japanese, and others				large store, prestigious, well respected		Strongly disagree	Strongly disagree	Strongly disagree	I feel that the other job candidates are more experienced than I am.|I feel that the other candidates have more status than I do.|I feel that the other job candidates are more qualified than I am.	I want to be interviewed by the Manager	<span style="font-size:16px;"> I want to be interviewed by the Manager</span>|<span style="font-size:16px;">I want to be interviewed by the Artificial Intelligence (AI)</span>	Very important	Very important	Very important	Very important	Very important	Slightly important	Very important	Extremely important	<span style="font-size:16px;">This is an attention check, please select extremely important.</span>|<span style="font-size:16px;"> The hiring process is impartial.</span>|<span style="font-size:16px;">Being able to influence the hiring process.</span>|<span style="font-size:16px;">Being able to object to a decision that results from the hiring process.</span>|<span style="font-size:16px;"> The hi…	Agree	Agree	3-5 years		HighStatusCondition	Introduction_DV_2	Q2.1|Q2.2|Q2.3
2021-05-17 06:46:43	2021-05-17 06:52:12	IP Address		100	328	True	2021-05-17 06:52:12								anonymous	EN	I agree	Female	20	White, Caucasian, Anglo, European American; not Hispanic				1) I enjoy what I do, 2) I work for a well-respected company, 3) I feel respected during interviews		Strongly disagree	Somewhat disagree	Strongly disagree	I feel that the other job candidates are more experienced than I am.|I feel that the other job candidates are more qualified than I am.|I feel that the other candidates have more status than I do.	I want to be interviewed by the Manager	<span style="font-size:16px;">I want to be interviewed by the Artificial Intelligence (AI)</span>|<span style="font-size:16px;"> I want to be interviewed by the Manager</span>	Moderately important	Slightly important	Slightly important	Extremely important	Extremely important	Extremely important	Extremely important	Extremely important	<span style="font-size:16px;"> Hiring criteria being applied consistently across applicants.</span>|<span style="font-size:16px;">The hiring process meets ethical and moral standards.</span>|<span style="font-size:16px;">This is an attention check, please select extremely important.</span>|<span style="font-size:16px;"> The hiring process is free from biases.</span>|<span style="font-size:16px;">…	Agree	Somewhat agree	< 1 year		HighStatusCondition	Introduction_DV_1	Q2.1|Q2.2|Q2.3
2021-05-17 06:48:47	2021-05-17 06:52:35	IP Address		100	227	True	2021-05-17 06:52:35								anonymous	EN	I agree	Male	26	Hispanic or Latino, including Mexican American, Central American, and others					No respect, unimportant, no real experience	Strongly agree	Strongly agree	Somewhat agree	I feel that the other candidates have more status than I do.|I feel that the other job candidates are more experienced than I am.|I feel that the other job candidates are more qualified than I am.	I want to be interviewed by the Manager	<span style="font-size:16px;"> I want to be interviewed by the Manager</span>|<span style="font-size:16px;">I want to be interviewed by the Artificial Intelligence (AI)</span>	Extremely important	Extremely important	Moderately important	Very important	Very important	Very important	Very important	Extremely important	<span style="font-size:16px;">Ability to express views and opinions during the hiring process.</span>|<span style="font-size:16px;"> Hiring criteria being applied consistently across applicants.</span>|<span style="font-size:16px;"> The hiring process is impartial.</span>|<span style="font-size:16px;">The hiring process meets ethical and moral standards.</span>|<span style="font-size:16px;">Being…	Agree	Agree	5-10 years		LowStatusCondition	Introduction_DV_2	Q2.1|Q2.2|Q2.3
2021-05-17 06:50:09	2021-05-17 06:52:54	IP Address		100	164	True	2021-05-17 06:52:54								anonymous	EN	I agree	Male	34	White, Caucasian, Anglo, European American; not Hispanic					small retail store, insignificant in the industry, people look down on you for the job you have	Strongly disagree	Neither agree nor disagree	Strongly disagree	I feel that the other job candidates are more qualified than I am.|I feel that the other candidates have more status than I do.|I feel that the other job candidates are more experienced than I am.	I want to be interviewed by the Artificial Intelligence (AI)	<span style="font-size:16px;"> I want to be interviewed by the Manager</span>|<span style="font-size:16px;">I want to be interviewed by the Artificial Intelligence (AI)</span>	Very important	Moderately important	Very important	Very important	Extremely important	Very important	Very important	Extremely important	<span style="font-size:16px;"> The hiring process is impartial.</span>|<span style="font-size:16px;">Being able to influence the hiring process.</span>|<span style="font-size:16px;">The hiring process meets ethical and moral standards.</span>|<span style="font-size:16px;"> Hiring criteria being applied consistently across applicants.</span>|<span style="font-size:16px;">Ability to express views a…	Somewhat agree	Agree	>10 years		LowStatusCondition	Introduction_DV_2	Q2.1|Q2.2|Q2.3
2021-05-17 06:50:46	2021-05-17 06:53:00	IP Address		100	134	True	2021-05-17 06:53:01								anonymous	EN	I agree	Male	25	White, Caucasian, Anglo, European American; not Hispanic				position of authority, have delegates, good pay		Somewhat disagree	Somewhat disagree	Somewhat agree	I feel that the other job candidates are more qualified than I am.|I feel that the other job candidates are more experienced than I am.|I feel that the other candidates have more status than I do.	I want to be interviewed by the Artificial Intelligence (AI)	<span style="font-size:16px;"> I want to be interviewed by the Manager</span>|<span style="font-size:16px;">I want to be interviewed by the Artificial Intelligence (AI)</span>	Moderately important	Moderately important	Extremely important	Extremely important	Extremely important	Extremely important	Extremely important	Extremely important	<span style="font-size:16px;"> Hiring criteria being applied consistently across applicants.</span>|<span style="font-size:16px;">Being able to influence the hiring process.</span>|<span style="font-size:16px;">The hiring process meets ethical and moral standards.</span>|<span style="font-size:16px;"> The hiring process is free from biases.</span>|<span style="font-size:16px;">Being able to objec…	Somewhat agree	Neutral	5-10 years		HighStatusCondition	Introduction_DV_2	Q2.1|Q2.2|Q2.3
2021-05-17 06:49:20	2021-05-17 06:53:20	IP Address		100	240	True	2021-05-17 06:53:21								anonymous	EN	I agree	Male	29	White, Caucasian, Anglo, European American; not Hispanic				proof of industriousness, loyalty and relevant experience,		Neither agree nor disagree	Neither agree nor disagree	Neither agree nor disagree	I feel that the other job candidates are more qualified than I am.|I feel that the other candidates have more status than I do.|I feel that the other job candidates are more experienced than I am.	I want to be interviewed by the Artificial Intelligence (AI)	<span style="font-size:16px;"> I want to be interviewed by the Manager</span>|<span style="font-size:16px;">I want to be interviewed by the Artificial Intelligence (AI)</span>	Slightly important	Not at all important	Moderately important	Extremely important	Extremely important	Extremely important	Extremely important	Extremely important	<span style="font-size:16px;">The hiring process meets ethical and moral standards.</span>|<span style="font-size:16px;">Ability to express views and opinions during the hiring process.</span>|<span style="font-size:16px;">This is an attention check, please select extremely important.</span>|<span style="font-size:16px;"> The hiring process is impartial.</span>|<span style="font-size:16px;">Being…	Disagree	Neutral	5-10 years		HighStatusCondition	Introduction_DV_1	Q2.1|Q2.2|Q2.3
2021-05-17 06:51:02	2021-05-17 06:53:29	IP Address		100	146	True	2021-05-17 06:53:29								anonymous	EN	I agree	Male	22	White, Caucasian, Anglo, European American; not Hispanic				My current job gives me leverage to request higher pay at this newer job. As well, my current job shows I am experienced and capable for the new job. Finally, my current job allows me to fall back on it if I am not offered this new position.		Neither agree nor disagree	Neither agree nor disagree	Neither agree nor disagree	I feel that the other job candidates are more qualified than I am.|I feel that the other job candidates are more experienced than I am.|I feel that the other candidates have more status than I do.	I want to be interviewed by the Manager	<span style="font-size:16px;">I want to be interviewed by the Artificial Intelligence (AI)</span>|<span style="font-size:16px;"> I want to be interviewed by the Manager</span>	Extremely important	Very important	Very important	Moderately important	Moderately important	Moderately important	Very important	Extremely important	<span style="font-size:16px;">Being able to influence the hiring process.</span>|<span style="font-size:16px;">Ability to express views and opinions during the hiring process.</span>|<span style="font-size:16px;">The hiring process meets ethical and moral standards.</span>|<span style="font-size:16px;"> The hiring process is free from biases.</span>|<span style="font-size:16px;"> The hiring proce…	Somewhat agree	Agree	1-3 years		HighStatusCondition	Introduction_DV_1	Q2.1|Q2.2|Q2.3
2021-05-17 06:51:15	2021-05-17 06:53:33	IP Address		100	138	True	2021-05-17 06:53:33								anonymous	EN	I agree	Male	40	Black or African American					I am already employed, so I could be considered over qualified. I might not have the time to get to the interview because of work and the pay may not be the amount I want.	Neither agree nor disagree	Somewhat disagree	Neither agree nor disagree	I feel that the other candidates have more status than I do.|I feel that the other job candidates are more qualified than I am.|I feel that the other job candidates are more experienced than I am.	I want to be interviewed by the Artificial Intelligence (AI)	<span style="font-size:16px;">I want to be interviewed by the Artificial Intelligence (AI)</span>|<span style="font-size:16px;"> I want to be interviewed by the Manager</span>	Extremely important	Extremely important	Very important	Extremely important	Extremely important	Extremely important	Very important	Extremely important	<span style="font-size:16px;">Being able to object to a decision that results from the hiring process.</span>|<span style="font-size:16px;"> Hiring criteria being applied consistently across applicants.</span>|<span style="font-size:16px;">Being able to influence the hiring process.</span>|<span style="font-size:16px;"> The hiring process is free from biases.</span>|<span style="font-size:16px;">…	Agree	Agree	>10 years		LowStatusCondition	Introduction_DV_2	Q2.1|Q2.2|Q2.3
2021-05-17 06:45:19	2021-05-17 06:53:35	IP Address		100	495	True	2021-05-17 06:53:35								anonymous	EN	I agree	Male	20	Asian or Asian American, including Chinese, Japanese, and others				Experience, knowing the business, understanding the customer		Somewhat disagree	Somewhat agree	Somewhat disagree	I feel that the other job candidates are more experienced than I am.|I feel that the other job candidates are more qualified than I am.|I feel that the other candidates have more status than I do.	I want to be interviewed by the Manager	<span style="font-size:16px;"> I want to be interviewed by the Manager</span>|<span style="font-size:16px;">I want to be interviewed by the Artificial Intelligence (AI)</span>	Extremely important	Moderately important	Moderately important	Extremely important	Extremely important	Very important	Extremely important	Extremely important	<span style="font-size:16px;">This is an attention check, please select extremely important.</span>|<span style="font-size:16px;"> The hiring process is impartial.</span>|<span style="font-size:16px;"> Hiring criteria being applied consistently across applicants.</span>|<span style="font-size:16px;">The hiring process meets ethical and moral standards.</span>|<span style="font-size:16px;">Being a…	Agree	Agree	1-3 years		HighStatusCondition	Introduction_DV_1	Q2.1|Q2.2|Q2.3
2021-05-17 06:48:12	2021-05-17 06:53:35	IP Address		100	323	True	2021-05-17 06:53:35								anonymous	EN	I agree	Male	37	Asian or Asian American, including Chinese, Japanese, and others				1. the actual job could be similar so I have lots of experience; 2. I will do the job well no doubt; 3. I have a lot connections that will help me to do the new job well.		Somewhat disagree	Neither agree nor disagree	Somewhat disagree	I feel that the other candidates have more status than I do.|I feel that the other job candidates are more experienced than I am.|I feel that the other job candidates are more qualified than I am.	I want to be interviewed by the Manager	<span style="font-size:16px;"> I want to be interviewed by the Manager</span>|<span style="font-size:16px;">I want to be interviewed by the Artificial Intelligence (AI)</span>	Extremely important	Not at all important	Extremely important	Very important	Very important	Moderately important	Very important	Extremely important	<span style="font-size:16px;">Being able to object to a decision that results from the hiring process.</span>|<span style="font-size:16px;">Ability to express views and opinions during the hiring process.</span>|<span style="font-size:16px;"> Hiring criteria being applied consistently across applicants.</span>|<span style="font-size:16px;">This is an attention check, please select extremely impor…	Somewhat disagree	Agree	5-10 years		HighStatusCondition	Introduction_DV_2	Q2.1|Q2.2|Q2.3
2021-05-17 06:51:29	2021-05-17 06:54:45	IP Address		100	195	True	2021-05-17 06:54:45								anonymous	EN	I agree	Male	34	White, Caucasian, Anglo, European American; not Hispanic					People not respecting the role, people not knowing about the role, people not giving me a chance to showcase my strengths because they assumed something about the role.	Somewhat disagree	Neither agree nor disagree	Somewhat disagree	I feel that the other candidates have more status than I do.|I feel that the other job candidates are more qualified than I am.|I feel that the other job candidates are more experienced than I am.	I want to be interviewed by the Manager	<span style="font-size:16px;"> I want to be interviewed by the Manager</span>|<span style="font-size:16px;">I want to be interviewed by the Artificial Intelligence (AI)</span>	Extremely important	Extremely important	Moderately important	Slightly important	Moderately important	Moderately important	Slightly important	Extremely important	<span style="font-size:16px;"> The hiring process is free from biases.</span>|<span style="font-size:16px;"> Hiring criteria being applied consistently across applicants.</span>|<span style="font-size:16px;">Ability to express views and opinions during the hiring process.</span>|<span style="font-size:16px;">The hiring process meets ethical and moral standards.</span>|<span style="font-size:16px;…	Somewhat agree	Strongly agree	>10 years		LowStatusCondition	Introduction_DV_2	Q2.1|Q2.2|Q2.3
2021-05-17 06:51:30	2021-05-17 06:54:51	IP Address		100	200	True	2021-05-17 06:54:51								anonymous	EN	I agree	Male	20	Black or African American				Good reference, something to fall back on if i get rejected,		Neither agree nor disagree	Somewhat disagree	Somewhat disagree	I feel that the other candidates have more status than I do.|I feel that the other job candidates are more qualified than I am.|I feel that the other job candidates are more experienced than I am.	I want to be interviewed by the Manager	<span style="font-size:16px;"> I want to be interviewed by the Manager</span>|<span style="font-size:16px;">I want to be interviewed by the Artificial Intelligence (AI)</span>	Extremely important	Extremely important	Moderately important	Slightly important	Moderately important	Moderately important	Extremely important	Extremely important	<span style="font-size:16px;"> The hiring process is impartial.</span>|<span style="font-size:16px;"> The hiring process is free from biases.</span>|<span style="font-size:16px;">Ability to express views and opinions during the hiring process.</span>|<span style="font-size:16px;">Being able to object to a decision that results from the hiring process.</span>|<span style="font-size:16px;">The hiri…	Agree	Agree	1-3 years		HighStatusCondition	Introduction_DV_2	Q2.1|Q2.2|Q2.3
2021-05-17 06:51:38	2021-05-17 06:55:04	IP Address		100	206	True	2021-05-17 06:55:05								anonymous	EN	I agree	Male	38	White, Caucasian, Anglo, European American; not Hispanic				Better pay, an advancement in my career to grow and even more respected.		Strongly disagree	Strongly disagree	Strongly disagree	I feel that the other job candidates are more qualified than I am.|I feel that the other job candidates are more experienced than I am.|I feel that the other candidates have more status than I do.	I want to be interviewed by the Manager	<span style="font-size:16px;"> I want to be interviewed by the Manager</span>|<span style="font-size:16px;">I want to be interviewed by the Artificial Intelligence (AI)</span>	Extremely important	Not at all important	Moderately important	Extremely important	Extremely important	Extremely important	Extremely important	Extremely important	<span style="font-size:16px;">Being able to object to a decision that results from the hiring process.</span>|<span style="font-size:16px;">The hiring process meets ethical and moral standards.</span>|<span style="font-size:16px;">This is an attention check, please select extremely important.</span>|<span style="font-size:16px;"> Hiring criteria being applied consistently across applicants.</span…	Strongly agree	Strongly agree	>10 years		HighStatusCondition	Introduction_DV_1	Q2.1|Q2.2|Q2.3
2021-05-17 06:52:33	2021-05-17 06:55:26	IP Address		100	173	True	2021-05-17 06:55:26								anonymous	EN	I agree	Female	35	White, Caucasian, Anglo, European American; not Hispanic				Stability, May have health benefits, possible upward progression		Neither agree nor disagree	Somewhat agree	Neither agree nor disagree	I feel that the other candidates have more status than I do.|I feel that the other job candidates are more qualified than I am.|I feel that the other job candidates are more experienced than I am.	I want to be interviewed by the Manager	<span style="font-size:16px;"> I want to be interviewed by the Manager</span>|<span style="font-size:16px;">I want to be interviewed by the Artificial Intelligence (AI)</span>	Very important	Extremely important	Slightly important	Moderately important	Very important	Very important	Very important	Extremely important	<span style="font-size:16px;">Ability to express views and opinions during the hiring process.</span>|<span style="font-size:16px;"> Hiring criteria being applied consistently across applicants.</span>|<span style="font-size:16px;">Being able to object to a decision that results from the hiring process.</span>|<span style="font-size:16px;">The hiring process meets ethical and moral standards.</sp…	Agree	Agree	>10 years		HighStatusCondition	Introduction_DV_1	Q2.1|Q2.2|Q2.3
2021-05-17 06:48:14	2021-05-17 06:55:38	IP Address		100	444	True	2021-05-17 06:55:39								anonymous	EN	I agree	Female	35	White, Caucasian, Anglo, European American; not Hispanic					Accepte my application get answer	Strongly agree	Strongly agree	Strongly agree	I feel that the other candidates have more status than I do.|I feel that the other job candidates are more qualified than I am.|I feel that the other job candidates are more experienced than I am.	I want to be interviewed by the Manager	<span style="font-size:16px;"> I want to be interviewed by the Manager</span>|<span style="font-size:16px;">I want to be interviewed by the Artificial Intelligence (AI)</span>	Extremely important	Extremely important	Very important	Very important	Very important	Very important	Extremely important	Extremely important	<span style="font-size:16px;">Ability to express views and opinions during the hiring process.</span>|<span style="font-size:16px;">The hiring process meets ethical and moral standards.</span>|<span style="font-size:16px;">Being able to influence the hiring process.</span>|<span style="font-size:16px;"> Hiring criteria being applied consistently across applicants.</span>|<span style="font-size:16…	Agree	Agree	3-5 years		LowStatusCondition	Introduction_DV_1	Q2.1|Q2.2|Q2.3
2021-05-17 06:51:51	2021-05-17 06:55:45	IP Address		100	233	True	2021-05-17 06:55:45								anonymous	EN	I agree	Male	36	White, Caucasian, Anglo, European American; not Hispanic					position is disrespected; earned experience is not considered valuable; likely to be offered lower pay	Somewhat agree	Somewhat agree	Somewhat agree	I feel that the other job candidates are more qualified than I am.|I feel that the other candidates have more status than I do.|I feel that the other job candidates are more experienced than I am.	I want to be interviewed by the Artificial Intelligence (AI)	<span style="font-size:16px;"> I want to be interviewed by the Manager</span>|<span style="font-size:16px;">I want to be interviewed by the Artificial Intelligence (AI)</span>	Slightly important	Slightly important	Slightly important	Very important	Extremely important	Extremely important	Very important	Extremely important	<span style="font-size:16px;"> Hiring criteria being applied consistently across applicants.</span>|<span style="font-size:16px;"> The hiring process is free from biases.</span>|<span style="font-size:16px;">The hiring process meets ethical and moral standards.</span>|<span style="font-size:16px;"> The hiring process is impartial.</span>|<span style="font-size:16px;">Being able to influence the h…	Somewhat agree	Agree	>10 years		LowStatusCondition	Introduction_DV_1	Q2.1|Q2.2|Q2.3
2021-05-17 06:51:54	2021-05-17 06:55:47	IP Address		100	232	True	2021-05-17 06:55:47								anonymous	EN	I agree	Male	38	White, Caucasian, Anglo, European American; not Hispanic					Small, bad perceptiom, appear to lack ambition	Neither agree nor disagree	Strongly agree	Neither agree nor disagree	I feel that the other job candidates are more qualified than I am.|I feel that the other job candidates are more experienced than I am.|I feel that the other candidates have more status than I do.	I want to be interviewed by the Manager	<span style="font-size:16px;"> I want to be interviewed by the Manager</span>|<span style="font-size:16px;">I want to be interviewed by the Artificial Intelligence (AI)</span>	Very important	Very important	Extremely important	Extremely important	Extremely important	Very important	Very important	Extremely important	<span style="font-size:16px;"> The hiring process is free from biases.</span>|<span style="font-size:16px;">The hiring process meets ethical and moral standards.</span>|<span style="font-size:16px;">Being able to object to a decision that results from the hiring process.</span>|<span style="font-size:16px;"> The hiring process is impartial.</span>|<span style="font-size:16px;"> Hiring criteria be…	Somewhat agree	Strongly agree	>10 years		LowStatusCondition	Introduction_DV_1	Q2.1|Q2.2|Q2.3
2021-05-17 06:53:06	2021-05-17 06:55:47	IP Address		100	161	True	2021-05-17 06:55:48								anonymous	EN	I agree	Male	23	White, Caucasian, Anglo, European American; not Hispanic					Disrepected, unfulfilling, and unsupported.	Neither agree nor disagree	Somewhat disagree	Somewhat disagree	I feel that the other job candidates are more qualified than I am.|I feel that the other job candidates are more experienced than I am.|I feel that the other candidates have more status than I do.	I want to be interviewed by the Artificial Intelligence (AI)	<span style="font-size:16px;">I want to be interviewed by the Artificial Intelligence (AI)</span>|<span style="font-size:16px;"> I want to be interviewed by the Manager</span>	Extremely important	Very important	Moderately important	Very important	Very important	Very important	Moderately important	Extremely important	<span style="font-size:16px;">This is an attention check, please select extremely important.</span>|<span style="font-size:16px;">The hiring process meets ethical and moral standards.</span>|<span style="font-size:16px;"> The hiring process is impartial.</span>|<span style="font-size:16px;"> Hiring criteria being applied consistently across applicants.</span>|<span style="font-size:16px;"> The hi…	Somewhat disagree	Somewhat agree	1-3 years		LowStatusCondition	Introduction_DV_2	Q2.1|Q2.2|Q2.3
2021-05-17 06:51:29	2021-05-17 06:56:12	IP Address		100	282	True	2021-05-17 06:56:12								anonymous	EN	I agree	Male	25	White, Caucasian, Anglo, European American; not Hispanic					Inadequacy when compared to other applicants, preconceived notions on the part of the interviewer, lack of experience in a business environment of significant size	Neither agree nor disagree	Somewhat agree	Somewhat agree	I feel that the other job candidates are more experienced than I am.|I feel that the other job candidates are more qualified than I am.|I feel that the other candidates have more status than I do.	I want to be interviewed by the Manager	<span style="font-size:16px;">I want to be interviewed by the Artificial Intelligence (AI)</span>|<span style="font-size:16px;"> I want to be interviewed by the Manager</span>	Very important	Very important	Moderately important	Extremely important	Extremely important	Extremely important	Extremely important	Extremely important	<span style="font-size:16px;"> Hiring criteria being applied consistently across applicants.</span>|<span style="font-size:16px;">Being able to object to a decision that results from the hiring process.</span>|<span style="font-size:16px;">This is an attention check, please select extremely important.</span>|<span style="font-size:16px;">The hiring process meets ethical and moral standards.</span…	Somewhat agree	Agree	3-5 years		LowStatusCondition	Introduction_DV_1	Q2.1|Q2.2|Q2.3
2021-05-17 06:50:37	2021-05-17 06:56:31	IP Address		100	353	True	2021-05-17 06:56:31								anonymous	EN	I agree	Female	31	White, Caucasian, Anglo, European American; not Hispanic					lack of networking, little respect from colleagues, lack of experience in a large company.	Somewhat agree	Strongly agree	Somewhat agree	I feel that the other job candidates are more qualified than I am.|I feel that the other candidates have more status than I do.|I feel that the other job candidates are more experienced than I am.	I want to be interviewed by the Artificial Intelligence (AI)	<span style="font-size:16px;"> I want to be interviewed by the Manager</span>|<span style="font-size:16px;">I want to be interviewed by the Artificial Intelligence (AI)</span>	Moderately important	Moderately important	Not at all important	Extremely important	Very important	Very important	Slightly important	Extremely important	<span style="font-size:16px;">This is an attention check, please select extremely important.</span>|<span style="font-size:16px;"> Hiring criteria being applied consistently across applicants.</span>|<span style="font-size:16px;"> The hiring process is free from biases.</span>|<span style="font-size:16px;">The hiring process meets ethical and moral standards.</span>|<span style="font-size:16px;">…	Somewhat agree	Neutral	5-10 years		LowStatusCondition	Introduction_DV_1	Q2.1|Q2.2|Q2.3
2021-05-17 06:52:37	2021-05-17 06:57:06	IP Address		100	269	True	2021-05-17 06:57:07								anonymous	EN	I agree	Female	30	White, Caucasian, Anglo, European American; not Hispanic					Not respected by others, not able to gain unique experiences, no career progress	Neither agree nor disagree	Somewhat agree	Neither agree nor disagree	I feel that the other job candidates are more qualified than I am.|I feel that the other candidates have more status than I do.|I feel that the other job candidates are more experienced than I am.	I want to be interviewed by the Manager	<span style="font-size:16px;">I want to be interviewed by the Artificial Intelligence (AI)</span>|<span style="font-size:16px;"> I want to be interviewed by the Manager</span>	Moderately important	Very important	Moderately important	Extremely important	Extremely important	Extremely important	Extremely important	Extremely important	<span style="font-size:16px;"> The hiring process is free from biases.</span>|<span style="font-size:16px;"> Hiring criteria being applied consistently across applicants.</span>|<span style="font-size:16px;">Being able to object to a decision that results from the hiring process.</span>|<span style="font-size:16px;"> The hiring process is impartial.</span>|<span style="font-size:16px;">Ability to…	Somewhat agree	Somewhat agree	1-3 years		LowStatusCondition	Introduction_DV_1	Q2.1|Q2.2|Q2.3
2021-05-17 06:53:37	2021-05-17 06:57:12	IP Address		100	215	True	2021-05-17 06:57:13								anonymous	EN	I agree	Female	59	White, Caucasian, Anglo, European American; not Hispanic				Highly respected, Enjoys his job, Familiarity with the job.		Neither agree nor disagree	Neither agree nor disagree	Neither agree nor disagree	I feel that the other candidates have more status than I do.|I feel that the other job candidates are more qualified than I am.|I feel that the other job candidates are more experienced than I am.	I want to be interviewed by the Manager	<span style="font-size:16px;"> I want to be interviewed by the Manager</span>|<span style="font-size:16px;">I want to be interviewed by the Artificial Intelligence (AI)</span>	Extremely important	Moderately important	Extremely important	Extremely important	Extremely important	Extremely important	Extremely important	Extremely important	<span style="font-size:16px;"> The hiring process is impartial.</span>|<span style="font-size:16px;">This is an attention check, please select extremely important.</span>|<span style="font-size:16px;">Ability to express views and opinions during the hiring process.</span>|<span style="font-size:16px;">Being able to object to a decision that results from the hiring process.</span>|<span style="fon…	Neutral	Somewhat disagree	>10 years		HighStatusCondition	Introduction_DV_2	Q2.1|Q2.2|Q2.3
2021-05-17 06:49:49	2021-05-17 06:57:18	IP Address		100	448	True	2021-05-17 06:57:18								anonymous	EN	I agree	Female	41	Black or African American					starting over, trying to fit in at new job and possible lower wages	Somewhat disagree	Somewhat disagree	Somewhat disagree	I feel that the other candidates have more status than I do.|I feel that the other job candidates are more qualified than I am.|I feel that the other job candidates are more experienced than I am.	I want to be interviewed by the Artificial Intelligence (AI)	<span style="font-size:16px;">I want to be interviewed by the Artificial Intelligence (AI)</span>|<span style="font-size:16px;"> I want to be interviewed by the Manager</span>	Very important	Not at all important	Moderately important	Slightly important	Moderately important	Moderately important	Slightly important	Extremely important	<span style="font-size:16px;">Being able to object to a decision that results from the hiring process.</span>|<span style="font-size:16px;"> The hiring process is free from biases.</span>|<span style="font-size:16px;">Ability to express views and opinions during the hiring process.</span>|<span style="font-size:16px;">Being able to influence the hiring process.</span>|<span style="font-size:16px;…	Somewhat disagree	Neutral	>10 years		LowStatusCondition	Introduction_DV_1	Q2.1|Q2.2|Q2.3
2021-05-17 06:53:13	2021-05-17 06:57:41	IP Address		100	267	True	2021-05-17 06:57:41								anonymous	EN	I agree	Male	33	Asian or Asian American, including Chinese, Japanese, and others					unable to advance career, looked down upon, not enough income	Somewhat agree	Somewhat agree	Neither agree nor disagree	I feel that the other job candidates are more qualified than I am.|I feel that the other candidates have more status than I do.|I feel that the other job candidates are more experienced than I am.	I want to be interviewed by the Artificial Intelligence (AI)	<span style="font-size:16px;"> I want to be interviewed by the Manager</span>|<span style="font-size:16px;">I want to be interviewed by the Artificial Intelligence (AI)</span>	Moderately important	Moderately important	Very important	Extremely important	Extremely important	Extremely important	Extremely important	Extremely important	<span style="font-size:16px;"> The hiring process is free from biases.</span>|<span style="font-size:16px;">Being able to object to a decision that results from the hiring process.</span>|<span style="font-size:16px;">Being able to influence the hiring process.</span>|<span style="font-size:16px;"> The hiring process is impartial.</span>|<span style="font-size:16px;"> Hiring criteria being applie…	Agree	Agree	3-5 years		LowStatusCondition	Introduction_DV_2	Q2.1|Q2.2|Q2.3
2021-05-17 06:52:07	2021-05-17 06:57:44	IP Address		100	336	True	2021-05-17 06:57:44								anonymous	EN	I agree	Female	32	Black or African American				In this situation, I'd have references, a position that's respected and tenure		Strongly disagree	Strongly disagree	Strongly disagree	I feel that the other job candidates are more experienced than I am.|I feel that the other candidates have more status than I do.|I feel that the other job candidates are more qualified than I am.	I want to be interviewed by the Manager	<span style="font-size:16px;"> I want to be interviewed by the Manager</span>|<span style="font-size:16px;">I want to be interviewed by the Artificial Intelligence (AI)</span>	Extremely important	Extremely important	Not at all important	Extremely important	Extremely important	Extremely important	Extremely important	Extremely important	<span style="font-size:16px;">This is an attention check, please select extremely important.</span>|<span style="font-size:16px;">Being able to influence the hiring process.</span>|<span style="font-size:16px;"> The hiring process is free from biases.</span>|<span style="font-size:16px;">Being able to object to a decision that results from the hiring process.</span>|<span style="font-size:16px;">…	Somewhat agree	Disagree	>10 years		HighStatusCondition	Introduction_DV_1	Q2.1|Q2.2|Q2.3
2021-05-17 06:52:58	2021-05-17 06:57:54	IP Address		100	295	True	2021-05-17 06:57:54								anonymous	EN	I agree	Male	19	Asian or Asian American, including Chinese, Japanese, and others				Fall Back, Work History, Co-Worker Relationships		Somewhat agree	Somewhat disagree	Somewhat agree	I feel that the other candidates have more status than I do.|I feel that the other job candidates are more experienced than I am.|I feel that the other job candidates are more qualified than I am.	I want to be interviewed by the Artificial Intelligence (AI)	<span style="font-size:16px;">I want to be interviewed by the Artificial Intelligence (AI)</span>|<span style="font-size:16px;"> I want to be interviewed by the Manager</span>	Moderately important	Slightly important	Slightly important	Moderately important	Very important	Very important	Very important	Extremely important	<span style="font-size:16px;"> Hiring criteria being applied consistently across applicants.</span>|<span style="font-size:16px;">Being able to influence the hiring process.</span>|<span style="font-size:16px;">Being able to object to a decision that results from the hiring process.</span>|<span style="font-size:16px;">This is an attention check, please select extremely important.</span>|<span st…	Somewhat disagree	Neutral	< 1 year		HighStatusCondition	Introduction_DV_1	Q2.1|Q2.2|Q2.3
2021-05-17 06:54:37	2021-05-17 06:57:58	IP Address		100	201	True	2021-05-17 06:57:59								anonymous	EN	I agree	Female	57	Black or African American					Its a small store which is not well known. The store I work at is not highly regarded. My pay is low.	Neither agree nor disagree	Somewhat agree	Neither agree nor disagree	I feel that the other candidates have more status than I do.|I feel that the other job candidates are more qualified than I am.|I feel that the other job candidates are more experienced than I am.	I want to be interviewed by the Artificial Intelligence (AI)	<span style="font-size:16px;"> I want to be interviewed by the Manager</span>|<span style="font-size:16px;">I want to be interviewed by the Artificial Intelligence (AI)</span>	Moderately important	Moderately important	Moderately important	Very important	Extremely important	Extremely important	Very important	Extremely important	<span style="font-size:16px;">Being able to object to a decision that results from the hiring process.</span>|<span style="font-size:16px;"> The hiring process is free from biases.</span>|<span style="font-size:16px;">The hiring process meets ethical and moral standards.</span>|<span style="font-size:16px;">This is an attention check, please select extremely important.</span>|<span style="font-si…	Somewhat disagree	Somewhat disagree	>10 years		LowStatusCondition	Introduction_DV_1	Q2.1|Q2.2|Q2.3
2021-05-17 06:51:20	2021-05-17 06:58:09	IP Address		100	409	True	2021-05-17 06:58:09								anonymous	EN	I agree	Female	55	Black or African American				1. Experience and knowledge. 2. Well known in the industry. 3. Respected by peers.		Strongly disagree	Strongly disagree	Strongly disagree	I feel that the other candidates have more status than I do.|I feel that the other job candidates are more experienced than I am.|I feel that the other job candidates are more qualified than I am.	I want to be interviewed by the Manager	<span style="font-size:16px;"> I want to be interviewed by the Manager</span>|<span style="font-size:16px;">I want to be interviewed by the Artificial Intelligence (AI)</span>	Extremely important	Very important	Very important	Extremely important	Extremely important	Extremely important	Extremely important	Extremely important	<span style="font-size:16px;"> Hiring criteria being applied consistently across applicants.</span>|<span style="font-size:16px;">Being able to object to a decision that results from the hiring process.</span>|<span style="font-size:16px;">This is an attention check, please select extremely important.</span>|<span style="font-size:16px;">Being able to influence the hiring process.</span>|<span st…	Agree	Agree	>10 years		HighStatusCondition	Introduction_DV_2	Q2.1|Q2.2|Q2.3
2021-05-17 06:54:06	2021-05-17 06:58:18	IP Address		100	252	True	2021-05-17 06:58:19								anonymous	EN	I agree	Female	23	Asian or Asian American, including Chinese, Japanese, and others				It's enjoyable, I'm respected, and people support me.		Somewhat disagree	Somewhat disagree	Neither agree nor disagree	I feel that the other job candidates are more experienced than I am.|I feel that the other job candidates are more qualified than I am.|I feel that the other candidates have more status than I do.	I want to be interviewed by the Manager	<span style="font-size:16px;"> I want to be interviewed by the Manager</span>|<span style="font-size:16px;">I want to be interviewed by the Artificial Intelligence (AI)</span>	Extremely important	Moderately important	Moderately important	Very important	Extremely important	Extremely important	Extremely important	Extremely important	<span style="font-size:16px;">Being able to object to a decision that results from the hiring process.</span>|<span style="font-size:16px;">This is an attention check, please select extremely important.</span>|<span style="font-size:16px;"> Hiring criteria being applied consistently across applicants.</span>|<span style="font-size:16px;">Ability to express views and opinions during the hiring pro…	Agree	Agree	1-3 years		HighStatusCondition	Introduction_DV_2	Q2.1|Q2.2|Q2.3
2021-05-17 06:53:26	2021-05-17 06:58:35	IP Address		100	309	True	2021-05-17 06:58:36								anonymous	EN	I agree	Female	25	White, Caucasian, Anglo, European American; not Hispanic				1. Your position is highly regarded by others in your profession 2. You enjoy what you do and are enthusiastic about your role 3. You have a lot of support from others		Somewhat disagree	Somewhat disagree	Somewhat disagree	I feel that the other candidates have more status than I do.|I feel that the other job candidates are more experienced than I am.|I feel that the other job candidates are more qualified than I am.	I want to be interviewed by the Manager	<span style="font-size:16px;"> I want to be interviewed by the Manager</span>|<span style="font-size:16px;">I want to be interviewed by the Artificial Intelligence (AI)</span>	Slightly important	Slightly important	Moderately important	Extremely important	Extremely important	Extremely important	Extremely important	Extremely important	<span style="font-size:16px;"> The hiring process is impartial.</span>|<span style="font-size:16px;"> The hiring process is free from biases.</span>|<span style="font-size:16px;">Being able to object to a decision that results from the hiring process.</span>|<span style="font-size:16px;">Being able to influence the hiring process.</span>|<span style="font-size:16px;">Ability to express views and …	Somewhat agree	Somewhat agree	5-10 years		HighStatusCondition	Introduction_DV_1	Q2.1|Q2.2|Q2.3
2021-05-17 06:55:31	2021-05-17 06:58:42	IP Address		100	190	True	2021-05-17 06:58:42								anonymous	EN	I agree	Female	32	White, Caucasian, Anglo, European American; not Hispanic				I have experience running a large store; I have experience managing people in a retail environment; I have experience hiring people in a retail environment		Somewhat disagree	Somewhat disagree	Somewhat agree	I feel that the other job candidates are more experienced than I am.|I feel that the other candidates have more status than I do.|I feel that the other job candidates are more qualified than I am.	I want to be interviewed by the Manager	<span style="font-size:16px;">I want to be interviewed by the Artificial Intelligence (AI)</span>|<span style="font-size:16px;"> I want to be interviewed by the Manager</span>	Very important	Extremely important	Extremely important	Moderately important	Very important	Extremely important	Extremely important	Extremely important	<span style="font-size:16px;"> Hiring criteria being applied consistently across applicants.</span>|<span style="font-size:16px;"> The hiring process is impartial.</span>|<span style="font-size:16px;"> The hiring process is free from biases.</span>|<span style="font-size:16px;">Being able to influence the hiring process.</span>|<span style="font-size:16px;">Being able to object to a decision that…	Somewhat disagree	Agree	5-10 years		HighStatusCondition	Introduction_DV_1	Q2.1|Q2.2|Q2.3
2021-05-17 06:56:54	2021-05-17 06:58:46	IP Address		100	112	True	2021-05-17 06:58:47								anonymous	EN	I agree	Male	38	White, Caucasian, Anglo, European American; not Hispanic				location, salary, benefits		Strongly agree	Strongly agree	Strongly agree	I feel that the other candidates have more status than I do.|I feel that the other job candidates are more qualified than I am.|I feel that the other job candidates are more experienced than I am.	I want to be interviewed by the Manager	<span style="font-size:16px;">I want to be interviewed by the Artificial Intelligence (AI)</span>|<span style="font-size:16px;"> I want to be interviewed by the Manager</span>	Moderately important	Moderately important	Very important	Moderately important	Very important	Moderately important	Moderately important	Extremely important	<span style="font-size:16px;">The hiring process meets ethical and moral standards.</span>|<span style="font-size:16px;">Being able to object to a decision that results from the hiring process.</span>|<span style="font-size:16px;"> The hiring process is free from biases.</span>|<span style="font-size:16px;">Ability to express views and opinions during the hiring process.</span>|<span style="font-…	Somewhat agree	Agree	>10 years		HighStatusCondition	Introduction_DV_2	Q2.1|Q2.2|Q2.3
2021-05-17 06:54:51	2021-05-17 06:59:08	IP Address		100	256	True	2021-05-17 06:59:08								anonymous	EN	I agree	Male	27	Asian or Asian American, including Chinese, Japanese, and others				Relevant work experience, well known connections in the industry, and able to handle similar situations.		Strongly disagree	Strongly disagree	Somewhat disagree	I feel that the other job candidates are more qualified than I am.|I feel that the other job candidates are more experienced than I am.|I feel that the other candidates have more status than I do.	I want to be interviewed by the Manager	<span style="font-size:16px;">I want to be interviewed by the Artificial Intelligence (AI)</span>|<span style="font-size:16px;"> I want to be interviewed by the Manager</span>	Very important	Very important	Very important	Extremely important	Extremely important	Extremely important	Very important	Extremely important	<span style="font-size:16px;">The hiring process meets ethical and moral standards.</span>|<span style="font-size:16px;"> The hiring process is free from biases.</span>|<span style="font-size:16px;">Being able to object to a decision that results from the hiring process.</span>|<span style="font-size:16px;">Being able to influence the hiring process.</span>|<span style="font-size:16px;">Ability t…	Agree	Agree	3-5 years		HighStatusCondition	Introduction_DV_1	Q2.1|Q2.2|Q2.3
2021-05-17 06:55:57	2021-05-17 06:59:13	IP Address		100	195	True	2021-05-17 06:59:13								anonymous	EN	I agree	Female	10	Asian or Asian American, including Chinese, Japanese, and others					I am working at a small, insignificant retail store. My current job doesn't have a good brand name.	Somewhat agree	Somewhat agree	Somewhat agree	I feel that the other job candidates are more experienced than I am.|I feel that the other job candidates are more qualified than I am.|I feel that the other candidates have more status than I do.	I want to be interviewed by the Manager	<span style="font-size:16px;"> I want to be interviewed by the Manager</span>|<span style="font-size:16px;">I want to be interviewed by the Artificial Intelligence (AI)</span>	Very important	Very important	Slightly important	Moderately important	Very important	Moderately important	Slightly important	Extremely important	<span style="font-size:16px;">The hiring process meets ethical and moral standards.</span>|<span style="font-size:16px;">Being able to object to a decision that results from the hiring process.</span>|<span style="font-size:16px;"> Hiring criteria being applied consistently across applicants.</span>|<span style="font-size:16px;"> The hiring process is impartial.</span>|<span style="font-size:16px…	Strongly agree	Strongly agree	< 1 year		LowStatusCondition	Introduction_DV_2	Q2.1|Q2.2|Q2.3
2021-05-17 06:54:20	2021-05-17 06:59:47	IP Address		100	327	True	2021-05-17 06:59:48								anonymous	EN	I agree	Male	28	White, Caucasian, Anglo, European American; not Hispanic					Could get fired, looked down upon, seen as "not a team player"	Neither agree nor disagree	Somewhat agree	Neither agree nor disagree	I feel that the other candidates have more status than I do.|I feel that the other job candidates are more qualified than I am.|I feel that the other job candidates are more experienced than I am.	I want to be interviewed by the Artificial Intelligence (AI)	<span style="font-size:16px;"> I want to be interviewed by the Manager</span>|<span style="font-size:16px;">I want to be interviewed by the Artificial Intelligence (AI)</span>	Extremely important	Very important	Extremely important	Moderately important	Very important	Very important	Moderately important	Extremely important	<span style="font-size:16px;"> The hiring process is free from biases.</span>|<span style="font-size:16px;"> Hiring criteria being applied consistently across applicants.</span>|<span style="font-size:16px;">The hiring process meets ethical and moral standards.</span>|<span style="font-size:16px;">This is an attention check, please select extremely important.</span>|<span style="font-size:16px;">…	Somewhat agree	Agree	< 1 year		LowStatusCondition	Introduction_DV_1	Q2.1|Q2.2|Q2.3
2021-05-17 06:57:52	2021-05-17 07:00:01	IP Address		100	128	True	2021-05-17 07:00:02								anonymous	EN	I agree	Male	23	Black or African American				pay, remote, fun		Strongly agree	Strongly agree	Strongly agree	I feel that the other candidates have more status than I do.|I feel that the other job candidates are more qualified than I am.|I feel that the other job candidates are more experienced than I am.	I want to be interviewed by the Manager	<span style="font-size:16px;">I want to be interviewed by the Artificial Intelligence (AI)</span>|<span style="font-size:16px;"> I want to be interviewed by the Manager</span>	Moderately important	Extremely important	Very important	Very important	Extremely important	Moderately important	Very important	Extremely important	<span style="font-size:16px;"> The hiring process is impartial.</span>|<span style="font-size:16px;">Being able to influence the hiring process.</span>|<span style="font-size:16px;">The hiring process meets ethical and moral standards.</span>|<span style="font-size:16px;">This is an attention check, please select extremely important.</span>|<span style="font-size:16px;"> The hiring process is fre…	Strongly agree	Strongly agree	< 1 year		HighStatusCondition	Introduction_DV_2	Q2.1|Q2.2|Q2.3
2021-05-17 06:56:08	2021-05-17 07:00:28	IP Address		100	259	True	2021-05-17 07:00:28								anonymous	EN	I agree	Other	21	Asian or Asian American, including Chinese, Japanese, and others				I enjoy my current job because my coworkers and I treat each other with mutual respect, I keep my workspace tidy for myself and those around me and I don't have a problem with customers. I work hard and have maintained my position for many years.		Strongly agree	Strongly agree	Somewhat agree	I feel that the other job candidates are more qualified than I am.|I feel that the other candidates have more status than I do.|I feel that the other job candidates are more experienced than I am.	I want to be interviewed by the Artificial Intelligence (AI)	<span style="font-size:16px;">I want to be interviewed by the Artificial Intelligence (AI)</span>|<span style="font-size:16px;"> I want to be interviewed by the Manager</span>	Very important	Moderately important	Very important	Very important	Extremely important	Moderately important	Very important	Extremely important	<span style="font-size:16px;">Ability to express views and opinions during the hiring process.</span>|<span style="font-size:16px;"> The hiring process is impartial.</span>|<span style="font-size:16px;">This is an attention check, please select extremely important.</span>|<span style="font-size:16px;"> Hiring criteria being applied consistently across applicants.</span>|<span style="font-size:16p…	Agree	Agree	< 1 year		HighStatusCondition	Introduction_DV_2	Q2.1|Q2.2|Q2.3
2021-05-17 06:57:34	2021-05-17 07:01:03	IP Address		100	208	True	2021-05-17 07:01:03								anonymous	EN	I agree	Male	29	White, Caucasian, Anglo, European American; not Hispanic				My current job is well-respected. My current job has given the experience I need to do well in the new position. People can trust that I will do a good job in the new position based on the fact that I am working and doing well in my current job.		Strongly disagree	Strongly disagree	Strongly disagree	I feel that the other job candidates are more experienced than I am.|I feel that the other candidates have more status than I do.|I feel that the other job candidates are more qualified than I am.	I want to be interviewed by the Manager	<span style="font-size:16px;">I want to be interviewed by the Artificial Intelligence (AI)</span>|<span style="font-size:16px;"> I want to be interviewed by the Manager</span>	Extremely important	Extremely important	Moderately important	Not at all important	Moderately important	Not at all important	Extremely important	Extremely important	<span style="font-size:16px;"> The hiring process is impartial.</span>|<span style="font-size:16px;">Ability to express views and opinions during the hiring process.</span>|<span style="font-size:16px;">This is an attention check, please select extremely important.</span>|<span style="font-size:16px;">Being able to influence the hiring process.</span>|<span style="font-size:16px;"> Hiring criteri…	Strongly agree	Strongly agree	5-10 years		HighStatusCondition	Introduction_DV_1	Q2.1|Q2.2|Q2.3
2021-05-17 06:56:30	2021-05-17 07:01:14	IP Address		100	284	True	2021-05-17 07:01:14								anonymous	EN	I agree	Male	32	Asian or Asian American, including Chinese, Japanese, and others					You are looked down upon as your current role is insignificant(status quo affected). Finding a new job will be difficult as current role is seen as no experience. No room for growth in life if staying in current position.	Somewhat disagree	Somewhat agree	Strongly disagree	I feel that the other job candidates are more experienced than I am.|I feel that the other job candidates are more qualified than I am.|I feel that the other candidates have more status than I do.	I want to be interviewed by the Artificial Intelligence (AI)	<span style="font-size:16px;">I want to be interviewed by the Artificial Intelligence (AI)</span>|<span style="font-size:16px;"> I want to be interviewed by the Manager</span>	Extremely important	Slightly important	Extremely important	Extremely important	Extremely important	Extremely important	Extremely important	Extremely important	<span style="font-size:16px;"> The hiring process is impartial.</span>|<span style="font-size:16px;">Being able to object to a decision that results from the hiring process.</span>|<span style="font-size:16px;">Ability to express views and opinions during the hiring process.</span>|<span style="font-size:16px;">Being able to influence the hiring process.</span>|<span style="font-size:16px;">This …	Agree	Strongly agree	5-10 years		LowStatusCondition	Introduction_DV_1	Q2.1|Q2.2|Q2.3
2021-05-17 06:57:00	2021-05-17 07:01:17	IP Address		100	256	True	2021-05-17 07:01:17								anonymous	EN	I agree	Female	22	White, Caucasian, Anglo, European American; not Hispanic					Much experience but little variety, little experience in different areas of work, influence in store but no influence in industry	Neither agree nor disagree	Neither agree nor disagree	Neither agree nor disagree	I feel that the other job candidates are more experienced than I am.|I feel that the other candidates have more status than I do.|I feel that the other job candidates are more qualified than I am.	I want to be interviewed by the Manager	<span style="font-size:16px;"> I want to be interviewed by the Manager</span>|<span style="font-size:16px;">I want to be interviewed by the Artificial Intelligence (AI)</span>	Very important	Extremely important	Moderately important	Moderately important	Moderately important	Moderately important	Moderately important	Extremely important	<span style="font-size:16px;"> Hiring criteria being applied consistently across applicants.</span>|<span style="font-size:16px;"> The hiring process is impartial.</span>|<span style="font-size:16px;">This is an attention check, please select extremely important.</span>|<span style="font-size:16px;">Being able to object to a decision that results from the hiring process.</span>|<span style="font-…	Somewhat agree	Somewhat agree	3-5 years		LowStatusCondition	Introduction_DV_2	Q2.1|Q2.2|Q2.3
2021-05-17 06:57:04	2021-05-17 07:01:32	IP Address		100	267	True	2021-05-17 07:01:32								anonymous	EN	I agree	Male	52	White, Caucasian, Anglo, European American; not Hispanic					Tempted to stay, already have an income or you stay because you are comfortable	Neither agree nor disagree	Somewhat agree	Neither agree nor disagree	I feel that the other job candidates are more experienced than I am.|I feel that the other candidates have more status than I do.|I feel that the other job candidates are more qualified than I am.	I want to be interviewed by the Artificial Intelligence (AI)	<span style="font-size:16px;">I want to be interviewed by the Artificial Intelligence (AI)</span>|<span style="font-size:16px;"> I want to be interviewed by the Manager</span>	Very important	Extremely important	Extremely important	Extremely important	Extremely important	Extremely important	Extremely important	Extremely important	<span style="font-size:16px;">The hiring process meets ethical and moral standards.</span>|<span style="font-size:16px;"> Hiring criteria being applied consistently across applicants.</span>|<span style="font-size:16px;">Ability to express views and opinions during the hiring process.</span>|<span style="font-size:16px;">Being able to influence the hiring process.</span>|<span style="font-size:16…	Agree	Agree	>10 years		LowStatusCondition	Introduction_DV_1	Q2.1|Q2.2|Q2.3
2021-05-17 06:57:09	2021-05-17 07:01:32	IP Address		100	263	True	2021-05-17 07:01:32								anonymous	EN	I agree	Female	50	White, Caucasian, Anglo, European American; not Hispanic					not experienced with how large department stores operate, considered not ambitious (same role over many years), older candidate	Somewhat disagree	Somewhat disagree	Somewhat disagree	I feel that the other job candidates are more qualified than I am.|I feel that the other candidates have more status than I do.|I feel that the other job candidates are more experienced than I am.	I want to be interviewed by the Manager	<span style="font-size:16px;"> I want to be interviewed by the Manager</span>|<span style="font-size:16px;">I want to be interviewed by the Artificial Intelligence (AI)</span>	Extremely important	Extremely important	Extremely important	Extremely important	Extremely important	Extremely important	Extremely important	Extremely important	<span style="font-size:16px;">Ability to express views and opinions during the hiring process.</span>|<span style="font-size:16px;"> Hiring criteria being applied consistently across applicants.</span>|<span style="font-size:16px;">Being able to influence the hiring process.</span>|<span style="font-size:16px;"> The hiring process is impartial.</span>|<span style="font-size:16px;"> The hiring pro…	Agree	Somewhat agree	>10 years		LowStatusCondition	Introduction_DV_2	Q2.1|Q2.2|Q2.3
2021-05-17 06:58:12	2021-05-17 07:01:39	IP Address		100	207	True	2021-05-17 07:01:40								anonymous	EN	I agree	Female	24	Other	South asian			Experience, highly respected, and big name retailer		Somewhat disagree	Somewhat disagree	Somewhat disagree	I feel that the other job candidates are more experienced than I am.|I feel that the other candidates have more status than I do.|I feel that the other job candidates are more qualified than I am.	I want to be interviewed by the Artificial Intelligence (AI)	<span style="font-size:16px;">I want to be interviewed by the Artificial Intelligence (AI)</span>|<span style="font-size:16px;"> I want to be interviewed by the Manager</span>	Extremely important	Moderately important	Slightly important	Extremely important	Extremely important	Extremely important	Extremely important	Extremely important	<span style="font-size:16px;">This is an attention check, please select extremely important.</span>|<span style="font-size:16px;">The hiring process meets ethical and moral standards.</span>|<span style="font-size:16px;">Being able to influence the hiring process.</span>|<span style="font-size:16px;"> Hiring criteria being applied consistently across applicants.</span>|<span style="font-size:16px…	Somewhat disagree	Strongly agree	5-10 years		HighStatusCondition	Introduction_DV_2	Q2.1|Q2.2|Q2.3
2021-05-17 06:59:38	2021-05-17 07:03:06	IP Address		100	207	True	2021-05-17 07:03:06								anonymous	EN	I agree	Male	54	Hispanic or Latino, including Mexican American, Central American, and others				respect support and career progress		Somewhat disagree	Somewhat disagree	Neither agree nor disagree	I feel that the other job candidates are more qualified than I am.|I feel that the other job candidates are more experienced than I am.|I feel that the other candidates have more status than I do.	I want to be interviewed by the Manager	<span style="font-size:16px;"> I want to be interviewed by the Manager</span>|<span style="font-size:16px;">I want to be interviewed by the Artificial Intelligence (AI)</span>	Very important	Very important	Very important	Very important	Very important	Very important	Moderately important	Extremely important	<span style="font-size:16px;">This is an attention check, please select extremely important.</span>|<span style="font-size:16px;">Being able to influence the hiring process.</span>|<span style="font-size:16px;"> The hiring process is impartial.</span>|<span style="font-size:16px;"> Hiring criteria being applied consistently across applicants.</span>|<span style="font-size:16px;">Being able to obj…	Somewhat disagree	Disagree	>10 years		HighStatusCondition	Introduction_DV_2	Q2.1|Q2.2|Q2.3
2021-05-17 07:00:21	2021-05-17 07:03:35	IP Address		100	194	True	2021-05-17 07:03:35								anonymous	EN	I agree	Female	37	White, Caucasian, Anglo, European American; not Hispanic					Small unknown store, few staff to oversee, lessor responsibilities (low cash flow)	Neither agree nor disagree	Somewhat agree	Neither agree nor disagree	I feel that the other job candidates are more experienced than I am.|I feel that the other candidates have more status than I do.|I feel that the other job candidates are more qualified than I am.	I want to be interviewed by the Artificial Intelligence (AI)	<span style="font-size:16px;">I want to be interviewed by the Artificial Intelligence (AI)</span>|<span style="font-size:16px;"> I want to be interviewed by the Manager</span>	Very important	Moderately important	Moderately important	Extremely important	Extremely important	Very important	Very important	Extremely important	<span style="font-size:16px;">This is an attention check, please select extremely important.</span>|<span style="font-size:16px;"> The hiring process is impartial.</span>|<span style="font-size:16px;"> The hiring process is free from biases.</span>|<span style="font-size:16px;">Being able to influence the hiring process.</span>|<span style="font-size:16px;"> Hiring criteria being applied consiste…	Somewhat disagree	Somewhat agree	>10 years		LowStatusCondition	Introduction_DV_1	Q2.1|Q2.2|Q2.3
2021-05-17 06:40:07	2021-05-17 07:03:38	IP Address		100	1411	True	2021-05-17 07:03:38								anonymous	EN	I agree	Male	37	Asian or Asian American, including Chinese, Japanese, and others					works in small and insignificant store. my role is not very well respected in my profession	Neither agree nor disagree	Neither agree nor disagree	Neither agree nor disagree	I feel that the other job candidates are more experienced than I am.|I feel that the other candidates have more status than I do.|I feel that the other job candidates are more qualified than I am.	I want to be interviewed by the Manager	<span style="font-size:16px;"> I want to be interviewed by the Manager</span>|<span style="font-size:16px;">I want to be interviewed by the Artificial Intelligence (AI)</span>	Moderately important	Very important	Very important	Moderately important	Very important	Moderately important	Moderately important	Very important	<span style="font-size:16px;"> The hiring process is free from biases.</span>|<span style="font-size:16px;">Ability to express views and opinions during the hiring process.</span>|<span style="font-size:16px;">Being able to influence the hiring process.</span>|<span style="font-size:16px;">This is an attention check, please select extremely important.</span>|<span style="font-size:16px;">The hiri…	Neutral	Somewhat agree	5-10 years		LowStatusCondition	Introduction_DV_2	Q2.1|Q2.2|Q2.3
2021-05-17 07:00:51	2021-05-17 07:04:00	IP Address		100	189	True	2021-05-17 07:04:01								anonymous	EN	I agree	Female	53	White, Caucasian, Anglo, European American; not Hispanic				I've been in the industry and at this organization a long time, I love what I do and I'm well respected.		Strongly disagree	Strongly disagree	Strongly disagree	I feel that the other candidates have more status than I do.|I feel that the other job candidates are more experienced than I am.|I feel that the other job candidates are more qualified than I am.	I want to be interviewed by the Manager	<span style="font-size:16px;"> I want to be interviewed by the Manager</span>|<span style="font-size:16px;">I want to be interviewed by the Artificial Intelligence (AI)</span>	Extremely important	Extremely important	Very important	Very important	Very important	Very important	Very important	Extremely important	<span style="font-size:16px;">The hiring process meets ethical and moral standards.</span>|<span style="font-size:16px;"> The hiring process is impartial.</span>|<span style="font-size:16px;">Being able to object to a decision that results from the hiring process.</span>|<span style="font-size:16px;">Ability to express views and opinions during the hiring process.</span>|<span style="font-size:16…	Somewhat disagree	Somewhat agree	>10 years		HighStatusCondition	Introduction_DV_2	Q2.1|Q2.2|Q2.3
2021-05-17 06:54:09	2021-05-17 07:04:48	IP Address		100	638	True	2021-05-17 07:04:48								anonymous	EN	I agree	Male	26	Hispanic or Latino, including Mexican American, Central American, and others				Job security, barganing chip regarding accepting or declining, continuing relevant experience		Strongly disagree	Strongly disagree	Somewhat disagree	I feel that the other job candidates are more experienced than I am.|I feel that the other job candidates are more qualified than I am.|I feel that the other candidates have more status than I do.	I want to be interviewed by the Manager	<span style="font-size:16px;"> I want to be interviewed by the Manager</span>|<span style="font-size:16px;">I want to be interviewed by the Artificial Intelligence (AI)</span>	Very important	Extremely important	Very important	Very important	Extremely important	Extremely important	Very important	Extremely important	<span style="font-size:16px;">This is an attention check, please select extremely important.</span>|<span style="font-size:16px;">Ability to express views and opinions during the hiring process.</span>|<span style="font-size:16px;">Being able to object to a decision that results from the hiring process.</span>|<span style="font-size:16px;">The hiring process meets ethical and moral standards.</sp…	Agree	Agree	3-5 years		HighStatusCondition	Introduction_DV_2	Q2.1|Q2.2|Q2.3
2021-05-17 07:01:38	2021-05-17 07:04:48	IP Address		100	189	True	2021-05-17 07:04:49								anonymous	EN	I agree	Male	35	White, Caucasian, Anglo, European American; not Hispanic				I still have a steady source of income if I am not hired, I can continue to grow at my current position before applying again for another one, I am respected at my job so it is not essential I find a new one		Somewhat disagree	Somewhat disagree	Somewhat disagree	I feel that the other job candidates are more qualified than I am.|I feel that the other candidates have more status than I do.|I feel that the other job candidates are more experienced than I am.	I want to be interviewed by the Manager	<span style="font-size:16px;">I want to be interviewed by the Artificial Intelligence (AI)</span>|<span style="font-size:16px;"> I want to be interviewed by the Manager</span>	Extremely important	Very important	Not at all important	Moderately important	Not at all important	Not at all important	Moderately important	Extremely important	<span style="font-size:16px;">Being able to influence the hiring process.</span>|<span style="font-size:16px;">The hiring process meets ethical and moral standards.</span>|<span style="font-size:16px;">This is an attention check, please select extremely important.</span>|<span style="font-size:16px;"> The hiring process is free from biases.</span>|<span style="font-size:16px;">Ability to express …	Agree	Agree	>10 years		HighStatusCondition	Introduction_DV_2	Q2.1|Q2.2|Q2.3
2021-05-17 06:59:40	2021-05-17 07:05:03	IP Address		100	323	True	2021-05-17 07:05:04								anonymous	EN	I agree	Male	52	White, Caucasian, Anglo, European American; not Hispanic					1. Interviewers will look down on me. 2.the length of time i have spent where i am is a detriment. 3. I may lack skills needed in larger settings	Somewhat disagree	Somewhat agree	Neither agree nor disagree	I feel that the other job candidates are more qualified than I am.|I feel that the other job candidates are more experienced than I am.|I feel that the other candidates have more status than I do.	I want to be interviewed by the Manager	<span style="font-size:16px;"> I want to be interviewed by the Manager</span>|<span style="font-size:16px;">I want to be interviewed by the Artificial Intelligence (AI)</span>	Extremely important	Extremely important	Very important	Extremely important	Extremely important	Extremely important	Extremely important	Extremely important	<span style="font-size:16px;">Being able to influence the hiring process.</span>|<span style="font-size:16px;">The hiring process meets ethical and moral standards.</span>|<span style="font-size:16px;"> The hiring process is free from biases.</span>|<span style="font-size:16px;"> Hiring criteria being applied consistently across applicants.</span>|<span style="font-size:16px;">Ability to express …	Somewhat agree	Disagree	>10 years		LowStatusCondition	Introduction_DV_2	Q2.1|Q2.2|Q2.3
2021-05-17 07:02:52	2021-05-17 07:05:35	IP Address		100	163	True	2021-05-17 07:05:36								anonymous	EN	I agree	Male	26	Asian or Asian American, including Chinese, Japanese, and others					I am looked down upon, not having the right experience, and not being able to identify with the company.	Strongly agree	Strongly agree	Strongly agree	I feel that the other job candidates are more experienced than I am.|I feel that the other candidates have more status than I do.|I feel that the other job candidates are more qualified than I am.	I want to be interviewed by the Artificial Intelligence (AI)	<span style="font-size:16px;"> I want to be interviewed by the Manager</span>|<span style="font-size:16px;">I want to be interviewed by the Artificial Intelligence (AI)</span>	Moderately important	Slightly important	Moderately important	Extremely important	Extremely important	Extremely important	Very important	Extremely important	<span style="font-size:16px;">The hiring process meets ethical and moral standards.</span>|<span style="font-size:16px;">Ability to express views and opinions during the hiring process.</span>|<span style="font-size:16px;">Being able to object to a decision that results from the hiring process.</span>|<span style="font-size:16px;">This is an attention check, please select extremely important.</sp…	Agree	Agree	3-5 years		LowStatusCondition	Introduction_DV_1	Q2.1|Q2.2|Q2.3
2021-05-17 06:57:42	2021-05-17 07:05:38	IP Address		100	476	True	2021-05-17 07:05:38								anonymous	EN	I agree	Male	26	Asian or Asian American, including Chinese, Japanese, and others					My new job might not be well paid. The new job may come with a respectable position, but I may not get the respect that I am due cause of my current job. Interviewers at the new position will not look at me the same due to my current job.	Neither agree nor disagree	Somewhat agree	Neither agree nor disagree	I feel that the other candidates have more status than I do.|I feel that the other job candidates are more experienced than I am.|I feel that the other job candidates are more qualified than I am.	I want to be interviewed by the Artificial Intelligence (AI)	<span style="font-size:16px;">I want to be interviewed by the Artificial Intelligence (AI)</span>|<span style="font-size:16px;"> I want to be interviewed by the Manager</span>	Slightly important	Slightly important	Moderately important	Moderately important	Moderately important	Moderately important	Moderately important	Extremely important	<span style="font-size:16px;">Being able to influence the hiring process.</span>|<span style="font-size:16px;"> The hiring process is free from biases.</span>|<span style="font-size:16px;">Ability to express views and opinions during the hiring process.</span>|<span style="font-size:16px;"> The hiring process is impartial.</span>|<span style="font-size:16px;"> Hiring criteria being applied consis…	Somewhat agree	Disagree	1-3 years		LowStatusCondition	Introduction_DV_2	Q2.1|Q2.2|Q2.3
2021-05-17 07:01:34	2021-05-17 07:05:49	IP Address		100	254	True	2021-05-17 07:05:49								anonymous	EN	I agree	Female	43	White, Caucasian, Anglo, European American; not Hispanic					Reputation concerns that the current store reflects poorly on me. Concerns that people will think that I am incompetent. Concerns that people will think I couldn't get a better job earlier in my career.	Somewhat agree	Strongly agree	Somewhat disagree	I feel that the other candidates have more status than I do.|I feel that the other job candidates are more experienced than I am.|I feel that the other job candidates are more qualified than I am.	I want to be interviewed by the Manager	<span style="font-size:16px;"> I want to be interviewed by the Manager</span>|<span style="font-size:16px;">I want to be interviewed by the Artificial Intelligence (AI)</span>	Extremely important	Extremely important	Very important	Moderately important	Moderately important	Moderately important	Moderately important	Extremely important	<span style="font-size:16px;">Ability to express views and opinions during the hiring process.</span>|<span style="font-size:16px;">The hiring process meets ethical and moral standards.</span>|<span style="font-size:16px;"> The hiring process is impartial.</span>|<span style="font-size:16px;">This is an attention check, please select extremely important.</span>|<span style="font-size:16px;"> The …	Agree	Strongly agree	>10 years		LowStatusCondition	Introduction_DV_2	Q2.1|Q2.2|Q2.3
2021-05-17 07:01:10	2021-05-17 07:06:05	IP Address		100	294	True	2021-05-17 07:06:05								anonymous	EN	I agree	Female	47	White, Caucasian, Anglo, European American; not Hispanic					not respected, no experience in larger setting, not recognized	Somewhat disagree	Strongly agree	Somewhat disagree	I feel that the other job candidates are more qualified than I am.|I feel that the other candidates have more status than I do.|I feel that the other job candidates are more experienced than I am.	I want to be interviewed by the Manager	<span style="font-size:16px;">I want to be interviewed by the Artificial Intelligence (AI)</span>|<span style="font-size:16px;"> I want to be interviewed by the Manager</span>	Extremely important	Extremely important	Slightly important	Slightly important	Slightly important	Slightly important	Slightly important	Extremely important	<span style="font-size:16px;">This is an attention check, please select extremely important.</span>|<span style="font-size:16px;">Being able to influence the hiring process.</span>|<span style="font-size:16px;">The hiring process meets ethical and moral standards.</span>|<span style="font-size:16px;"> Hiring criteria being applied consistently across applicants.</span>|<span style="font-size:16px…	Strongly agree	Somewhat agree	>10 years		LowStatusCondition	Introduction_DV_2	Q2.1|Q2.2|Q2.3
2021-05-17 07:03:30	2021-05-17 07:06:08	IP Address		100	157	True	2021-05-17 07:06:08								anonymous	EN	I agree	Male	32	Black or African American				discounts		Somewhat agree	Somewhat agree	Somewhat agree	I feel that the other job candidates are more experienced than I am.|I feel that the other job candidates are more qualified than I am.|I feel that the other candidates have more status than I do.	I want to be interviewed by the Artificial Intelligence (AI)	<span style="font-size:16px;">I want to be interviewed by the Artificial Intelligence (AI)</span>|<span style="font-size:16px;"> I want to be interviewed by the Manager</span>	Moderately important	Slightly important	Moderately important	Slightly important	Slightly important	Slightly important	Moderately important	Slightly important	<span style="font-size:16px;"> Hiring criteria being applied consistently across applicants.</span>|<span style="font-size:16px;"> The hiring process is impartial.</span>|<span style="font-size:16px;"> The hiring process is free from biases.</span>|<span style="font-size:16px;">Being able to object to a decision that results from the hiring process.</span>|<span style="font-size:16px;">The hiring…	Somewhat disagree	Somewhat disagree	5-10 years		HighStatusCondition	Introduction_DV_1	Q2.1|Q2.2|Q2.3
2021-05-17 07:02:59	2021-05-17 07:06:14	IP Address		100	194	True	2021-05-17 07:06:14								anonymous	EN	I agree	Female	32	White, Caucasian, Anglo, European American; not Hispanic				experience to prove I can do the job, a job to fall back on if I don't get a new one, well respected with name recognition		Somewhat disagree	Somewhat disagree	Somewhat disagree	I feel that the other job candidates are more qualified than I am.|I feel that the other job candidates are more experienced than I am.|I feel that the other candidates have more status than I do.	I want to be interviewed by the Manager	<span style="font-size:16px;">I want to be interviewed by the Artificial Intelligence (AI)</span>|<span style="font-size:16px;"> I want to be interviewed by the Manager</span>	Extremely important	Extremely important	Not at all important	Slightly important	Slightly important	Moderately important	Slightly important	Extremely important	<span style="font-size:16px;"> The hiring process is impartial.</span>|<span style="font-size:16px;"> Hiring criteria being applied consistently across applicants.</span>|<span style="font-size:16px;">Ability to express views and opinions during the hiring process.</span>|<span style="font-size:16px;">Being able to influence the hiring process.</span>|<span style="font-size:16px;">The hiring proc…	Somewhat agree	Somewhat agree	3-5 years		HighStatusCondition	Introduction_DV_2	Q2.1|Q2.2|Q2.3
2021-05-17 07:00:58	2021-05-17 07:06:16	IP Address		100	317	True	2021-05-17 07:06:16								anonymous	EN	I agree	Female	19	Black or African American					People look down on you. Maybe not enough diversified experience outside of being a retail manager. Current job deemed as insignificant.	Somewhat agree	Somewhat agree	Somewhat agree	I feel that the other candidates have more status than I do.|I feel that the other job candidates are more qualified than I am.|I feel that the other job candidates are more experienced than I am.	I want to be interviewed by the Manager	<span style="font-size:16px;">I want to be interviewed by the Artificial Intelligence (AI)</span>|<span style="font-size:16px;"> I want to be interviewed by the Manager</span>	Extremely important	Extremely important	Moderately important	Moderately important	Not at all important	Moderately important	Slightly important	Extremely important	<span style="font-size:16px;">Being able to influence the hiring process.</span>|<span style="font-size:16px;">This is an attention check, please select extremely important.</span>|<span style="font-size:16px;"> Hiring criteria being applied consistently across applicants.</span>|<span style="font-size:16px;"> The hiring process is free from biases.</span>|<span style="font-size:16px;">Being able…	Somewhat agree	Somewhat agree	1-3 years		LowStatusCondition	Introduction_DV_1	Q2.1|Q2.2|Q2.3
2021-05-17 07:03:59	2021-05-17 07:06:19	IP Address		100	140	True	2021-05-17 07:06:20								anonymous	EN	I agree	Male	34	White, Caucasian, Anglo, European American; not Hispanic				Well-known, respected, career-oriented		Somewhat disagree	Strongly disagree	Strongly disagree	I feel that the other job candidates are more qualified than I am.|I feel that the other candidates have more status than I do.|I feel that the other job candidates are more experienced than I am.	I want to be interviewed by the Manager	<span style="font-size:16px;"> I want to be interviewed by the Manager</span>|<span style="font-size:16px;">I want to be interviewed by the Artificial Intelligence (AI)</span>	Extremely important	Very important	Extremely important	Moderately important	Extremely important	Moderately important	Extremely important	Extremely important	<span style="font-size:16px;"> The hiring process is free from biases.</span>|<span style="font-size:16px;">Ability to express views and opinions during the hiring process.</span>|<span style="font-size:16px;">Being able to influence the hiring process.</span>|<span style="font-size:16px;"> Hiring criteria being applied consistently across applicants.</span>|<span style="font-size:16px;"> The hir…	Somewhat agree	Agree	>10 years		HighStatusCondition	Introduction_DV_2	Q2.1|Q2.2|Q2.3
2021-05-17 07:03:04	2021-05-17 07:06:20	IP Address		100	196	True	2021-05-17 07:06:21								anonymous	EN	I agree	Female	31	Black or African American					low pay, lack of growth, depression	Strongly disagree	Strongly agree	Strongly disagree	I feel that the other candidates have more status than I do.|I feel that the other job candidates are more experienced than I am.|I feel that the other job candidates are more qualified than I am.	I want to be interviewed by the Artificial Intelligence (AI)	<span style="font-size:16px;"> I want to be interviewed by the Manager</span>|<span style="font-size:16px;">I want to be interviewed by the Artificial Intelligence (AI)</span>	Extremely important	Not at all important	Not at all important	Extremely important	Extremely important	Extremely important	Extremely important	Extremely important	<span style="font-size:16px;">The hiring process meets ethical and moral standards.</span>|<span style="font-size:16px;">This is an attention check, please select extremely important.</span>|<span style="font-size:16px;"> The hiring process is impartial.</span>|<span style="font-size:16px;">Being able to influence the hiring process.</span>|<span style="font-size:16px;">Ability to express views a…	Strongly agree	Strongly agree	>10 years		LowStatusCondition	Introduction_DV_2	Q2.1|Q2.2|Q2.3
2021-05-17 07:03:42	2021-05-17 07:06:26	IP Address		100	164	True	2021-05-17 07:06:26								anonymous	EN	I agree	Male	46	White, Caucasian, Anglo, European American; not Hispanic				more responsibility ability to provide leadership better pay		Somewhat disagree	Somewhat disagree	Somewhat disagree	I feel that the other job candidates are more experienced than I am.|I feel that the other candidates have more status than I do.|I feel that the other job candidates are more qualified than I am.	I want to be interviewed by the Manager	<span style="font-size:16px;">I want to be interviewed by the Artificial Intelligence (AI)</span>|<span style="font-size:16px;"> I want to be interviewed by the Manager</span>	Very important	Very important	Very important	Very important	Very important	Very important	Very important	Extremely important	<span style="font-size:16px;"> Hiring criteria being applied consistently across applicants.</span>|<span style="font-size:16px;">Being able to influence the hiring process.</span>|<span style="font-size:16px;">Being able to object to a decision that results from the hiring process.</span>|<span style="font-size:16px;"> The hiring process is free from biases.</span>|<span style="font-size:16px;">…	Somewhat agree	Somewhat agree	>10 years		HighStatusCondition	Introduction_DV_1	Q2.1|Q2.2|Q2.3
2021-05-17 07:04:09	2021-05-17 07:06:46	IP Address		100	157	True	2021-05-17 07:06:47								anonymous	EN	I agree	Female	42	White, Caucasian, Anglo, European American; not Hispanic					small and insignificant store, looked down upon, no chance for career development	Neither agree nor disagree	Somewhat agree	Neither agree nor disagree	I feel that the other job candidates are more qualified than I am.|I feel that the other candidates have more status than I do.|I feel that the other job candidates are more experienced than I am.	I want to be interviewed by the Manager	<span style="font-size:16px;">I want to be interviewed by the Artificial Intelligence (AI)</span>|<span style="font-size:16px;"> I want to be interviewed by the Manager</span>	Very important	Very important	Slightly important	Very important	Very important	Moderately important	Very important	Extremely important	<span style="font-size:16px;">Being able to object to a decision that results from the hiring process.</span>|<span style="font-size:16px;">Being able to influence the hiring process.</span>|<span style="font-size:16px;">The hiring process meets ethical and moral standards.</span>|<span style="font-size:16px;"> Hiring criteria being applied consistently across applicants.</span>|<span style="font…	Somewhat agree	Strongly agree	>10 years		LowStatusCondition	Introduction_DV_2	Q2.1|Q2.2|Q2.3
2021-05-17 07:00:17	2021-05-17 07:06:56	IP Address		100	399	True	2021-05-17 07:06:56								anonymous	EN	I agree	Male	32	White, Caucasian, Anglo, European American; not Hispanic					Not enough experience with a big staff, not enough experience with big inventory, not enough experience with the scale of the new position	Strongly disagree	Somewhat agree	Somewhat disagree	I feel that the other candidates have more status than I do.|I feel that the other job candidates are more qualified than I am.|I feel that the other job candidates are more experienced than I am.	I want to be interviewed by the Manager	<span style="font-size:16px;">I want to be interviewed by the Artificial Intelligence (AI)</span>|<span style="font-size:16px;"> I want to be interviewed by the Manager</span>	Very important	Very important	Slightly important	Moderately important	Slightly important	Slightly important	Moderately important	Extremely important	<span style="font-size:16px;">Ability to express views and opinions during the hiring process.</span>|<span style="font-size:16px;">This is an attention check, please select extremely important.</span>|<span style="font-size:16px;"> The hiring process is free from biases.</span>|<span style="font-size:16px;">The hiring process meets ethical and moral standards.</span>|<span style="font-size:16px;…	Somewhat disagree	Agree	>10 years		LowStatusCondition	Introduction_DV_1	Q2.1|Q2.2|Q2.3
2021-05-17 07:02:31	2021-05-17 07:07:07	IP Address		100	276	True	2021-05-17 07:07:07								anonymous	EN	I agree	Male	24	Asian or Asian American, including Chinese, Japanese, and others				My current job is related to the new position which should show that I am experienced. I make a positive impression on others and others respect me at my current job. I can use references at my current job to support my application and increases the chances of being hired.		Somewhat disagree	Somewhat disagree	Somewhat disagree	I feel that the other job candidates are more qualified than I am.|I feel that the other candidates have more status than I do.|I feel that the other job candidates are more experienced than I am.	I want to be interviewed by the Manager	<span style="font-size:16px;"> I want to be interviewed by the Manager</span>|<span style="font-size:16px;">I want to be interviewed by the Artificial Intelligence (AI)</span>	Very important	Moderately important	Slightly important	Very important	Very important	Very important	Moderately important	Extremely important	<span style="font-size:16px;">This is an attention check, please select extremely important.</span>|<span style="font-size:16px;"> The hiring process is impartial.</span>|<span style="font-size:16px;">Ability to express views and opinions during the hiring process.</span>|<span style="font-size:16px;"> The hiring process is free from biases.</span>|<span style="font-size:16px;">Being able to infl…	Agree	Agree	1-3 years		HighStatusCondition	Introduction_DV_2	Q2.1|Q2.2|Q2.3
2021-05-17 07:03:21	2021-05-17 07:07:10	IP Address		100	228	True	2021-05-17 07:07:10								anonymous	EN	I agree	Male	38	White, Caucasian, Anglo, European American; not Hispanic					other people look down on the position so my candidacy is not taken seriously, less likelihood to be mentored for other jobs, current position and employer is not respected	Neither agree nor disagree	Strongly agree	Somewhat disagree	I feel that the other job candidates are more experienced than I am.|I feel that the other job candidates are more qualified than I am.|I feel that the other candidates have more status than I do.	I want to be interviewed by the Artificial Intelligence (AI)	<span style="font-size:16px;">I want to be interviewed by the Artificial Intelligence (AI)</span>|<span style="font-size:16px;"> I want to be interviewed by the Manager</span>	Very important	Extremely important	Slightly important	Extremely important	Extremely important	Extremely important	Extremely important	Extremely important	<span style="font-size:16px;">Being able to influence the hiring process.</span>|<span style="font-size:16px;">Being able to object to a decision that results from the hiring process.</span>|<span style="font-size:16px;">The hiring process meets ethical and moral standards.</span>|<span style="font-size:16px;">Ability to express views and opinions during the hiring process.</span>|<span style="fo…	Agree	Strongly agree	>10 years		LowStatusCondition	Introduction_DV_2	Q2.1|Q2.2|Q2.3
2021-05-17 07:03:25	2021-05-17 07:07:17	IP Address		100	232	True	2021-05-17 07:07:17								anonymous	EN	I agree	Female	21	Other					it's not respected, it may not have the required skillset, it may not compare well to others	Neither agree nor disagree	Somewhat agree	Neither agree nor disagree	I feel that the other candidates have more status than I do.|I feel that the other job candidates are more qualified than I am.|I feel that the other job candidates are more experienced than I am.	I want to be interviewed by the Artificial Intelligence (AI)	<span style="font-size:16px;"> I want to be interviewed by the Manager</span>|<span style="font-size:16px;">I want to be interviewed by the Artificial Intelligence (AI)</span>	Extremely important	Extremely important	Moderately important	Extremely important	Extremely important	Extremely important	Extremely important	Extremely important	<span style="font-size:16px;">Being able to influence the hiring process.</span>|<span style="font-size:16px;">The hiring process meets ethical and moral standards.</span>|<span style="font-size:16px;"> The hiring process is impartial.</span>|<span style="font-size:16px;">Being able to object to a decision that results from the hiring process.</span>|<span style="font-size:16px;"> The hiring proc…	Agree	Somewhat agree	3-5 years		LowStatusCondition	Introduction_DV_2	Q2.1|Q2.2|Q2.3
2021-05-17 07:00:23	2021-05-17 07:07:40	IP Address		100	436	True	2021-05-17 07:07:40								anonymous	EN	I agree	Female	27	White, Caucasian, Anglo, European American; not Hispanic				1. I enjoy my work 2. I am respected 3. I am supported		Strongly disagree	Strongly disagree	Strongly disagree	I feel that the other job candidates are more experienced than I am.|I feel that the other job candidates are more qualified than I am.|I feel that the other candidates have more status than I do.	I want to be interviewed by the Artificial Intelligence (AI)	<span style="font-size:16px;">I want to be interviewed by the Artificial Intelligence (AI)</span>|<span style="font-size:16px;"> I want to be interviewed by the Manager</span>	Not at all important	Not at all important	Not at all important	Extremely important	Extremely important	Extremely important	Extremely important	Extremely important	<span style="font-size:16px;"> Hiring criteria being applied consistently across applicants.</span>|<span style="font-size:16px;">Being able to influence the hiring process.</span>|<span style="font-size:16px;">The hiring process meets ethical and moral standards.</span>|<span style="font-size:16px;"> The hiring process is impartial.</span>|<span style="font-size:16px;">Ability to express views a…	Strongly agree	Strongly agree	5-10 years		HighStatusCondition	Introduction_DV_1	Q2.1|Q2.2|Q2.3
2021-05-17 07:04:30	2021-05-17 07:07:46	IP Address		100	196	True	2021-05-17 07:07:46								anonymous	EN	I agree	Female	20	Black or African American					being looked down upon, being seen as inexperienced, being seen as untrustworthy and unfit for the job	Neither agree nor disagree	Somewhat agree	Somewhat agree	I feel that the other job candidates are more experienced than I am.|I feel that the other candidates have more status than I do.|I feel that the other job candidates are more qualified than I am.	I want to be interviewed by the Artificial Intelligence (AI)	<span style="font-size:16px;">I want to be interviewed by the Artificial Intelligence (AI)</span>|<span style="font-size:16px;"> I want to be interviewed by the Manager</span>	Very important	Slightly important	Extremely important	Very important	Extremely important	Very important	Very important	Extremely important	<span style="font-size:16px;">This is an attention check, please select extremely important.</span>|<span style="font-size:16px;"> The hiring process is impartial.</span>|<span style="font-size:16px;"> The hiring process is free from biases.</span>|<span style="font-size:16px;">Ability to express views and opinions during the hiring process.</span>|<span style="font-size:16px;">The hiring process…	Agree	Agree	1-3 years		LowStatusCondition	Introduction_DV_1	Q2.1|Q2.2|Q2.3
2021-05-17 07:01:45	2021-05-17 07:07:55	IP Address		100	370	True	2021-05-17 07:07:55								anonymous	EN	I agree	Female	35	White, Caucasian, Anglo, European American; not Hispanic					Potential employers may think I haven't acquired any valuable skills, potential employers may think I am not very ambitious, I may fall behind on learning current trends / skills because my job doesn't offer a lot of opportunity for growth.	Strongly agree	Strongly agree	Strongly agree	I feel that the other job candidates are more qualified than I am.|I feel that the other candidates have more status than I do.|I feel that the other job candidates are more experienced than I am.	I want to be interviewed by the Artificial Intelligence (AI)	<span style="font-size:16px;">I want to be interviewed by the Artificial Intelligence (AI)</span>|<span style="font-size:16px;"> I want to be interviewed by the Manager</span>	Moderately important	Moderately important	Very important	Extremely important	Extremely important	Extremely important	Very important	Extremely important	<span style="font-size:16px;"> The hiring process is impartial.</span>|<span style="font-size:16px;">Ability to express views and opinions during the hiring process.</span>|<span style="font-size:16px;">The hiring process meets ethical and moral standards.</span>|<span style="font-size:16px;"> Hiring criteria being applied consistently across applicants.</span>|<span style="font-size:16px;">Being…	Agree	Strongly agree	>10 years		LowStatusCondition	Introduction_DV_1	Q2.1|Q2.2|Q2.3
2021-05-17 07:04:56	2021-05-17 07:07:57	IP Address		100	181	True	2021-05-17 07:07:57								anonymous	EN	I agree	Male	33	Asian or Asian American, including Chinese, Japanese, and others					People look down upon you. People dont respect you enough. People dont prefer you giving interviews based on the current job you hold.	Somewhat disagree	Somewhat disagree	Somewhat disagree	I feel that the other job candidates are more experienced than I am.|I feel that the other candidates have more status than I do.|I feel that the other job candidates are more qualified than I am.	I want to be interviewed by the Manager	<span style="font-size:16px;">I want to be interviewed by the Artificial Intelligence (AI)</span>|<span style="font-size:16px;"> I want to be interviewed by the Manager</span>	Extremely important	Moderately important	Very important	Slightly important	Very important	Moderately important	Very important	Extremely important	<span style="font-size:16px;">Being able to influence the hiring process.</span>|<span style="font-size:16px;"> Hiring criteria being applied consistently across applicants.</span>|<span style="font-size:16px;">This is an attention check, please select extremely important.</span>|<span style="font-size:16px;"> The hiring process is impartial.</span>|<span style="font-size:16px;"> The hiring proce…	Agree	Agree	5-10 years		LowStatusCondition	Introduction_DV_2	Q2.1|Q2.2|Q2.3
2021-05-17 07:04:00	2021-05-17 07:08:00	IP Address		100	240	True	2021-05-17 07:08:01								anonymous	EN	I agree	Male	29	Asian or Asian American, including Chinese, Japanese, and others				rich experience, accountability and managerial insights		Somewhat disagree	Somewhat disagree	Somewhat disagree	I feel that the other candidates have more status than I do.|I feel that the other job candidates are more qualified than I am.|I feel that the other job candidates are more experienced than I am.	I want to be interviewed by the Manager	<span style="font-size:16px;"> I want to be interviewed by the Manager</span>|<span style="font-size:16px;">I want to be interviewed by the Artificial Intelligence (AI)</span>	Very important	Very important	Very important	Not at all important	Not at all important	Very important	Very important	Extremely important	<span style="font-size:16px;">Being able to influence the hiring process.</span>|<span style="font-size:16px;">This is an attention check, please select extremely important.</span>|<span style="font-size:16px;"> Hiring criteria being applied consistently across applicants.</span>|<span style="font-size:16px;"> The hiring process is impartial.</span>|<span style="font-size:16px;">Ability to expres…	Neutral	Somewhat agree	5-10 years		HighStatusCondition	Introduction_DV_2	Q2.1|Q2.2|Q2.3
2021-05-17 07:03:20	2021-05-17 07:09:05	IP Address		100	344	True	2021-05-17 07:09:05								anonymous	EN	I agree	Female	26	Black or African American				I have a history in my current position that can be reviewed for reference, I have people who can attest to my quality work, I know how to do the job I am applying for because I have experience		Strongly disagree	Strongly disagree	Strongly disagree	I feel that the other job candidates are more qualified than I am.|I feel that the other job candidates are more experienced than I am.|I feel that the other candidates have more status than I do.	I want to be interviewed by the Artificial Intelligence (AI)	<span style="font-size:16px;">I want to be interviewed by the Artificial Intelligence (AI)</span>|<span style="font-size:16px;"> I want to be interviewed by the Manager</span>	Not at all important	Moderately important	Not at all important	Extremely important	Extremely important	Extremely important	Extremely important	Extremely important	<span style="font-size:16px;">The hiring process meets ethical and moral standards.</span>|<span style="font-size:16px;"> The hiring process is free from biases.</span>|<span style="font-size:16px;">Being able to object to a decision that results from the hiring process.</span>|<span style="font-size:16px;">Being able to influence the hiring process.</span>|<span style="font-size:16px;">This is a…	Somewhat agree	Strongly agree	< 1 year		HighStatusCondition	Introduction_DV_2	Q2.1|Q2.2|Q2.3
2021-05-17 07:06:01	2021-05-17 07:09:22	IP Address		100	201	True	2021-05-17 07:09:23								anonymous	EN	I agree	Male	33	Asian or Asian American, including Chinese, Japanese, and others					low pay, low satisfaction, stressful	Strongly disagree	Somewhat disagree	Strongly disagree	I feel that the other job candidates are more experienced than I am.|I feel that the other job candidates are more qualified than I am.|I feel that the other candidates have more status than I do.	I want to be interviewed by the Manager	<span style="font-size:16px;">I want to be interviewed by the Artificial Intelligence (AI)</span>|<span style="font-size:16px;"> I want to be interviewed by the Manager</span>	Very important	Very important	Very important	Very important	Moderately important	Very important	Very important	Extremely important	<span style="font-size:16px;"> The hiring process is impartial.</span>|<span style="font-size:16px;">Being able to influence the hiring process.</span>|<span style="font-size:16px;">Ability to express views and opinions during the hiring process.</span>|<span style="font-size:16px;">The hiring process meets ethical and moral standards.</span>|<span style="font-size:16px;">This is an attention che…	Agree	Agree	5-10 years		LowStatusCondition	Introduction_DV_1	Q2.1|Q2.2|Q2.3
2021-05-17 07:07:14	2021-05-17 07:09:45	IP Address		100	150	True	2021-05-17 07:09:45								anonymous	EN	I agree	Female	35	White, Caucasian, Anglo, European American; not Hispanic				reliability, proven experience, loyalty		Somewhat disagree	Somewhat disagree	Somewhat disagree	I feel that the other job candidates are more experienced than I am.|I feel that the other candidates have more status than I do.|I feel that the other job candidates are more qualified than I am.	I want to be interviewed by the Artificial Intelligence (AI)	<span style="font-size:16px;"> I want to be interviewed by the Manager</span>|<span style="font-size:16px;">I want to be interviewed by the Artificial Intelligence (AI)</span>	Not at all important	Slightly important	Very important	Extremely important	Extremely important	Very important	Extremely important	Extremely important	<span style="font-size:16px;"> The hiring process is impartial.</span>|<span style="font-size:16px;">This is an attention check, please select extremely important.</span>|<span style="font-size:16px;">Being able to influence the hiring process.</span>|<span style="font-size:16px;">Being able to object to a decision that results from the hiring process.</span>|<span style="font-size:16px;">Ability…	Somewhat agree	Agree	>10 years		HighStatusCondition	Introduction_DV_2	Q2.1|Q2.2|Q2.3
2021-05-17 06:58:50	2021-05-17 07:09:49	IP Address		100	658	True	2021-05-17 07:09:49								anonymous	EN	I agree	Female	55	White, Caucasian, Anglo, European American; not Hispanic				You have learned how to build relationships. You understand the needs of customers. You know how to keep inventory in stock.		Somewhat disagree	Neither agree nor disagree	Somewhat disagree	I feel that the other job candidates are more experienced than I am.|I feel that the other job candidates are more qualified than I am.|I feel that the other candidates have more status than I do.	I want to be interviewed by the Manager	<span style="font-size:16px;"> I want to be interviewed by the Manager</span>|<span style="font-size:16px;">I want to be interviewed by the Artificial Intelligence (AI)</span>	Extremely important	Very important	Slightly important	Slightly important	Moderately important	Moderately important	Very important	Extremely important	<span style="font-size:16px;">This is an attention check, please select extremely important.</span>|<span style="font-size:16px;">Being able to influence the hiring process.</span>|<span style="font-size:16px;"> Hiring criteria being applied consistently across applicants.</span>|<span style="font-size:16px;"> The hiring process is impartial.</span>|<span style="font-size:16px;">The hiring proces…	Agree	Agree	>10 years		HighStatusCondition	Introduction_DV_2	Q2.1|Q2.2|Q2.3
2021-05-17 07:00:24	2021-05-17 07:10:27	IP Address		100	603	True	2021-05-17 07:10:28								anonymous	EN	I agree	Male	22	Black or African American				It's respected, I enjoy it, the compensation is fair		Neither agree nor disagree	Somewhat disagree	Neither agree nor disagree	I feel that the other job candidates are more experienced than I am.|I feel that the other job candidates are more qualified than I am.|I feel that the other candidates have more status than I do.	I want to be interviewed by the Manager	<span style="font-size:16px;">I want to be interviewed by the Artificial Intelligence (AI)</span>|<span style="font-size:16px;"> I want to be interviewed by the Manager</span>	Very important	Moderately important	Slightly important	Not at all important	Not at all important	Not at all important	Very important	Extremely important	<span style="font-size:16px;">Being able to object to a decision that results from the hiring process.</span>|<span style="font-size:16px;">Ability to express views and opinions during the hiring process.</span>|<span style="font-size:16px;"> The hiring process is impartial.</span>|<span style="font-size:16px;"> The hiring process is free from biases.</span>|<span style="font-size:16px;"> Hiring …	Somewhat agree	Somewhat disagree	1-3 years		HighStatusCondition	Introduction_DV_2	Q2.1|Q2.2|Q2.3
2021-05-17 07:08:26	2021-05-17 07:10:29	IP Address		100	122	True	2021-05-17 07:10:29								anonymous	EN	I agree	Male	27	Hispanic or Latino, including Mexican American, Central American, and others				income, benefits, respect		Neither agree nor disagree	Neither agree nor disagree	Neither agree nor disagree	I feel that the other job candidates are more experienced than I am.|I feel that the other job candidates are more qualified than I am.|I feel that the other candidates have more status than I do.	I want to be interviewed by the Artificial Intelligence (AI)	<span style="font-size:16px;"> I want to be interviewed by the Manager</span>|<span style="font-size:16px;">I want to be interviewed by the Artificial Intelligence (AI)</span>	Very important	Slightly important	Very important	Very important	Very important	Very important	Very important	Extremely important	<span style="font-size:16px;"> Hiring criteria being applied consistently across applicants.</span>|<span style="font-size:16px;">Being able to object to a decision that results from the hiring process.</span>|<span style="font-size:16px;">Being able to influence the hiring process.</span>|<span style="font-size:16px;">The hiring process meets ethical and moral standards.</span>|<span style="font…	Agree	Agree	5-10 years		HighStatusCondition	Introduction_DV_1	Q2.1|Q2.2|Q2.3
2021-05-17 07:06:55	2021-05-17 07:10:32	IP Address		100	216	True	2021-05-17 07:10:32								anonymous	EN	I agree	Female	21	White, Caucasian, Anglo, European American; not Hispanic					Feelings of betrayal, less time, uncertainty of whether or not the new one is better	Somewhat agree	Somewhat agree	Somewhat agree	I feel that the other candidates have more status than I do.|I feel that the other job candidates are more experienced than I am.|I feel that the other job candidates are more qualified than I am.	I want to be interviewed by the Manager	<span style="font-size:16px;">I want to be interviewed by the Artificial Intelligence (AI)</span>|<span style="font-size:16px;"> I want to be interviewed by the Manager</span>	Extremely important	Extremely important	Very important	Very important	Very important	Very important	Very important	Extremely important	<span style="font-size:16px;">Being able to influence the hiring process.</span>|<span style="font-size:16px;">Ability to express views and opinions during the hiring process.</span>|<span style="font-size:16px;"> The hiring process is impartial.</span>|<span style="font-size:16px;"> The hiring process is free from biases.</span>|<span style="font-size:16px;"> Hiring criteria being applied consis…	Agree	Agree	1-3 years		LowStatusCondition	Introduction_DV_2	Q2.1|Q2.2|Q2.3
2021-05-17 07:07:43	2021-05-17 07:11:17	IP Address		100	213	True	2021-05-17 07:11:18								anonymous	EN	I agree	Female	52	White, Caucasian, Anglo, European American; not Hispanic				shows employees that im currently working, have experience, shows that am currently in the game, in the industry		Neither agree nor disagree	Neither agree nor disagree	Neither agree nor disagree	I feel that the other job candidates are more qualified than I am.|I feel that the other candidates have more status than I do.|I feel that the other job candidates are more experienced than I am.	I want to be interviewed by the Manager	<span style="font-size:16px;">I want to be interviewed by the Artificial Intelligence (AI)</span>|<span style="font-size:16px;"> I want to be interviewed by the Manager</span>	Extremely important	Extremely important	Extremely important	Extremely important	Extremely important	Extremely important	Extremely important	Extremely important	<span style="font-size:16px;"> The hiring process is free from biases.</span>|<span style="font-size:16px;"> The hiring process is impartial.</span>|<span style="font-size:16px;"> Hiring criteria being applied consistently across applicants.</span>|<span style="font-size:16px;">Ability to express views and opinions during the hiring process.</span>|<span style="font-size:16px;">This is an attenti…	Somewhat agree	Somewhat agree	>10 years		HighStatusCondition	Introduction_DV_2	Q2.1|Q2.2|Q2.3
2021-05-17 07:00:55	2021-05-17 07:11:31	IP Address		100	635	True	2021-05-17 07:11:32								anonymous	EN	I agree	Male	35	Hispanic or Latino, including Mexican American, Central American, and others				already do it, high prestiege, valued		Strongly agree	Strongly agree	Strongly agree	I feel that the other candidates have more status than I do.|I feel that the other job candidates are more experienced than I am.|I feel that the other job candidates are more qualified than I am.	I want to be interviewed by the Manager	<span style="font-size:16px;"> I want to be interviewed by the Manager</span>|<span style="font-size:16px;">I want to be interviewed by the Artificial Intelligence (AI)</span>	Extremely important	Extremely important	Extremely important	Extremely important	Very important	Moderately important	Very important	Extremely important	<span style="font-size:16px;">Being able to object to a decision that results from the hiring process.</span>|<span style="font-size:16px;">Ability to express views and opinions during the hiring process.</span>|<span style="font-size:16px;">This is an attention check, please select extremely important.</span>|<span style="font-size:16px;">The hiring process meets ethical and moral standards.</sp…	Strongly disagree	Somewhat agree	5-10 years		HighStatusCondition	Introduction_DV_2	Q2.1|Q2.2|Q2.3
2021-05-17 07:07:06	2021-05-17 07:11:36	IP Address		100	269	True	2021-05-17 07:11:36								anonymous	EN	I agree	Female	42	White, Caucasian, Anglo, European American; not Hispanic				having a job while looking for a new one is always good, current job can show potential employer how well you are doing, can bring you confidence during the interview		Strongly disagree	Strongly disagree	Strongly disagree	I feel that the other job candidates are more experienced than I am.|I feel that the other job candidates are more qualified than I am.|I feel that the other candidates have more status than I do.	I want to be interviewed by the Manager	<span style="font-size:16px;">I want to be interviewed by the Artificial Intelligence (AI)</span>|<span style="font-size:16px;"> I want to be interviewed by the Manager</span>	Very important	Very important	Very important	Slightly important	Moderately important	Moderately important	Very important	Extremely important	<span style="font-size:16px;">The hiring process meets ethical and moral standards.</span>|<span style="font-size:16px;"> Hiring criteria being applied consistently across applicants.</span>|<span style="font-size:16px;">Ability to express views and opinions during the hiring process.</span>|<span style="font-size:16px;">This is an attention check, please select extremely important.</span>|<span …	Somewhat agree	Somewhat agree	>10 years		HighStatusCondition	Introduction_DV_2	Q2.1|Q2.2|Q2.3
2021-05-17 07:09:44	2021-05-17 07:12:40	IP Address		100	176	True	2021-05-17 07:12:41								anonymous	EN	I agree	Female	32	White, Caucasian, Anglo, European American; not Hispanic				I am well respected, I get good references, and I enjoy my job so I won't feel down if I don't get the new job		Strongly disagree	Strongly disagree	Strongly disagree	I feel that the other job candidates are more experienced than I am.|I feel that the other job candidates are more qualified than I am.|I feel that the other candidates have more status than I do.	I want to be interviewed by the Manager	<span style="font-size:16px;">I want to be interviewed by the Artificial Intelligence (AI)</span>|<span style="font-size:16px;"> I want to be interviewed by the Manager</span>	Moderately important	Very important	Not at all important	Not at all important	Slightly important	Slightly important	Very important	Extremely important	<span style="font-size:16px;">Ability to express views and opinions during the hiring process.</span>|<span style="font-size:16px;">Being able to object to a decision that results from the hiring process.</span>|<span style="font-size:16px;">This is an attention check, please select extremely important.</span>|<span style="font-size:16px;">The hiring process meets ethical and moral standards.</sp…	Strongly agree	Agree	1-3 years		HighStatusCondition	Introduction_DV_2	Q2.1|Q2.2|Q2.3
2021-05-17 07:09:25	2021-05-17 07:13:24	IP Address		100	238	True	2021-05-17 07:13:25								anonymous	EN	I agree	Female	23	Black or African American				Pay increase, new opportunities, growth		Somewhat agree	Neither agree nor disagree	Somewhat disagree	I feel that the other job candidates are more experienced than I am.|I feel that the other candidates have more status than I do.|I feel that the other job candidates are more qualified than I am.	I want to be interviewed by the Manager	<span style="font-size:16px;">I want to be interviewed by the Artificial Intelligence (AI)</span>|<span style="font-size:16px;"> I want to be interviewed by the Manager</span>	Extremely important	Slightly important	Moderately important	Extremely important	Extremely important	Extremely important	Extremely important	Extremely important	<span style="font-size:16px;">Being able to object to a decision that results from the hiring process.</span>|<span style="font-size:16px;"> The hiring process is impartial.</span>|<span style="font-size:16px;"> The hiring process is free from biases.</span>|<span style="font-size:16px;">The hiring process meets ethical and moral standards.</span>|<span style="font-size:16px;">Ability to express …	Strongly agree	Strongly agree	3-5 years		HighStatusCondition	Introduction_DV_1	Q2.1|Q2.2|Q2.3
2021-05-17 07:09:23	2021-05-17 07:13:28	IP Address		100	245	True	2021-05-17 07:13:29								anonymous	EN	I agree	Male	34	Asian or Asian American, including Chinese, Japanese, and others				You’ve made connections with multiple people, have lots of job experience and have the respect of people		Somewhat disagree	Strongly disagree	Somewhat disagree	I feel that the other job candidates are more experienced than I am.|I feel that the other job candidates are more qualified than I am.|I feel that the other candidates have more status than I do.	I want to be interviewed by the Manager	<span style="font-size:16px;">I want to be interviewed by the Artificial Intelligence (AI)</span>|<span style="font-size:16px;"> I want to be interviewed by the Manager</span>	Very important	Moderately important	Extremely important	Moderately important	Moderately important	Moderately important	Moderately important	Extremely important	<span style="font-size:16px;">Being able to object to a decision that results from the hiring process.</span>|<span style="font-size:16px;">This is an attention check, please select extremely important.</span>|<span style="font-size:16px;"> The hiring process is free from biases.</span>|<span style="font-size:16px;"> Hiring criteria being applied consistently across applicants.</span>|<span style…	Somewhat agree	Somewhat agree	>10 years		HighStatusCondition	Introduction_DV_2	Q2.1|Q2.2|Q2.3
2021-05-17 07:06:36	2021-05-17 07:13:38	IP Address		100	422	True	2021-05-17 07:13:38								anonymous	EN	I agree	Female	57	White, Caucasian, Anglo, European American; not Hispanic					Not available right away. Risk of losing current job because of seeking new job. Hours May conflict with interview.	Strongly disagree	Strongly disagree	Strongly disagree	I feel that the other job candidates are more qualified than I am.|I feel that the other job candidates are more experienced than I am.|I feel that the other candidates have more status than I do.	I want to be interviewed by the Manager	<span style="font-size:16px;"> I want to be interviewed by the Manager</span>|<span style="font-size:16px;">I want to be interviewed by the Artificial Intelligence (AI)</span>	Very important	Very important	Moderately important	Very important	Very important	Very important	Very important	Extremely important	<span style="font-size:16px;"> Hiring criteria being applied consistently across applicants.</span>|<span style="font-size:16px;"> The hiring process is free from biases.</span>|<span style="font-size:16px;">The hiring process meets ethical and moral standards.</span>|<span style="font-size:16px;">Being able to influence the hiring process.</span>|<span style="font-size:16px;"> The hiring process…	Agree	Agree	>10 years		LowStatusCondition	Introduction_DV_2	Q2.1|Q2.2|Q2.3
2021-05-17 07:10:13	2021-05-17 07:13:43	IP Address		100	209	True	2021-05-17 07:13:44								anonymous	EN	I agree	Female	35	Asian or Asian American, including Chinese, Japanese, and others					underestimated, not respected, and not considered right for better positions	Somewhat disagree	Somewhat disagree	Somewhat disagree	I feel that the other candidates have more status than I do.|I feel that the other job candidates are more qualified than I am.|I feel that the other job candidates are more experienced than I am.	I want to be interviewed by the Manager	<span style="font-size:16px;">I want to be interviewed by the Artificial Intelligence (AI)</span>|<span style="font-size:16px;"> I want to be interviewed by the Manager</span>	Very important	Very important	Very important	Very important	Extremely important	Extremely important	Extremely important	Extremely important	<span style="font-size:16px;">Being able to influence the hiring process.</span>|<span style="font-size:16px;">This is an attention check, please select extremely important.</span>|<span style="font-size:16px;"> Hiring criteria being applied consistently across applicants.</span>|<span style="font-size:16px;"> The hiring process is free from biases.</span>|<span style="font-size:16px;">Ability to…	Somewhat agree	Somewhat agree	3-5 years		LowStatusCondition	Introduction_DV_1	Q2.1|Q2.2|Q2.3
2021-05-17 07:00:24	2021-05-17 07:14:14	IP Address		100	829	True	2021-05-17 07:14:14								anonymous	EN	I agree	Male	62	Black or African American					Disrespected, 2, Uncaring, 3, Doubtful	Somewhat disagree	Strongly agree	Somewhat disagree	I feel that the other candidates have more status than I do.|I feel that the other job candidates are more experienced than I am.|I feel that the other job candidates are more qualified than I am.	I want to be interviewed by the Artificial Intelligence (AI)	<span style="font-size:16px;"> I want to be interviewed by the Manager</span>|<span style="font-size:16px;">I want to be interviewed by the Artificial Intelligence (AI)</span>	Very important	Extremely important	Extremely important	Extremely important	Extremely important	Extremely important	Extremely important	Extremely important	<span style="font-size:16px;">Being able to object to a decision that results from the hiring process.</span>|<span style="font-size:16px;"> The hiring process is impartial.</span>|<span style="font-size:16px;">This is an attention check, please select extremely important.</span>|<span style="font-size:16px;"> Hiring criteria being applied consistently across applicants.</span>|<span style="font-…	Somewhat agree	Agree	>10 years		LowStatusCondition	Introduction_DV_1	Q2.1|Q2.2|Q2.3
2021-05-17 07:10:40	2021-05-17 07:14:57	IP Address		100	256	True	2021-05-17 07:14:57								anonymous	EN	I agree	Female	44	White, Caucasian, Anglo, European American; not Hispanic					1. The retail chain is not well respected in the industry, and therefore, the organization may not be excited about me as a new hire. 2. I had not advanced further in my position, as I liked what I did, and so my current role may be considered too junior. 3. The organization that I am applying for is a really large chain, and a senior position, and may be looking for people with those qualificati…	Neither agree nor disagree	Somewhat agree	Somewhat disagree	I feel that the other job candidates are more qualified than I am.|I feel that the other job candidates are more experienced than I am.|I feel that the other candidates have more status than I do.	I want to be interviewed by the Manager	<span style="font-size:16px;">I want to be interviewed by the Artificial Intelligence (AI)</span>|<span style="font-size:16px;"> I want to be interviewed by the Manager</span>	Extremely important	Extremely important	Extremely important	Extremely important	Extremely important	Extremely important	Extremely important	Extremely important	<span style="font-size:16px;"> The hiring process is free from biases.</span>|<span style="font-size:16px;">Ability to express views and opinions during the hiring process.</span>|<span style="font-size:16px;">The hiring process meets ethical and moral standards.</span>|<span style="font-size:16px;"> Hiring criteria being applied consistently across applicants.</span>|<span style="font-size:16px;…	Agree	Agree	>10 years		LowStatusCondition	Introduction_DV_2	Q2.1|Q2.2|Q2.3
2021-05-17 07:12:10	2021-05-17 07:15:00	IP Address		100	170	True	2021-05-17 07:15:01								anonymous	EN	I agree	Female	26	White, Caucasian, Anglo, European American; not Hispanic				I'm respected so my reputation is good, I have good experience from working here, I have good recommenders backing me		Somewhat disagree	Strongly disagree	Strongly disagree	I feel that the other candidates have more status than I do.|I feel that the other job candidates are more qualified than I am.|I feel that the other job candidates are more experienced than I am.	I want to be interviewed by the Manager	<span style="font-size:16px;">I want to be interviewed by the Artificial Intelligence (AI)</span>|<span style="font-size:16px;"> I want to be interviewed by the Manager</span>	Extremely important	Extremely important	Very important	Slightly important	Not at all important	Slightly important	Slightly important	Extremely important	<span style="font-size:16px;">This is an attention check, please select extremely important.</span>|<span style="font-size:16px;"> The hiring process is impartial.</span>|<span style="font-size:16px;">Being able to object to a decision that results from the hiring process.</span>|<span style="font-size:16px;"> Hiring criteria being applied consistently across applicants.</span>|<span style="font-…	Somewhat agree	Somewhat agree	5-10 years		HighStatusCondition	Introduction_DV_1	Q2.1|Q2.2|Q2.3
2021-05-17 07:11:03	2021-05-17 07:15:05	IP Address		100	242	True	2021-05-17 07:15:06								anonymous	EN	I agree	Male	30	Asian or Asian American, including Chinese, Japanese, and others					less industry experience, small store experience, no management skill	Somewhat agree	Somewhat agree	Somewhat agree	I feel that the other job candidates are more qualified than I am.|I feel that the other candidates have more status than I do.|I feel that the other job candidates are more experienced than I am.	I want to be interviewed by the Artificial Intelligence (AI)	<span style="font-size:16px;"> I want to be interviewed by the Manager</span>|<span style="font-size:16px;">I want to be interviewed by the Artificial Intelligence (AI)</span>	Extremely important	Extremely important	Extremely important	Extremely important	Extremely important	Very important	Extremely important	Extremely important	<span style="font-size:16px;"> Hiring criteria being applied consistently across applicants.</span>|<span style="font-size:16px;">This is an attention check, please select extremely important.</span>|<span style="font-size:16px;">Being able to influence the hiring process.</span>|<span style="font-size:16px;"> The hiring process is free from biases.</span>|<span style="font-size:16px;">Being able…	Somewhat agree	Somewhat agree	1-3 years		LowStatusCondition	Introduction_DV_1	Q2.1|Q2.2|Q2.3
2021-05-17 07:12:02	2021-05-17 07:15:10	IP Address		100	188	True	2021-05-17 07:15:11								anonymous	EN	I agree	Female	64	White, Caucasian, Anglo, European American; not Hispanic				Experience, Respect, Knowledge of the industry		Somewhat disagree	Somewhat disagree	Somewhat disagree	I feel that the other candidates have more status than I do.|I feel that the other job candidates are more qualified than I am.|I feel that the other job candidates are more experienced than I am.	I want to be interviewed by the Manager	<span style="font-size:16px;"> I want to be interviewed by the Manager</span>|<span style="font-size:16px;">I want to be interviewed by the Artificial Intelligence (AI)</span>	Extremely important	Extremely important	Very important	Very important	Very important	Very important	Very important	Extremely important	<span style="font-size:16px;"> The hiring process is free from biases.</span>|<span style="font-size:16px;">The hiring process meets ethical and moral standards.</span>|<span style="font-size:16px;">This is an attention check, please select extremely important.</span>|<span style="font-size:16px;"> Hiring criteria being applied consistently across applicants.</span>|<span style="font-size:16px;">…	Agree	Agree	>10 years		HighStatusCondition	Introduction_DV_2	Q2.1|Q2.2|Q2.3
2021-05-17 07:12:39	2021-05-17 07:15:31	IP Address		100	172	True	2021-05-17 07:15:31								anonymous	EN	I agree	Female	18	Mixed; Parents are from two different groups					Not much real world experience in business, Working only with customers, and heavy lifting	Neither agree nor disagree	Somewhat agree	Somewhat agree	I feel that the other job candidates are more experienced than I am.|I feel that the other job candidates are more qualified than I am.|I feel that the other candidates have more status than I do.	I want to be interviewed by the Manager	<span style="font-size:16px;"> I want to be interviewed by the Manager</span>|<span style="font-size:16px;">I want to be interviewed by the Artificial Intelligence (AI)</span>	Moderately important	Moderately important	Moderately important	Slightly important	Very important	Moderately important	Very important	Extremely important	<span style="font-size:16px;">The hiring process meets ethical and moral standards.</span>|<span style="font-size:16px;"> Hiring criteria being applied consistently across applicants.</span>|<span style="font-size:16px;">Being able to influence the hiring process.</span>|<span style="font-size:16px;">Ability to express views and opinions during the hiring process.</span>|<span style="font-size:16…	Strongly agree	Strongly agree	< 1 year		LowStatusCondition	Introduction_DV_2	Q2.1|Q2.2|Q2.3
2021-05-17 07:13:08	2021-05-17 07:16:01	IP Address		100	172	True	2021-05-17 07:16:02								anonymous	EN	I agree	Female	23	Asian or Asian American, including Chinese, Japanese, and others					Long hours, no respect, customer dissatisfaction	Neither agree nor disagree	Neither agree nor disagree	Neither agree nor disagree	I feel that the other candidates have more status than I do.|I feel that the other job candidates are more experienced than I am.|I feel that the other job candidates are more qualified than I am.	I want to be interviewed by the Manager	<span style="font-size:16px;"> I want to be interviewed by the Manager</span>|<span style="font-size:16px;">I want to be interviewed by the Artificial Intelligence (AI)</span>	Moderately important	Very important	Moderately important	Very important	Slightly important	Moderately important	Moderately important	Extremely important	<span style="font-size:16px;"> The hiring process is free from biases.</span>|<span style="font-size:16px;"> The hiring process is impartial.</span>|<span style="font-size:16px;">Being able to object to a decision that results from the hiring process.</span>|<span style="font-size:16px;">This is an attention check, please select extremely important.</span>|<span style="font-size:16px;">Ability to…	Somewhat agree	Neutral	3-5 years		LowStatusCondition	Introduction_DV_2	Q2.1|Q2.2|Q2.3
2021-05-17 07:10:26	2021-05-17 07:16:04	IP Address		100	338	True	2021-05-17 07:16:05								anonymous	EN	I agree	Male	18	Hispanic or Latino, including Mexican American, Central American, and others				Better pay, more experience in your old position and better time management.		Neither agree nor disagree	Somewhat agree	Neither agree nor disagree	I feel that the other candidates have more status than I do.|I feel that the other job candidates are more qualified than I am.|I feel that the other job candidates are more experienced than I am.	I want to be interviewed by the Manager	<span style="font-size:16px;">I want to be interviewed by the Artificial Intelligence (AI)</span>|<span style="font-size:16px;"> I want to be interviewed by the Manager</span>	Very important	Very important	Very important	Moderately important	Moderately important	Moderately important	Moderately important	Extremely important	<span style="font-size:16px;">This is an attention check, please select extremely important.</span>|<span style="font-size:16px;">Being able to influence the hiring process.</span>|<span style="font-size:16px;">Ability to express views and opinions during the hiring process.</span>|<span style="font-size:16px;">Being able to object to a decision that results from the hiring process.</span>|<span …	Somewhat agree	Neutral	< 1 year		HighStatusCondition	Introduction_DV_1	Q2.1|Q2.2|Q2.3
2021-05-17 07:13:26	2021-05-17 07:16:26	IP Address		100	179	True	2021-05-17 07:16:26								anonymous	EN	I agree	Female	22	White, Caucasian, Anglo, European American; not Hispanic				Prestige, References, Clout		Strongly disagree	Strongly disagree	Strongly disagree	I feel that the other job candidates are more experienced than I am.|I feel that the other job candidates are more qualified than I am.|I feel that the other candidates have more status than I do.	I want to be interviewed by the Manager	<span style="font-size:16px;"> I want to be interviewed by the Manager</span>|<span style="font-size:16px;">I want to be interviewed by the Artificial Intelligence (AI)</span>	Very important	Slightly important	Slightly important	Moderately important	Moderately important	Moderately important	Very important	Extremely important	<span style="font-size:16px;">Ability to express views and opinions during the hiring process.</span>|<span style="font-size:16px;">Being able to influence the hiring process.</span>|<span style="font-size:16px;">This is an attention check, please select extremely important.</span>|<span style="font-size:16px;">Being able to object to a decision that results from the hiring process.</span>|<span …	Agree	Agree	1-3 years		HighStatusCondition	Introduction_DV_2	Q2.1|Q2.2|Q2.3
2021-05-17 07:11:27	2021-05-17 07:16:28	IP Address		100	301	True	2021-05-17 07:16:29								anonymous	EN	I agree	Female	35	Asian or Asian American, including Chinese, Japanese, and others				detail-oriented, front-line service experience, good at communication		Neither agree nor disagree	Somewhat disagree	Neither agree nor disagree	I feel that the other candidates have more status than I do.|I feel that the other job candidates are more qualified than I am.|I feel that the other job candidates are more experienced than I am.	I want to be interviewed by the Manager	<span style="font-size:16px;"> I want to be interviewed by the Manager</span>|<span style="font-size:16px;">I want to be interviewed by the Artificial Intelligence (AI)</span>	Extremely important	Extremely important	Very important	Extremely important	Extremely important	Extremely important	Extremely important	Extremely important	<span style="font-size:16px;"> The hiring process is impartial.</span>|<span style="font-size:16px;"> Hiring criteria being applied consistently across applicants.</span>|<span style="font-size:16px;">The hiring process meets ethical and moral standards.</span>|<span style="font-size:16px;">Ability to express views and opinions during the hiring process.</span>|<span style="font-size:16px;">Being…	Agree	Agree	5-10 years		HighStatusCondition	Introduction_DV_1	Q2.1|Q2.2|Q2.3
2021-05-17 07:12:47	2021-05-17 07:16:52	IP Address		100	244	True	2021-05-17 07:16:52								anonymous	EN	I agree	Male	48	White, Caucasian, Anglo, European American; not Hispanic				Already having job security, salary negotiating advantage, leverage for increased responsibilities		Strongly disagree	Somewhat disagree	Strongly disagree	I feel that the other job candidates are more qualified than I am.|I feel that the other candidates have more status than I do.|I feel that the other job candidates are more experienced than I am.	I want to be interviewed by the Manager	<span style="font-size:16px;"> I want to be interviewed by the Manager</span>|<span style="font-size:16px;">I want to be interviewed by the Artificial Intelligence (AI)</span>	Extremely important	Extremely important	Not at all important	Very important	Moderately important	Moderately important	Very important	Extremely important	<span style="font-size:16px;">Being able to object to a decision that results from the hiring process.</span>|<span style="font-size:16px;"> The hiring process is impartial.</span>|<span style="font-size:16px;">The hiring process meets ethical and moral standards.</span>|<span style="font-size:16px;">Being able to influence the hiring process.</span>|<span style="font-size:16px;"> Hiring criteria…	Somewhat disagree	Somewhat disagree	>10 years		HighStatusCondition	Introduction_DV_1	Q2.1|Q2.2|Q2.3
2021-05-17 07:12:47	2021-05-17 07:16:56	IP Address		100	248	True	2021-05-17 07:16:56								anonymous	EN	I agree	Male	18	Asian or Asian American, including Chinese, Japanese, and others				Extensive experience, High reputation, Many references		Strongly disagree	Somewhat disagree	Strongly disagree	I feel that the other candidates have more status than I do.|I feel that the other job candidates are more qualified than I am.|I feel that the other job candidates are more experienced than I am.	I want to be interviewed by the Artificial Intelligence (AI)	<span style="font-size:16px;">I want to be interviewed by the Artificial Intelligence (AI)</span>|<span style="font-size:16px;"> I want to be interviewed by the Manager</span>	Moderately important	Very important	Very important	Extremely important	Extremely important	Extremely important	Extremely important	Extremely important	<span style="font-size:16px;"> The hiring process is impartial.</span>|<span style="font-size:16px;"> Hiring criteria being applied consistently across applicants.</span>|<span style="font-size:16px;">This is an attention check, please select extremely important.</span>|<span style="font-size:16px;">The hiring process meets ethical and moral standards.</span>|<span style="font-size:16px;"> The hi…	Agree	Strongly agree	< 1 year		HighStatusCondition	Introduction_DV_2	Q2.1|Q2.2|Q2.3
2021-05-17 07:13:47	2021-05-17 07:17:07	IP Address		100	199	True	2021-05-17 07:17:08								anonymous	EN	I agree	Female	33	White, Caucasian, Anglo, European American; not Hispanic					Not respected, not considered helpful work experience, career accomplishments not recognized	Neither agree nor disagree	Strongly agree	Neither agree nor disagree	I feel that the other job candidates are more qualified than I am.|I feel that the other job candidates are more experienced than I am.|I feel that the other candidates have more status than I do.	I want to be interviewed by the Artificial Intelligence (AI)	<span style="font-size:16px;"> I want to be interviewed by the Manager</span>|<span style="font-size:16px;">I want to be interviewed by the Artificial Intelligence (AI)</span>	Moderately important	Moderately important	Moderately important	Extremely important	Extremely important	Extremely important	Extremely important	Extremely important	<span style="font-size:16px;">Ability to express views and opinions during the hiring process.</span>|<span style="font-size:16px;"> The hiring process is impartial.</span>|<span style="font-size:16px;">The hiring process meets ethical and moral standards.</span>|<span style="font-size:16px;"> Hiring criteria being applied consistently across applicants.</span>|<span style="font-size:16px;">Being…	Somewhat agree	Strongly agree	>10 years		LowStatusCondition	Introduction_DV_1	Q2.1|Q2.2|Q2.3
2021-05-17 07:14:31	2021-05-17 07:17:19	IP Address		100	167	True	2021-05-17 07:17:19								anonymous	EN	I agree	Female	24	White, Caucasian, Anglo, European American; not Hispanic					Not respected, not taken seriously, looked down upon	Somewhat agree	Strongly agree	Strongly agree	I feel that the other job candidates are more qualified than I am.|I feel that the other job candidates are more experienced than I am.|I feel that the other candidates have more status than I do.	I want to be interviewed by the Manager	<span style="font-size:16px;"> I want to be interviewed by the Manager</span>|<span style="font-size:16px;">I want to be interviewed by the Artificial Intelligence (AI)</span>	Moderately important	Extremely important	Slightly important	Very important	Extremely important	Very important	Extremely important	Extremely important	<span style="font-size:16px;">Being able to influence the hiring process.</span>|<span style="font-size:16px;"> The hiring process is impartial.</span>|<span style="font-size:16px;"> Hiring criteria being applied consistently across applicants.</span>|<span style="font-size:16px;"> The hiring process is free from biases.</span>|<span style="font-size:16px;">This is an attention check, please sele…	Somewhat agree	Somewhat agree	5-10 years		LowStatusCondition	Introduction_DV_1	Q2.1|Q2.2|Q2.3
2021-05-17 06:56:57	2021-05-17 07:17:33	IP Address		100	1235	True	2021-05-17 07:17:33								anonymous	EN	I agree	Male	34	White, Caucasian, Anglo, European American; not Hispanic				the job description sounds interesting, i feel it's a good fit for my experience, The job plays to my strengths.		Neither agree nor disagree	Neither agree nor disagree	Neither agree nor disagree	I feel that the other job candidates are more experienced than I am.|I feel that the other candidates have more status than I do.|I feel that the other job candidates are more qualified than I am.	I want to be interviewed by the Artificial Intelligence (AI)	<span style="font-size:16px;"> I want to be interviewed by the Manager</span>|<span style="font-size:16px;">I want to be interviewed by the Artificial Intelligence (AI)</span>	Moderately important	Very important	Moderately important	Very important	Moderately important	Very important	Moderately important	Extremely important	<span style="font-size:16px;">Being able to object to a decision that results from the hiring process.</span>|<span style="font-size:16px;">The hiring process meets ethical and moral standards.</span>|<span style="font-size:16px;"> The hiring process is impartial.</span>|<span style="font-size:16px;">This is an attention check, please select extremely important.</span>|<span style="font-size:16px…	Agree	Agree	5-10 years		HighStatusCondition	Introduction_DV_1	Q2.1|Q2.2|Q2.3
2021-05-17 07:12:45	2021-05-17 07:17:33	IP Address		100	287	True	2021-05-17 07:17:34								anonymous	EN	I agree	Female	28	Asian or Asian American, including Chinese, Japanese, and others					high stress level, time management skill, tight deadline	Strongly disagree	Strongly disagree	Neither agree nor disagree	I feel that the other job candidates are more experienced than I am.|I feel that the other candidates have more status than I do.|I feel that the other job candidates are more qualified than I am.	I want to be interviewed by the Manager	<span style="font-size:16px;"> I want to be interviewed by the Manager</span>|<span style="font-size:16px;">I want to be interviewed by the Artificial Intelligence (AI)</span>	Extremely important	Extremely important	Slightly important	Moderately important	Moderately important	Slightly important	Extremely important	Extremely important	<span style="font-size:16px;">Being able to influence the hiring process.</span>|<span style="font-size:16px;"> The hiring process is impartial.</span>|<span style="font-size:16px;"> The hiring process is free from biases.</span>|<span style="font-size:16px;">Being able to object to a decision that results from the hiring process.</span>|<span style="font-size:16px;">Ability to express views and …	Somewhat agree	Strongly agree	3-5 years		LowStatusCondition	Introduction_DV_1	Q2.1|Q2.2|Q2.3
2021-05-17 07:13:55	2021-05-17 07:17:35	IP Address		100	220	True	2021-05-17 07:17:35								anonymous	EN	I agree	Male	39	White, Caucasian, Anglo, European American; not Hispanic				Still earning income while looking for new employment.		Somewhat disagree	Somewhat disagree	Somewhat disagree	I feel that the other job candidates are more experienced than I am.|I feel that the other candidates have more status than I do.|I feel that the other job candidates are more qualified than I am.	I want to be interviewed by the Manager	<span style="font-size:16px;"> I want to be interviewed by the Manager</span>|<span style="font-size:16px;">I want to be interviewed by the Artificial Intelligence (AI)</span>	Slightly important	Slightly important	Slightly important	Very important	Moderately important	Moderately important	Extremely important	Extremely important	<span style="font-size:16px;">Being able to object to a decision that results from the hiring process.</span>|<span style="font-size:16px;">Being able to influence the hiring process.</span>|<span style="font-size:16px;"> The hiring process is free from biases.</span>|<span style="font-size:16px;">This is an attention check, please select extremely important.</span>|<span style="font-size:16px;">…	Somewhat agree	Neutral	>10 years		HighStatusCondition	Introduction_DV_2	Q2.1|Q2.2|Q2.3
2021-05-17 07:13:40	2021-05-17 07:17:40	IP Address		100	239	True	2021-05-17 07:17:40								anonymous	EN	I agree	Male	26	Asian or Asian American, including Chinese, Japanese, and others				Better pay, familiar with the job and work load		Somewhat disagree	Neither agree nor disagree	Somewhat disagree	I feel that the other job candidates are more qualified than I am.|I feel that the other candidates have more status than I do.|I feel that the other job candidates are more experienced than I am.	I want to be interviewed by the Manager	<span style="font-size:16px;"> I want to be interviewed by the Manager</span>|<span style="font-size:16px;">I want to be interviewed by the Artificial Intelligence (AI)</span>	Extremely important	Moderately important	Slightly important	Moderately important	Slightly important	Moderately important	Extremely important	Extremely important	<span style="font-size:16px;"> The hiring process is free from biases.</span>|<span style="font-size:16px;">This is an attention check, please select extremely important.</span>|<span style="font-size:16px;">Being able to influence the hiring process.</span>|<span style="font-size:16px;"> The hiring process is impartial.</span>|<span style="font-size:16px;">Ability to express views and opinions d…	Agree	Agree	1-3 years		HighStatusCondition	Introduction_DV_1	Q2.1|Q2.2|Q2.3
2021-05-17 07:12:01	2021-05-17 07:17:50	IP Address		100	348	True	2021-05-17 07:17:51								anonymous	EN	I agree	Female	25	White, Caucasian, Anglo, European American; not Hispanic				a good reputation, knowledge of the field, connections		Somewhat disagree	Somewhat disagree	Somewhat disagree	I feel that the other candidates have more status than I do.|I feel that the other job candidates are more experienced than I am.|I feel that the other job candidates are more qualified than I am.	I want to be interviewed by the Manager	<span style="font-size:16px;">I want to be interviewed by the Artificial Intelligence (AI)</span>|<span style="font-size:16px;"> I want to be interviewed by the Manager</span>	Extremely important	Moderately important	Very important	Very important	Slightly important	Not at all important	Very important	Extremely important	<span style="font-size:16px;"> The hiring process is impartial.</span>|<span style="font-size:16px;"> The hiring process is free from biases.</span>|<span style="font-size:16px;">Being able to object to a decision that results from the hiring process.</span>|<span style="font-size:16px;">The hiring process meets ethical and moral standards.</span>|<span style="font-size:16px;">Ability to express …	Somewhat agree	Agree	5-10 years		HighStatusCondition	Introduction_DV_2	Q2.1|Q2.2|Q2.3
2021-05-17 07:13:05	2021-05-17 07:18:19	IP Address		100	313	True	2021-05-17 07:18:19								anonymous	EN	I agree	Male	20	Asian or Asian American, including Chinese, Japanese, and others					I won't be able to put all my effort into conducting my search. I could be developing my skills, practicing how to interview, and more importantly, looking for opportunities in the times that I'm at my current job.	Neither agree nor disagree	Neither agree nor disagree	Neither agree nor disagree	I feel that the other job candidates are more qualified than I am.|I feel that the other candidates have more status than I do.|I feel that the other job candidates are more experienced than I am.	I want to be interviewed by the Artificial Intelligence (AI)	<span style="font-size:16px;">I want to be interviewed by the Artificial Intelligence (AI)</span>|<span style="font-size:16px;"> I want to be interviewed by the Manager</span>	Not at all important	Not at all important	Very important	Very important	Very important	Very important	Very important	Extremely important	<span style="font-size:16px;"> The hiring process is free from biases.</span>|<span style="font-size:16px;">Being able to object to a decision that results from the hiring process.</span>|<span style="font-size:16px;">Being able to influence the hiring process.</span>|<span style="font-size:16px;"> Hiring criteria being applied consistently across applicants.</span>|<span style="font-size:16px;">…	Agree	Agree	1-3 years		LowStatusCondition	Introduction_DV_1	Q2.1|Q2.2|Q2.3
2021-05-17 07:16:42	2021-05-17 07:18:28	IP Address		100	105	True	2021-05-17 07:18:28								anonymous	EN	I agree	Female	20	White, Caucasian, Anglo, European American; not Hispanic					Reputation, lack of networking opportunities, lack of relevant experience	Somewhat agree	Strongly agree	Neither agree nor disagree	I feel that the other job candidates are more qualified than I am.|I feel that the other job candidates are more experienced than I am.|I feel that the other candidates have more status than I do.	I want to be interviewed by the Artificial Intelligence (AI)	<span style="font-size:16px;">I want to be interviewed by the Artificial Intelligence (AI)</span>|<span style="font-size:16px;"> I want to be interviewed by the Manager</span>	Slightly important	Moderately important	Slightly important	Very important	Extremely important	Very important	Moderately important	Extremely important	<span style="font-size:16px;">Being able to influence the hiring process.</span>|<span style="font-size:16px;">This is an attention check, please select extremely important.</span>|<span style="font-size:16px;"> Hiring criteria being applied consistently across applicants.</span>|<span style="font-size:16px;"> The hiring process is free from biases.</span>|<span style="font-size:16px;">The hiring…	Somewhat agree	Agree	1-3 years		LowStatusCondition	Introduction_DV_1	Q2.1|Q2.2|Q2.3
2021-05-17 07:13:38	2021-05-17 07:19:30	IP Address		100	352	True	2021-05-17 07:19:31								anonymous	EN	I agree	Male	64	White, Caucasian, Anglo, European American; not Hispanic				Very well respected. Worked a long time gets along with coworkers.		Somewhat disagree	Somewhat disagree	Somewhat disagree	I feel that the other job candidates are more qualified than I am.|I feel that the other candidates have more status than I do.|I feel that the other job candidates are more experienced than I am.	I want to be interviewed by the Manager	<span style="font-size:16px;"> I want to be interviewed by the Manager</span>|<span style="font-size:16px;">I want to be interviewed by the Artificial Intelligence (AI)</span>	Very important	Very important	Moderately important	Moderately important	Very important	Moderately important	Very important	Extremely important	<span style="font-size:16px;">Ability to express views and opinions during the hiring process.</span>|<span style="font-size:16px;">This is an attention check, please select extremely important.</span>|<span style="font-size:16px;">The hiring process meets ethical and moral standards.</span>|<span style="font-size:16px;">Being able to influence the hiring process.</span>|<span style="font-size:16…	Agree	Agree	>10 years		HighStatusCondition	Introduction_DV_1	Q2.1|Q2.2|Q2.3
2021-05-17 07:15:42	2021-05-17 07:19:32	IP Address		100	230	True	2021-05-17 07:19:33								anonymous	EN	I agree	Female	30	Mixed; Parents are from two different groups				Work experience, respect, job security		Strongly disagree	Strongly disagree	Strongly disagree	I feel that the other candidates have more status than I do.|I feel that the other job candidates are more qualified than I am.|I feel that the other job candidates are more experienced than I am.	I want to be interviewed by the Artificial Intelligence (AI)	<span style="font-size:16px;"> I want to be interviewed by the Manager</span>|<span style="font-size:16px;">I want to be interviewed by the Artificial Intelligence (AI)</span>	Very important	Not at all important	Extremely important	Extremely important	Extremely important	Extremely important	Extremely important	Extremely important	<span style="font-size:16px;"> The hiring process is free from biases.</span>|<span style="font-size:16px;">Being able to object to a decision that results from the hiring process.</span>|<span style="font-size:16px;">This is an attention check, please select extremely important.</span>|<span style="font-size:16px;"> Hiring criteria being applied consistently across applicants.</span>|<span style…	Strongly agree	Strongly agree	5-10 years		HighStatusCondition	Introduction_DV_2	Q2.1|Q2.2|Q2.3
2021-05-17 07:09:46	2021-05-17 07:19:54	IP Address		100	608	True	2021-05-17 07:19:55								anonymous	EN	I agree	Female	29	White, Caucasian, Anglo, European American; not Hispanic					People won't respect me, the interviewers will have a bias against me, I won't feel confident	Neither agree nor disagree	Somewhat disagree	Neither agree nor disagree	I feel that the other job candidates are more experienced than I am.|I feel that the other job candidates are more qualified than I am.|I feel that the other candidates have more status than I do.	I want to be interviewed by the Manager	<span style="font-size:16px;"> I want to be interviewed by the Manager</span>|<span style="font-size:16px;">I want to be interviewed by the Artificial Intelligence (AI)</span>	Very important	Very important	Very important	Very important	Moderately important	Moderately important	Extremely important	Extremely important	<span style="font-size:16px;">This is an attention check, please select extremely important.</span>|<span style="font-size:16px;">Ability to express views and opinions during the hiring process.</span>|<span style="font-size:16px;">Being able to influence the hiring process.</span>|<span style="font-size:16px;"> The hiring process is free from biases.</span>|<span style="font-size:16px;"> Hiring …	Neutral	Somewhat agree	3-5 years		LowStatusCondition	Introduction_DV_2	Q2.1|Q2.2|Q2.3
2021-05-17 07:12:30	2021-05-17 07:19:59	IP Address		100	448	True	2021-05-17 07:19:59								anonymous	EN	I agree	Female	53	White, Caucasian, Anglo, European American; not Hispanic					You may get locked into the same salary, needing to take time off for an interview, if the request to contact your current employer.	Somewhat disagree	Somewhat disagree	Somewhat agree	I feel that the other job candidates are more qualified than I am.|I feel that the other job candidates are more experienced than I am.|I feel that the other candidates have more status than I do.	I want to be interviewed by the Manager	<span style="font-size:16px;"> I want to be interviewed by the Manager</span>|<span style="font-size:16px;">I want to be interviewed by the Artificial Intelligence (AI)</span>	Very important	Moderately important	Not at all important	Moderately important	Extremely important	Extremely important	Extremely important	Extremely important	<span style="font-size:16px;">Ability to express views and opinions during the hiring process.</span>|<span style="font-size:16px;">This is an attention check, please select extremely important.</span>|<span style="font-size:16px;">Being able to influence the hiring process.</span>|<span style="font-size:16px;">Being able to object to a decision that results from the hiring process.</span>|<span …	Somewhat agree	Somewhat agree	>10 years		LowStatusCondition	Introduction_DV_2	Q2.1|Q2.2|Q2.3
2021-05-17 07:16:34	2021-05-17 07:20:00	IP Address		100	205	True	2021-05-17 07:20:01								anonymous	EN	I agree	Male	41	White, Caucasian, Anglo, European American; not Hispanic				Experience, knowledge and leadership skills.		Somewhat disagree	Strongly disagree	Strongly disagree	I feel that the other job candidates are more qualified than I am.|I feel that the other job candidates are more experienced than I am.|I feel that the other candidates have more status than I do.	I want to be interviewed by the Manager	<span style="font-size:16px;">I want to be interviewed by the Artificial Intelligence (AI)</span>|<span style="font-size:16px;"> I want to be interviewed by the Manager</span>	Very important	Moderately important	Very important	Extremely important	Extremely important	Extremely important	Extremely important	Extremely important	<span style="font-size:16px;">Being able to object to a decision that results from the hiring process.</span>|<span style="font-size:16px;"> The hiring process is impartial.</span>|<span style="font-size:16px;">Being able to influence the hiring process.</span>|<span style="font-size:16px;"> Hiring criteria being applied consistently across applicants.</span>|<span style="font-size:16px;"> The hi…	Agree	Somewhat agree	>10 years		HighStatusCondition	Introduction_DV_2	Q2.1|Q2.2|Q2.3
2021-05-17 07:07:44	2021-05-17 07:20:30	IP Address		100	765	True	2021-05-17 07:20:30								anonymous	EN	I agree	Female	52	White, Caucasian, Anglo, European American; not Hispanic					Not respected, not visible/hard to network with other, may not have certain job skills because it’s a small store	Somewhat agree	Strongly agree	Somewhat agree	I feel that the other job candidates are more qualified than I am.|I feel that the other job candidates are more experienced than I am.|I feel that the other candidates have more status than I do.	I want to be interviewed by the Manager	<span style="font-size:16px;"> I want to be interviewed by the Manager</span>|<span style="font-size:16px;">I want to be interviewed by the Artificial Intelligence (AI)</span>	Extremely important	Very important	Not at all important	Moderately important	Moderately important	Very important	Not at all important	Extremely important	<span style="font-size:16px;">The hiring process meets ethical and moral standards.</span>|<span style="font-size:16px;"> The hiring process is impartial.</span>|<span style="font-size:16px;">Being able to object to a decision that results from the hiring process.</span>|<span style="font-size:16px;"> Hiring criteria being applied consistently across applicants.</span>|<span style="font-size:16px…	Somewhat agree	Somewhat agree	>10 years		LowStatusCondition	Introduction_DV_1	Q2.1|Q2.2|Q2.3
2021-05-17 07:13:55	2021-05-17 07:20:34	IP Address		100	398	True	2021-05-17 07:20:34								anonymous	EN	I agree	Female	25	Asian or Asian American, including Chinese, Japanese, and others					(1) People don't respect you (2) people undervalue your work and responsibilities (3) People make assumptions with your role	Somewhat agree	Strongly agree	Somewhat agree	I feel that the other candidates have more status than I do.|I feel that the other job candidates are more qualified than I am.|I feel that the other job candidates are more experienced than I am.	I want to be interviewed by the Artificial Intelligence (AI)	<span style="font-size:16px;"> I want to be interviewed by the Manager</span>|<span style="font-size:16px;">I want to be interviewed by the Artificial Intelligence (AI)</span>	Moderately important	Not at all important	Moderately important	Extremely important	Extremely important	Extremely important	Extremely important	Extremely important	<span style="font-size:16px;">The hiring process meets ethical and moral standards.</span>|<span style="font-size:16px;"> The hiring process is impartial.</span>|<span style="font-size:16px;">Ability to express views and opinions during the hiring process.</span>|<span style="font-size:16px;"> The hiring process is free from biases.</span>|<span style="font-size:16px;"> Hiring criteria being appl…	Agree	Agree	3-5 years		LowStatusCondition	Introduction_DV_2	Q2.1|Q2.2|Q2.3
2021-05-17 07:16:36	2021-05-17 07:20:36	IP Address		100	239	True	2021-05-17 07:20:37								anonymous	EN	I agree	Male	32	Asian or Asian American, including Chinese, Japanese, and others					Little support, bias against myself, low self-confidence	Neither agree nor disagree	Strongly agree	Neither agree nor disagree	I feel that the other candidates have more status than I do.|I feel that the other job candidates are more qualified than I am.|I feel that the other job candidates are more experienced than I am.	I want to be interviewed by the Artificial Intelligence (AI)	<span style="font-size:16px;">I want to be interviewed by the Artificial Intelligence (AI)</span>|<span style="font-size:16px;"> I want to be interviewed by the Manager</span>	Moderately important	Not at all important	Moderately important	Extremely important	Extremely important	Extremely important	Extremely important	Extremely important	<span style="font-size:16px;">Ability to express views and opinions during the hiring process.</span>|<span style="font-size:16px;">This is an attention check, please select extremely important.</span>|<span style="font-size:16px;"> The hiring process is free from biases.</span>|<span style="font-size:16px;"> The hiring process is impartial.</span>|<span style="font-size:16px;">Being able to infl…	Disagree	Strongly disagree	5-10 years		LowStatusCondition	Introduction_DV_1	Q2.1|Q2.2|Q2.3
2021-05-17 07:16:58	2021-05-17 07:20:38	IP Address		100	220	True	2021-05-17 07:20:39								anonymous	EN	I agree	Male	29	White, Caucasian, Anglo, European American; not Hispanic				Security from knowing that I already have a job, confidence from having high quality references, evidence of being somewhat competent		Strongly disagree	Strongly disagree	Strongly disagree	I feel that the other candidates have more status than I do.|I feel that the other job candidates are more qualified than I am.|I feel that the other job candidates are more experienced than I am.	I want to be interviewed by the Manager	<span style="font-size:16px;">I want to be interviewed by the Artificial Intelligence (AI)</span>|<span style="font-size:16px;"> I want to be interviewed by the Manager</span>	Slightly important	Extremely important	Slightly important	Slightly important	Slightly important	Not at all important	Moderately important	Extremely important	<span style="font-size:16px;"> The hiring process is impartial.</span>|<span style="font-size:16px;">Ability to express views and opinions during the hiring process.</span>|<span style="font-size:16px;">Being able to object to a decision that results from the hiring process.</span>|<span style="font-size:16px;">The hiring process meets ethical and moral standards.</span>|<span style="font-size:16…	Agree	Somewhat agree	>10 years		HighStatusCondition	Introduction_DV_2	Q2.1|Q2.2|Q2.3
2021-05-17 07:07:26	2021-05-17 07:20:42	IP Address		100	795	True	2021-05-17 07:20:42								anonymous	EN	I agree	Male	18	Black or African American					Current job isn't respected , current job doesn't pay much, current job has a low skill threshold	Strongly agree	Strongly agree	Strongly agree	I feel that the other job candidates are more qualified than I am.|I feel that the other job candidates are more experienced than I am.|I feel that the other candidates have more status than I do.	I want to be interviewed by the Manager	<span style="font-size:16px;">I want to be interviewed by the Artificial Intelligence (AI)</span>|<span style="font-size:16px;"> I want to be interviewed by the Manager</span>	Very important	Not at all important	Moderately important	Extremely important	Extremely important	Very important	Extremely important	Extremely important	<span style="font-size:16px;"> The hiring process is impartial.</span>|<span style="font-size:16px;">The hiring process meets ethical and moral standards.</span>|<span style="font-size:16px;"> Hiring criteria being applied consistently across applicants.</span>|<span style="font-size:16px;">This is an attention check, please select extremely important.</span>|<span style="font-size:16px;">Ability…	Somewhat agree	Agree	1-3 years		LowStatusCondition	Introduction_DV_2	Q2.1|Q2.2|Q2.3
2021-05-17 07:16:46	2021-05-17 07:20:56	IP Address		100	249	True	2021-05-17 07:20:56								anonymous	EN	I agree	Female	31	Hispanic or Latino, including Mexican American, Central American, and others				Having manager experience, being with one job for a long time, already working within the industry you’re applying for		Somewhat agree	Somewhat disagree	Neither agree nor disagree	I feel that the other job candidates are more experienced than I am.|I feel that the other candidates have more status than I do.|I feel that the other job candidates are more qualified than I am.	I want to be interviewed by the Artificial Intelligence (AI)	<span style="font-size:16px;"> I want to be interviewed by the Manager</span>|<span style="font-size:16px;">I want to be interviewed by the Artificial Intelligence (AI)</span>	Moderately important	Moderately important	Moderately important	Extremely important	Very important	Very important	Very important	Extremely important	<span style="font-size:16px;"> The hiring process is free from biases.</span>|<span style="font-size:16px;">The hiring process meets ethical and moral standards.</span>|<span style="font-size:16px;">Ability to express views and opinions during the hiring process.</span>|<span style="font-size:16px;">Being able to object to a decision that results from the hiring process.</span>|<span style="font-…	Somewhat agree	Somewhat agree	>10 years		HighStatusCondition	Introduction_DV_1	Q2.1|Q2.2|Q2.3
2021-05-17 07:16:13	2021-05-17 07:21:07	IP Address		100	293	True	2021-05-17 07:21:07								anonymous	EN	I agree	Male	33	White, Caucasian, Anglo, European American; not Hispanic					I will be of great benefit to the the organization, contribute wholeheartedly too, be hardworking and dedicated.	Somewhat disagree	Somewhat disagree	Neither agree nor disagree	I feel that the other job candidates are more experienced than I am.|I feel that the other candidates have more status than I do.|I feel that the other job candidates are more qualified than I am.	I want to be interviewed by the Manager	<span style="font-size:16px;">I want to be interviewed by the Artificial Intelligence (AI)</span>|<span style="font-size:16px;"> I want to be interviewed by the Manager</span>	Very important	Moderately important	Moderately important	Very important	Very important	Moderately important	Very important	Extremely important	<span style="font-size:16px;">This is an attention check, please select extremely important.</span>|<span style="font-size:16px;"> Hiring criteria being applied consistently across applicants.</span>|<span style="font-size:16px;"> The hiring process is free from biases.</span>|<span style="font-size:16px;"> The hiring process is impartial.</span>|<span style="font-size:16px;">Being able to object…	Agree	Agree	3-5 years		LowStatusCondition	Introduction_DV_1	Q2.1|Q2.2|Q2.3
2021-05-17 07:18:00	2021-05-17 07:22:06	IP Address		100	245	True	2021-05-17 07:22:06								anonymous	EN	I agree	Female	31	White, Caucasian, Anglo, European American; not Hispanic				look employable and desirable and competent		Strongly disagree	Strongly disagree	Strongly disagree	I feel that the other job candidates are more qualified than I am.|I feel that the other candidates have more status than I do.|I feel that the other job candidates are more experienced than I am.	I want to be interviewed by the Artificial Intelligence (AI)	<span style="font-size:16px;"> I want to be interviewed by the Manager</span>|<span style="font-size:16px;">I want to be interviewed by the Artificial Intelligence (AI)</span>	Slightly important	Not at all important	Not at all important	Moderately important	Very important	Very important	Moderately important	Extremely important	<span style="font-size:16px;">This is an attention check, please select extremely important.</span>|<span style="font-size:16px;"> Hiring criteria being applied consistently across applicants.</span>|<span style="font-size:16px;"> The hiring process is impartial.</span>|<span style="font-size:16px;"> The hiring process is free from biases.</span>|<span style="font-size:16px;">Being able to object…	Agree	Strongly agree	>10 years		HighStatusCondition	Introduction_DV_2	Q2.1|Q2.2|Q2.3
2021-05-17 07:19:05	2021-05-17 07:22:47	IP Address		100	222	True	2021-05-17 07:22:47								anonymous	EN	I agree	Male	50	White, Caucasian, Anglo, European American; not Hispanic				It shows you are currently employed, it provides examples of your qualifications and is verifiable by the potential new employer		Somewhat agree	Somewhat disagree	Somewhat disagree	I feel that the other job candidates are more experienced than I am.|I feel that the other candidates have more status than I do.|I feel that the other job candidates are more qualified than I am.	I want to be interviewed by the Manager	<span style="font-size:16px;"> I want to be interviewed by the Manager</span>|<span style="font-size:16px;">I want to be interviewed by the Artificial Intelligence (AI)</span>	Extremely important	Moderately important	Moderately important	Very important	Very important	Very important	Very important	Extremely important	<span style="font-size:16px;">This is an attention check, please select extremely important.</span>|<span style="font-size:16px;">Being able to object to a decision that results from the hiring process.</span>|<span style="font-size:16px;"> The hiring process is free from biases.</span>|<span style="font-size:16px;">Being able to influence the hiring process.</span>|<span style="font-size:16px;">…	Disagree	Somewhat disagree	>10 years		HighStatusCondition	Introduction_DV_1	Q2.1|Q2.2|Q2.3
2021-05-17 07:16:51	2021-05-17 07:22:57	IP Address		100	366	True	2021-05-17 07:22:57								anonymous	EN	I agree	Male	23	Asian or Asian American, including Chinese, Japanese, and others					My position is at an insignificant and small store, not generally looked upon favorably by others, and there is no one to assist with career progression.	Strongly agree	Strongly agree	Somewhat agree	I feel that the other job candidates are more experienced than I am.|I feel that the other candidates have more status than I do.|I feel that the other job candidates are more qualified than I am.	I want to be interviewed by the Manager	<span style="font-size:16px;"> I want to be interviewed by the Manager</span>|<span style="font-size:16px;">I want to be interviewed by the Artificial Intelligence (AI)</span>	Extremely important	Moderately important	Extremely important	Very important	Very important	Very important	Moderately important	Extremely important	<span style="font-size:16px;">This is an attention check, please select extremely important.</span>|<span style="font-size:16px;"> The hiring process is free from biases.</span>|<span style="font-size:16px;"> Hiring criteria being applied consistently across applicants.</span>|<span style="font-size:16px;">Ability to express views and opinions during the hiring process.</span>|<span style="font-s…	Agree	Somewhat agree	1-3 years		LowStatusCondition	Introduction_DV_1	Q2.1|Q2.2|Q2.3
2021-05-17 07:20:49	2021-05-17 07:23:08	IP Address		100	139	True	2021-05-17 07:23:08								anonymous	EN	I agree	Female	26	White, Caucasian, Anglo, European American; not Hispanic					Low pay, people look down on it, lack of respect	Somewhat disagree	Somewhat agree	Somewhat disagree	I feel that the other job candidates are more qualified than I am.|I feel that the other candidates have more status than I do.|I feel that the other job candidates are more experienced than I am.	I want to be interviewed by the Manager	<span style="font-size:16px;">I want to be interviewed by the Artificial Intelligence (AI)</span>|<span style="font-size:16px;"> I want to be interviewed by the Manager</span>	Very important	Very important	Moderately important	Moderately important	Slightly important	Moderately important	Extremely important	Extremely important	<span style="font-size:16px;">Being able to object to a decision that results from the hiring process.</span>|<span style="font-size:16px;"> The hiring process is free from biases.</span>|<span style="font-size:16px;">This is an attention check, please select extremely important.</span>|<span style="font-size:16px;">Ability to express views and opinions during the hiring process.</span>|<span sty…	Disagree	Strongly disagree	>10 years		LowStatusCondition	Introduction_DV_2	Q2.1|Q2.2|Q2.3
2021-05-17 07:13:58	2021-05-17 07:23:14	IP Address		100	555	True	2021-05-17 07:23:14								anonymous	EN	I agree	Male	50	White, Caucasian, Anglo, European American; not Hispanic				I know the deeper details of my position, I've worked with multiple departments over the years, I have many ideas for the progression of the company as a whole.		Neither agree nor disagree	Neither agree nor disagree	Neither agree nor disagree	I feel that the other job candidates are more qualified than I am.|I feel that the other candidates have more status than I do.|I feel that the other job candidates are more experienced than I am.	I want to be interviewed by the Manager	<span style="font-size:16px;"> I want to be interviewed by the Manager</span>|<span style="font-size:16px;">I want to be interviewed by the Artificial Intelligence (AI)</span>	Extremely important	Extremely important	Extremely important	Extremely important	Extremely important	Extremely important	Extremely important	Extremely important	<span style="font-size:16px;">This is an attention check, please select extremely important.</span>|<span style="font-size:16px;">The hiring process meets ethical and moral standards.</span>|<span style="font-size:16px;">Being able to object to a decision that results from the hiring process.</span>|<span style="font-size:16px;"> The hiring process is impartial.</span>|<span style="font-size:16px…	Strongly agree	Strongly agree	>10 years		HighStatusCondition	Introduction_DV_1	Q2.1|Q2.2|Q2.3
2021-05-17 07:20:28	2021-05-17 07:23:27	IP Address		100	179	True	2021-05-17 07:23:28								anonymous	EN	I agree	Male	26	White, Caucasian, Anglo, European American; not Hispanic				Seniority, experience, and estalished relationships		Neither agree nor disagree	Neither agree nor disagree	Neither agree nor disagree	I feel that the other job candidates are more experienced than I am.|I feel that the other candidates have more status than I do.|I feel that the other job candidates are more qualified than I am.	I want to be interviewed by the Manager	<span style="font-size:16px;">I want to be interviewed by the Artificial Intelligence (AI)</span>|<span style="font-size:16px;"> I want to be interviewed by the Manager</span>	Very important	Very important	Very important	Very important	Very important	Very important	Very important	Extremely important	<span style="font-size:16px;"> The hiring process is free from biases.</span>|<span style="font-size:16px;">Being able to influence the hiring process.</span>|<span style="font-size:16px;">This is an attention check, please select extremely important.</span>|<span style="font-size:16px;"> The hiring process is impartial.</span>|<span style="font-size:16px;"> Hiring criteria being applied consiste…	Agree	Agree	3-5 years		HighStatusCondition	Introduction_DV_1	Q2.1|Q2.2|Q2.3
2021-05-17 07:20:35	2021-05-17 07:23:29	IP Address		100	173	True	2021-05-17 07:23:29								anonymous	EN	I agree	Female	21	White, Caucasian, Anglo, European American; not Hispanic				shows experience, good references, shows work ethic		Neither agree nor disagree	Neither agree nor disagree	Neither agree nor disagree	I feel that the other candidates have more status than I do.|I feel that the other job candidates are more experienced than I am.|I feel that the other job candidates are more qualified than I am.	I want to be interviewed by the Manager	<span style="font-size:16px;">I want to be interviewed by the Artificial Intelligence (AI)</span>|<span style="font-size:16px;"> I want to be interviewed by the Manager</span>	Very important	Moderately important	Slightly important	Moderately important	Moderately important	Moderately important	Very important	Extremely important	<span style="font-size:16px;"> The hiring process is free from biases.</span>|<span style="font-size:16px;">Ability to express views and opinions during the hiring process.</span>|<span style="font-size:16px;">Being able to object to a decision that results from the hiring process.</span>|<span style="font-size:16px;"> Hiring criteria being applied consistently across applicants.</span>|<span sty…	Disagree	Neutral	1-3 years		HighStatusCondition	Introduction_DV_2	Q2.1|Q2.2|Q2.3
2021-05-17 07:19:14	2021-05-17 07:23:38	IP Address		100	264	True	2021-05-17 07:23:38								anonymous	EN	I agree	Female	19	Asian or Asian American, including Chinese, Japanese, and others					Having a job that is looked down upon while applying to a new job already gives off a bad first impression. Additionally, my current job may not have had the requirements or given me the experience to be manager at a larger company. It also may mean that the experience I do have is looked down upon and undervalued.	Neither agree nor disagree	Somewhat agree	Neither agree nor disagree	I feel that the other job candidates are more qualified than I am.|I feel that the other candidates have more status than I do.|I feel that the other job candidates are more experienced than I am.	I want to be interviewed by the Artificial Intelligence (AI)	<span style="font-size:16px;">I want to be interviewed by the Artificial Intelligence (AI)</span>|<span style="font-size:16px;"> I want to be interviewed by the Manager</span>	Very important	Slightly important	Not at all important	Extremely important	Extremely important	Extremely important	Very important	Extremely important	<span style="font-size:16px;">Ability to express views and opinions during the hiring process.</span>|<span style="font-size:16px;"> The hiring process is free from biases.</span>|<span style="font-size:16px;">Being able to influence the hiring process.</span>|<span style="font-size:16px;">Being able to object to a decision that results from the hiring process.</span>|<span style="font-size:16px;…	Somewhat disagree	Somewhat agree	< 1 year		LowStatusCondition	Introduction_DV_2	Q2.1|Q2.2|Q2.3
2021-05-17 07:19:15	2021-05-17 07:23:46	IP Address		100	270	True	2021-05-17 07:23:46								anonymous	EN	I agree	Male	43	Hispanic or Latino, including Mexican American, Central American, and others				My current job and position adds experience needed for the new job		Somewhat disagree	Neither agree nor disagree	Neither agree nor disagree	I feel that the other job candidates are more experienced than I am.|I feel that the other candidates have more status than I do.|I feel that the other job candidates are more qualified than I am.	I want to be interviewed by the Manager	<span style="font-size:16px;"> I want to be interviewed by the Manager</span>|<span style="font-size:16px;">I want to be interviewed by the Artificial Intelligence (AI)</span>	Extremely important	Very important	Extremely important	Extremely important	Extremely important	Extremely important	Extremely important	Extremely important	<span style="font-size:16px;"> The hiring process is impartial.</span>|<span style="font-size:16px;">This is an attention check, please select extremely important.</span>|<span style="font-size:16px;">The hiring process meets ethical and moral standards.</span>|<span style="font-size:16px;">Being able to influence the hiring process.</span>|<span style="font-size:16px;"> Hiring criteria being app…	Agree	Agree	>10 years		HighStatusCondition	Introduction_DV_1	Q2.1|Q2.2|Q2.3
2021-05-17 07:21:04	2021-05-17 07:23:55	IP Address		100	170	True	2021-05-17 07:23:55								anonymous	EN	I agree	Female	35	White, Caucasian, Anglo, European American; not Hispanic					My current job is at what was referred to as an "insignificant" retail store; I am generally looked down upon in this job; and I don't have experience working at a large department store (based on the info given)	Strongly agree	Strongly agree	Strongly agree	I feel that the other candidates have more status than I do.|I feel that the other job candidates are more experienced than I am.|I feel that the other job candidates are more qualified than I am.	I want to be interviewed by the Manager	<span style="font-size:16px;">I want to be interviewed by the Artificial Intelligence (AI)</span>|<span style="font-size:16px;"> I want to be interviewed by the Manager</span>	Extremely important	Extremely important	Not at all important	Not at all important	Moderately important	Not at all important	Extremely important	Extremely important	<span style="font-size:16px;">Being able to object to a decision that results from the hiring process.</span>|<span style="font-size:16px;"> The hiring process is impartial.</span>|<span style="font-size:16px;"> Hiring criteria being applied consistently across applicants.</span>|<span style="font-size:16px;">Being able to influence the hiring process.</span>|<span style="font-size:16px;"> The hi…	Agree	Agree	>10 years		LowStatusCondition	Introduction_DV_2	Q2.1|Q2.2|Q2.3
2021-05-17 07:20:33	2021-05-17 07:24:56	IP Address		100	263	True	2021-05-17 07:24:57								anonymous	EN	I agree	Male	25	Hispanic or Latino, including Mexican American, Central American, and others				Leverage of money and benefits. Being able to negotiate. Being more relaxed at the interview		Somewhat disagree	Somewhat disagree	Somewhat disagree	I feel that the other job candidates are more qualified than I am.|I feel that the other candidates have more status than I do.|I feel that the other job candidates are more experienced than I am.	I want to be interviewed by the Manager	<span style="font-size:16px;">I want to be interviewed by the Artificial Intelligence (AI)</span>|<span style="font-size:16px;"> I want to be interviewed by the Manager</span>	Very important	Moderately important	Moderately important	Slightly important	Slightly important	Moderately important	Slightly important	Extremely important	<span style="font-size:16px;">The hiring process meets ethical and moral standards.</span>|<span style="font-size:16px;">Ability to express views and opinions during the hiring process.</span>|<span style="font-size:16px;">This is an attention check, please select extremely important.</span>|<span style="font-size:16px;">Being able to influence the hiring process.</span>|<span style="font-size:16…	Agree	Neutral	1-3 years		HighStatusCondition	Introduction_DV_2	Q2.1|Q2.2|Q2.3
2021-05-17 07:20:03	2021-05-17 07:24:58	IP Address		100	295	True	2021-05-17 07:24:59								anonymous	EN	I agree	Female	42	White, Caucasian, Anglo, European American; not Hispanic					2 week notice period. Losing benefits. Replacement is easy.	Strongly disagree	Strongly disagree	Strongly disagree	I feel that the other candidates have more status than I do.|I feel that the other job candidates are more qualified than I am.|I feel that the other job candidates are more experienced than I am.	I want to be interviewed by the Manager	<span style="font-size:16px;">I want to be interviewed by the Artificial Intelligence (AI)</span>|<span style="font-size:16px;"> I want to be interviewed by the Manager</span>	Slightly important	Not at all important	Moderately important	Extremely important	Very important	Extremely important	Very important	Extremely important	<span style="font-size:16px;"> The hiring process is impartial.</span>|<span style="font-size:16px;">This is an attention check, please select extremely important.</span>|<span style="font-size:16px;">Ability to express views and opinions during the hiring process.</span>|<span style="font-size:16px;"> The hiring process is free from biases.</span>|<span style="font-size:16px;">Being able to obje…	Disagree	Somewhat disagree	>10 years		LowStatusCondition	Introduction_DV_1	Q2.1|Q2.2|Q2.3
2021-05-17 07:20:38	2021-05-17 07:25:04	IP Address		100	266	True	2021-05-17 07:25:05								anonymous	EN	I agree	Female	23	White, Caucasian, Anglo, European American; not Hispanic				Relevant experience, support from other employees, and security of not needing to be hired for the new position in order to have money.		Somewhat disagree	Somewhat disagree	Somewhat disagree	I feel that the other candidates have more status than I do.|I feel that the other job candidates are more qualified than I am.|I feel that the other job candidates are more experienced than I am.	I want to be interviewed by the Manager	<span style="font-size:16px;"> I want to be interviewed by the Manager</span>|<span style="font-size:16px;">I want to be interviewed by the Artificial Intelligence (AI)</span>	Very important	Very important	Very important	Slightly important	Moderately important	Moderately important	Moderately important	Extremely important	<span style="font-size:16px;"> Hiring criteria being applied consistently across applicants.</span>|<span style="font-size:16px;">This is an attention check, please select extremely important.</span>|<span style="font-size:16px;"> The hiring process is impartial.</span>|<span style="font-size:16px;">Ability to express views and opinions during the hiring process.</span>|<span style="font-size:16p…	Agree	Somewhat agree	1-3 years		HighStatusCondition	Introduction_DV_1	Q2.1|Q2.2|Q2.3
2021-05-17 07:21:07	2021-05-17 07:25:14	IP Address		100	247	True	2021-05-17 07:25:15								anonymous	EN	I agree	Male	28	White, Caucasian, Anglo, European American; not Hispanic				Feeling comfortable with it, not as much pressure, less responsibility		Neither agree nor disagree	Somewhat disagree	Neither agree nor disagree	I feel that the other candidates have more status than I do.|I feel that the other job candidates are more qualified than I am.|I feel that the other job candidates are more experienced than I am.	I want to be interviewed by the Artificial Intelligence (AI)	<span style="font-size:16px;">I want to be interviewed by the Artificial Intelligence (AI)</span>|<span style="font-size:16px;"> I want to be interviewed by the Manager</span>	Moderately important	Slightly important	Moderately important	Extremely important	Very important	Extremely important	Very important	Extremely important	<span style="font-size:16px;">Being able to influence the hiring process.</span>|<span style="font-size:16px;">The hiring process meets ethical and moral standards.</span>|<span style="font-size:16px;">This is an attention check, please select extremely important.</span>|<span style="font-size:16px;"> The hiring process is free from biases.</span>|<span style="font-size:16px;">Ability to express …	Agree	Strongly agree	1-3 years		HighStatusCondition	Introduction_DV_1	Q2.1|Q2.2|Q2.3
2021-05-17 07:17:48	2021-05-17 07:25:16	IP Address		100	447	True	2021-05-17 07:25:17								anonymous	EN	I agree	Male	39	Asian or Asian American, including Chinese, Japanese, and others					small store, not well respected, no development in current position	Strongly disagree	Strongly disagree	Strongly disagree	I feel that the other job candidates are more experienced than I am.|I feel that the other job candidates are more qualified than I am.|I feel that the other candidates have more status than I do.	I want to be interviewed by the Manager	<span style="font-size:16px;">I want to be interviewed by the Artificial Intelligence (AI)</span>|<span style="font-size:16px;"> I want to be interviewed by the Manager</span>	Extremely important	Very important	Extremely important	Extremely important	Very important	Very important	Extremely important	Extremely important	<span style="font-size:16px;"> The hiring process is free from biases.</span>|<span style="font-size:16px;"> Hiring criteria being applied consistently across applicants.</span>|<span style="font-size:16px;">Ability to express views and opinions during the hiring process.</span>|<span style="font-size:16px;">Being able to influence the hiring process.</span>|<span style="font-size:16px;"> The hir…	Strongly agree	Strongly agree	>10 years		LowStatusCondition	Introduction_DV_2	Q2.1|Q2.2|Q2.3
2021-05-17 07:14:47	2021-05-17 07:25:21	IP Address		100	634	True	2021-05-17 07:25:22								anonymous	EN	I agree	Male	39	White, Caucasian, Anglo, European American; not Hispanic					feeling loyal, not having enough time to interview, having current boss find out	Somewhat disagree	Neither agree nor disagree	Somewhat disagree	I feel that the other candidates have more status than I do.|I feel that the other job candidates are more experienced than I am.|I feel that the other job candidates are more qualified than I am.	I want to be interviewed by the Manager	<span style="font-size:16px;"> I want to be interviewed by the Manager</span>|<span style="font-size:16px;">I want to be interviewed by the Artificial Intelligence (AI)</span>	Extremely important	Not at all important	Extremely important	Extremely important	Extremely important	Extremely important	Extremely important	Extremely important	<span style="font-size:16px;">Being able to object to a decision that results from the hiring process.</span>|<span style="font-size:16px;"> The hiring process is impartial.</span>|<span style="font-size:16px;">This is an attention check, please select extremely important.</span>|<span style="font-size:16px;"> The hiring process is free from biases.</span>|<span style="font-size:16px;">The hiring…	Strongly agree	Strongly agree	3-5 years		LowStatusCondition	Introduction_DV_2	Q2.1|Q2.2|Q2.3
2021-05-17 07:22:30	2021-05-17 07:25:26	IP Address		100	176	True	2021-05-17 07:25:26								anonymous	EN	I agree	Male	21	Asian or Asian American, including Chinese, Japanese, and others				Big company, perks and prestige		Somewhat disagree	Somewhat agree	Neither agree nor disagree	I feel that the other job candidates are more qualified than I am.|I feel that the other candidates have more status than I do.|I feel that the other job candidates are more experienced than I am.	I want to be interviewed by the Manager	<span style="font-size:16px;">I want to be interviewed by the Artificial Intelligence (AI)</span>|<span style="font-size:16px;"> I want to be interviewed by the Manager</span>	Slightly important	Slightly important	Extremely important	Moderately important	Moderately important	Very important	Very important	Extremely important	<span style="font-size:16px;"> The hiring process is impartial.</span>|<span style="font-size:16px;">Being able to influence the hiring process.</span>|<span style="font-size:16px;">The hiring process meets ethical and moral standards.</span>|<span style="font-size:16px;">Being able to object to a decision that results from the hiring process.</span>|<span style="font-size:16px;">This is an atten…	Somewhat agree	Agree	1-3 years		HighStatusCondition	Introduction_DV_1	Q2.1|Q2.2|Q2.3
2021-05-17 07:21:47	2021-05-17 07:25:36	IP Address		100	228	True	2021-05-17 07:25:36								anonymous	EN	I agree	Female	33	White, Caucasian, Anglo, European American; not Hispanic					lack of respect from others, no experience in a high-volume store, no connections for networking	Somewhat disagree	Somewhat agree	Somewhat agree	I feel that the other job candidates are more qualified than I am.|I feel that the other job candidates are more experienced than I am.|I feel that the other candidates have more status than I do.	I want to be interviewed by the Manager	<span style="font-size:16px;"> I want to be interviewed by the Manager</span>|<span style="font-size:16px;">I want to be interviewed by the Artificial Intelligence (AI)</span>	Extremely important	Very important	Extremely important	Very important	Extremely important	Slightly important	Extremely important	Extremely important	<span style="font-size:16px;">Being able to influence the hiring process.</span>|<span style="font-size:16px;">This is an attention check, please select extremely important.</span>|<span style="font-size:16px;">The hiring process meets ethical and moral standards.</span>|<span style="font-size:16px;">Ability to express views and opinions during the hiring process.</span>|<span style="font-size:16…	Agree	Strongly agree	>10 years		LowStatusCondition	Introduction_DV_2	Q2.1|Q2.2|Q2.3
2021-05-17 07:23:34	2021-05-17 07:26:00	IP Address		100	146	True	2021-05-17 07:26:01								anonymous	EN	I agree	Male	26	White, Caucasian, Anglo, European American; not Hispanic					There are preconcieved notions and ideals surrounding the position that I occupy. This can negatively impact an interview before it begins. My experience could be seen as lesser when compared to other applicants.	Somewhat agree	Somewhat agree	Somewhat agree	I feel that the other candidates have more status than I do.|I feel that the other job candidates are more qualified than I am.|I feel that the other job candidates are more experienced than I am.	I want to be interviewed by the Manager	<span style="font-size:16px;"> I want to be interviewed by the Manager</span>|<span style="font-size:16px;">I want to be interviewed by the Artificial Intelligence (AI)</span>	Extremely important	Extremely important	Extremely important	Extremely important	Extremely important	Extremely important	Extremely important	Extremely important	<span style="font-size:16px;"> The hiring process is free from biases.</span>|<span style="font-size:16px;">This is an attention check, please select extremely important.</span>|<span style="font-size:16px;">The hiring process meets ethical and moral standards.</span>|<span style="font-size:16px;"> The hiring process is impartial.</span>|<span style="font-size:16px;"> Hiring criteria being applie…	Agree	Agree	5-10 years		LowStatusCondition	Introduction_DV_2	Q2.1|Q2.2|Q2.3
2021-05-17 07:24:38	2021-05-17 07:26:46	IP Address		100	128	True	2021-05-17 07:26:46								anonymous	EN	I agree	Female	30	White, Caucasian, Anglo, European American; not Hispanic					Experience with specific role, familiarity with job requirements, ability to quickly and efficiently complete tasks	Neither agree nor disagree	Somewhat agree	Somewhat disagree	I feel that the other job candidates are more experienced than I am.|I feel that the other job candidates are more qualified than I am.|I feel that the other candidates have more status than I do.	I want to be interviewed by the Manager	<span style="font-size:16px;">I want to be interviewed by the Artificial Intelligence (AI)</span>|<span style="font-size:16px;"> I want to be interviewed by the Manager</span>	Very important	Very important	Moderately important	Moderately important	Moderately important	Moderately important	Very important	Extremely important	<span style="font-size:16px;">Ability to express views and opinions during the hiring process.</span>|<span style="font-size:16px;">Being able to object to a decision that results from the hiring process.</span>|<span style="font-size:16px;"> Hiring criteria being applied consistently across applicants.</span>|<span style="font-size:16px;">This is an attention check, please select extremely impor…	Somewhat agree	Somewhat agree	5-10 years		LowStatusCondition	Introduction_DV_2	Q2.1|Q2.2|Q2.3
2021-05-17 07:25:08	2021-05-17 07:27:18	IP Address		100	129	True	2021-05-17 07:27:18								anonymous	EN	I agree	Female	27	Asian or Asian American, including Chinese, Japanese, and others				Stronger negotiating power, backup if getting the new job isn't successful, confidence that comes from currently having a job		Neither agree nor disagree	Somewhat disagree	Neither agree nor disagree	I feel that the other candidates have more status than I do.|I feel that the other job candidates are more experienced than I am.|I feel that the other job candidates are more qualified than I am.	I want to be interviewed by the Manager	<span style="font-size:16px;">I want to be interviewed by the Artificial Intelligence (AI)</span>|<span style="font-size:16px;"> I want to be interviewed by the Manager</span>	Very important	Not at all important	Slightly important	Very important	Very important	Very important	Very important	Extremely important	<span style="font-size:16px;"> Hiring criteria being applied consistently across applicants.</span>|<span style="font-size:16px;"> The hiring process is impartial.</span>|<span style="font-size:16px;">Ability to express views and opinions during the hiring process.</span>|<span style="font-size:16px;">Being able to object to a decision that results from the hiring process.</span>|<span style="fon…	Agree	Strongly agree	3-5 years		HighStatusCondition	Introduction_DV_2	Q2.1|Q2.2|Q2.3
2021-05-17 07:24:27	2021-05-17 07:27:37	IP Address		100	190	True	2021-05-17 07:27:38								anonymous	EN	I agree	Female	56	White, Caucasian, Anglo, European American; not Hispanic				experience, well respected, a proven track record of excellent results		Strongly disagree	Strongly disagree	Strongly disagree	I feel that the other candidates have more status than I do.|I feel that the other job candidates are more qualified than I am.|I feel that the other job candidates are more experienced than I am.	I want to be interviewed by the Manager	<span style="font-size:16px;"> I want to be interviewed by the Manager</span>|<span style="font-size:16px;">I want to be interviewed by the Artificial Intelligence (AI)</span>	Very important	Very important	Extremely important	Extremely important	Moderately important	Moderately important	Extremely important	Extremely important	<span style="font-size:16px;"> The hiring process is impartial.</span>|<span style="font-size:16px;"> The hiring process is free from biases.</span>|<span style="font-size:16px;">This is an attention check, please select extremely important.</span>|<span style="font-size:16px;">The hiring process meets ethical and moral standards.</span>|<span style="font-size:16px;">Ability to express views and …	Neutral	Somewhat agree	>10 years		HighStatusCondition	Introduction_DV_2	Q2.1|Q2.2|Q2.3
2021-05-17 07:18:49	2021-05-17 07:27:44	IP Address		100	535	True	2021-05-17 07:27:45								anonymous	EN	I agree	Female	42	White, Caucasian, Anglo, European American; not Hispanic				I've already been in managerial position in retail business for years working with a team of people. I know retail business very well. I am very respected by my colleagues retail business.		Strongly disagree	Strongly disagree	Strongly disagree	I feel that the other job candidates are more qualified than I am.|I feel that the other candidates have more status than I do.|I feel that the other job candidates are more experienced than I am.	I want to be interviewed by the Artificial Intelligence (AI)	<span style="font-size:16px;">I want to be interviewed by the Artificial Intelligence (AI)</span>|<span style="font-size:16px;"> I want to be interviewed by the Manager</span>	Extremely important	Very important	Moderately important	Extremely important	Extremely important	Extremely important	Extremely important	Extremely important	<span style="font-size:16px;">This is an attention check, please select extremely important.</span>|<span style="font-size:16px;">Being able to object to a decision that results from the hiring process.</span>|<span style="font-size:16px;">Ability to express views and opinions during the hiring process.</span>|<span style="font-size:16px;">Being able to influence the hiring process.</span>|<span …	Agree	Agree	>10 years		HighStatusCondition	Introduction_DV_1	Q2.1|Q2.2|Q2.3
2021-05-17 07:24:02	2021-05-17 07:27:55	IP Address		100	233	True	2021-05-17 07:27:56								anonymous	EN	I agree	Male	18	White, Caucasian, Anglo, European American; not Hispanic					Lack of respect, Unimportant position, Retail store is not notable.	Somewhat agree	Strongly agree	Somewhat agree	I feel that the other candidates have more status than I do.|I feel that the other job candidates are more experienced than I am.|I feel that the other job candidates are more qualified than I am.	I want to be interviewed by the Manager	<span style="font-size:16px;"> I want to be interviewed by the Manager</span>|<span style="font-size:16px;">I want to be interviewed by the Artificial Intelligence (AI)</span>	Very important	Moderately important	Slightly important	Slightly important	Moderately important	Moderately important	Very important	Extremely important	<span style="font-size:16px;">Being able to object to a decision that results from the hiring process.</span>|<span style="font-size:16px;">This is an attention check, please select extremely important.</span>|<span style="font-size:16px;">Being able to influence the hiring process.</span>|<span style="font-size:16px;"> Hiring criteria being applied consistently across applicants.</span>|<span st…	Somewhat disagree	Neutral	< 1 year		LowStatusCondition	Introduction_DV_1	Q2.1|Q2.2|Q2.3
2021-05-17 07:20:46	2021-05-17 07:28:20	IP Address		100	454	True	2021-05-17 07:28:20								anonymous	EN	I agree	Male	35	White, Caucasian, Anglo, European American; not Hispanic				Currently employed, recent relevant work experience, able to to remember recent managerial situations easier		Neither agree nor disagree	Neither agree nor disagree	Somewhat agree	I feel that the other job candidates are more qualified than I am.|I feel that the other job candidates are more experienced than I am.|I feel that the other candidates have more status than I do.	I want to be interviewed by the Artificial Intelligence (AI)	<span style="font-size:16px;">I want to be interviewed by the Artificial Intelligence (AI)</span>|<span style="font-size:16px;"> I want to be interviewed by the Manager</span>	Moderately important	Slightly important	Slightly important	Very important	Extremely important	Very important	Slightly important	Extremely important	<span style="font-size:16px;">Being able to object to a decision that results from the hiring process.</span>|<span style="font-size:16px;">The hiring process meets ethical and moral standards.</span>|<span style="font-size:16px;">This is an attention check, please select extremely important.</span>|<span style="font-size:16px;">Being able to influence the hiring process.</span>|<span style="font…	Somewhat agree	Neutral	5-10 years		HighStatusCondition	Introduction_DV_1	Q2.1|Q2.2|Q2.3
2021-05-17 07:25:13	2021-05-17 07:28:22	IP Address		100	189	True	2021-05-17 07:28:22								anonymous	EN	I agree	Female	20	Asian or Asian American, including Chinese, Japanese, and others				I'm highly respected, I enjoy the work, it seems the workplace is well-respected too		Neither agree nor disagree	Neither agree nor disagree	Neither agree nor disagree	I feel that the other candidates have more status than I do.|I feel that the other job candidates are more experienced than I am.|I feel that the other job candidates are more qualified than I am.	I want to be interviewed by the Manager	<span style="font-size:16px;"> I want to be interviewed by the Manager</span>|<span style="font-size:16px;">I want to be interviewed by the Artificial Intelligence (AI)</span>	Slightly important	Slightly important	Slightly important	Extremely important	Very important	Extremely important	Moderately important	Extremely important	<span style="font-size:16px;">Ability to express views and opinions during the hiring process.</span>|<span style="font-size:16px;"> Hiring criteria being applied consistently across applicants.</span>|<span style="font-size:16px;">This is an attention check, please select extremely important.</span>|<span style="font-size:16px;">The hiring process meets ethical and moral standards.</span>|<span …	Somewhat agree	Neutral	< 1 year		HighStatusCondition	Introduction_DV_1	Q2.1|Q2.2|Q2.3
2021-05-17 07:25:43	2021-05-17 07:28:45	IP Address		100	181	True	2021-05-17 07:28:45								anonymous	EN	I agree	Male	19	Asian or Asian American, including Chinese, Japanese, and others				- current respect will transfer over, - I'm guaranteed excellent references, - I've clearly earned it through hardwork, and should prevail at new company		Somewhat disagree	Somewhat disagree	Somewhat disagree	I feel that the other job candidates are more qualified than I am.|I feel that the other candidates have more status than I do.|I feel that the other job candidates are more experienced than I am.	I want to be interviewed by the Manager	<span style="font-size:16px;"> I want to be interviewed by the Manager</span>|<span style="font-size:16px;">I want to be interviewed by the Artificial Intelligence (AI)</span>	Extremely important	Very important	Moderately important	Slightly important	Slightly important	Slightly important	Slightly important	Extremely important	<span style="font-size:16px;">Being able to object to a decision that results from the hiring process.</span>|<span style="font-size:16px;">This is an attention check, please select extremely important.</span>|<span style="font-size:16px;"> The hiring process is impartial.</span>|<span style="font-size:16px;">The hiring process meets ethical and moral standards.</span>|<span style="font-size:16px…	Somewhat agree	Agree	1-3 years		HighStatusCondition	Introduction_DV_2	Q2.1|Q2.2|Q2.3
2021-05-17 07:25:46	2021-05-17 07:29:00	IP Address		100	194	True	2021-05-17 07:29:00								anonymous	EN	I agree	Male	27	White, Caucasian, Anglo, European American; not Hispanic				Respect, Job security, Pay		Strongly disagree	Strongly disagree	Somewhat agree	I feel that the other job candidates are more experienced than I am.|I feel that the other candidates have more status than I do.|I feel that the other job candidates are more qualified than I am.	I want to be interviewed by the Manager	<span style="font-size:16px;">I want to be interviewed by the Artificial Intelligence (AI)</span>|<span style="font-size:16px;"> I want to be interviewed by the Manager</span>	Extremely important	Extremely important	Slightly important	Moderately important	Moderately important	Slightly important	Extremely important	Extremely important	<span style="font-size:16px;"> The hiring process is impartial.</span>|<span style="font-size:16px;">Being able to influence the hiring process.</span>|<span style="font-size:16px;">The hiring process meets ethical and moral standards.</span>|<span style="font-size:16px;">Ability to express views and opinions during the hiring process.</span>|<span style="font-size:16px;"> The hiring process is f…	Somewhat agree	Agree	5-10 years		HighStatusCondition	Introduction_DV_2	Q2.1|Q2.2|Q2.3
2021-05-17 07:22:49	2021-05-17 07:29:02	IP Address		100	372	True	2021-05-17 07:29:02								anonymous	EN	I agree	Male	56	White, Caucasian, Anglo, European American; not Hispanic				experience. good references. shows you are a productive individual		Neither agree nor disagree	Neither agree nor disagree	Neither agree nor disagree	I feel that the other candidates have more status than I do.|I feel that the other job candidates are more experienced than I am.|I feel that the other job candidates are more qualified than I am.	I want to be interviewed by the Manager	<span style="font-size:16px;">I want to be interviewed by the Artificial Intelligence (AI)</span>|<span style="font-size:16px;"> I want to be interviewed by the Manager</span>	Extremely important	Extremely important	Moderately important	Not at all important	Not at all important	Not at all important	Slightly important	Extremely important	<span style="font-size:16px;"> Hiring criteria being applied consistently across applicants.</span>|<span style="font-size:16px;">Being able to influence the hiring process.</span>|<span style="font-size:16px;">Ability to express views and opinions during the hiring process.</span>|<span style="font-size:16px;">The hiring process meets ethical and moral standards.</span>|<span style="font-size:16…	Somewhat disagree	Neutral	>10 years		HighStatusCondition	Introduction_DV_1	Q2.1|Q2.2|Q2.3
2021-05-17 07:24:28	2021-05-17 07:29:09	IP Address		100	280	True	2021-05-17 07:29:09								anonymous	EN	I agree	Female	34	Black or African American					Location is insignificant, therefore complex situations may be lacking. Lack of references. Lack of self confidence.	Neither agree nor disagree	Neither agree nor disagree	Neither agree nor disagree	I feel that the other job candidates are more qualified than I am.|I feel that the other candidates have more status than I do.|I feel that the other job candidates are more experienced than I am.	I want to be interviewed by the Manager	<span style="font-size:16px;"> I want to be interviewed by the Manager</span>|<span style="font-size:16px;">I want to be interviewed by the Artificial Intelligence (AI)</span>	Extremely important	Extremely important	Very important	Very important	Extremely important	Moderately important	Very important	Extremely important	<span style="font-size:16px;"> The hiring process is impartial.</span>|<span style="font-size:16px;">Being able to object to a decision that results from the hiring process.</span>|<span style="font-size:16px;"> Hiring criteria being applied consistently across applicants.</span>|<span style="font-size:16px;">This is an attention check, please select extremely important.</span>|<span style="font-…	Agree	Agree	5-10 years		LowStatusCondition	Introduction_DV_1	Q2.1|Q2.2|Q2.3
2021-05-17 07:22:33	2021-05-17 07:29:28	IP Address		100	415	True	2021-05-17 07:29:29								anonymous	EN	I agree	Female	40	Asian or Asian American, including Chinese, Japanese, and others				relevant experience, references, no financial stress to quickly find a job as I am still employed		Neither agree nor disagree	Neither agree nor disagree	Neither agree nor disagree	I feel that the other candidates have more status than I do.|I feel that the other job candidates are more qualified than I am.|I feel that the other job candidates are more experienced than I am.	I want to be interviewed by the Manager	<span style="font-size:16px;">I want to be interviewed by the Artificial Intelligence (AI)</span>|<span style="font-size:16px;"> I want to be interviewed by the Manager</span>	Very important	Very important	Very important	Very important	Very important	Very important	Extremely important	Extremely important	<span style="font-size:16px;">The hiring process meets ethical and moral standards.</span>|<span style="font-size:16px;">Being able to object to a decision that results from the hiring process.</span>|<span style="font-size:16px;">Ability to express views and opinions during the hiring process.</span>|<span style="font-size:16px;">This is an attention check, please select extremely important.</sp…	Agree	Agree	>10 years		HighStatusCondition	Introduction_DV_2	Q2.1|Q2.2|Q2.3
2021-05-17 07:26:12	2021-05-17 07:29:41	IP Address		100	209	True	2021-05-17 07:29:42								anonymous	EN	I agree	Male	32	Asian or Asian American, including Chinese, Japanese, and others					that i may not get a strong reference, that my experience would not look good, that i have not had career advancement	Somewhat agree	Strongly agree	Strongly agree	I feel that the other candidates have more status than I do.|I feel that the other job candidates are more qualified than I am.|I feel that the other job candidates are more experienced than I am.	I want to be interviewed by the Manager	<span style="font-size:16px;">I want to be interviewed by the Artificial Intelligence (AI)</span>|<span style="font-size:16px;"> I want to be interviewed by the Manager</span>	Extremely important	Extremely important	Moderately important	Very important	Extremely important	Very important	Extremely important	Extremely important	<span style="font-size:16px;">The hiring process meets ethical and moral standards.</span>|<span style="font-size:16px;"> Hiring criteria being applied consistently across applicants.</span>|<span style="font-size:16px;"> The hiring process is impartial.</span>|<span style="font-size:16px;">Being able to influence the hiring process.</span>|<span style="font-size:16px;">Ability to express views a…	Agree	Agree	5-10 years		LowStatusCondition	Introduction_DV_2	Q2.1|Q2.2|Q2.3
2021-05-17 07:26:30	2021-05-17 07:29:42	IP Address		100	191	True	2021-05-17 07:29:43								anonymous	EN	I agree	Female	33	White, Caucasian, Anglo, European American; not Hispanic					The position is looked down upon, people don't take you seriously, people could question your abilities	Somewhat agree	Strongly agree	Somewhat agree	I feel that the other job candidates are more qualified than I am.|I feel that the other candidates have more status than I do.|I feel that the other job candidates are more experienced than I am.	I want to be interviewed by the Artificial Intelligence (AI)	<span style="font-size:16px;"> I want to be interviewed by the Manager</span>|<span style="font-size:16px;">I want to be interviewed by the Artificial Intelligence (AI)</span>	Moderately important	Moderately important	Slightly important	Extremely important	Extremely important	Extremely important	Very important	Extremely important	<span style="font-size:16px;"> Hiring criteria being applied consistently across applicants.</span>|<span style="font-size:16px;">Ability to express views and opinions during the hiring process.</span>|<span style="font-size:16px;">Being able to object to a decision that results from the hiring process.</span>|<span style="font-size:16px;">This is an attention check, please select extremely impor…	Somewhat agree	Disagree	>10 years		LowStatusCondition	Introduction_DV_2	Q2.1|Q2.2|Q2.3
2021-05-17 07:17:49	2021-05-17 07:29:58	IP Address		100	728	True	2021-05-17 07:29:59								anonymous	EN	I agree	Female	69	White, Caucasian, Anglo, European American; not Hispanic					The general negative attitude about my current job. Working for a small retail store as opposed to a much bigger one. Lack of respect in the current job.	Neither agree nor disagree	Somewhat agree	Somewhat agree	I feel that the other job candidates are more qualified than I am.|I feel that the other candidates have more status than I do.|I feel that the other job candidates are more experienced than I am.	I want to be interviewed by the Artificial Intelligence (AI)	<span style="font-size:16px;"> I want to be interviewed by the Manager</span>|<span style="font-size:16px;">I want to be interviewed by the Artificial Intelligence (AI)</span>	Slightly important	Slightly important	Moderately important	Extremely important	Extremely important	Extremely important	Extremely important	Extremely important	<span style="font-size:16px;"> The hiring process is free from biases.</span>|<span style="font-size:16px;">Being able to influence the hiring process.</span>|<span style="font-size:16px;">Being able to object to a decision that results from the hiring process.</span>|<span style="font-size:16px;">Ability to express views and opinions during the hiring process.</span>|<span style="font-size:16px;…	Agree	Strongly agree	>10 years		LowStatusCondition	Introduction_DV_2	Q2.1|Q2.2|Q2.3
2021-05-17 07:23:03	2021-05-17 07:30:07	IP Address		100	423	True	2021-05-17 07:30:07								anonymous	EN	I agree	Female	31	White, Caucasian, Anglo, European American; not Hispanic					Work experience is in undesirable sections of the field. Interviewers begin with unfavorable opinion based on resume. To move into a new section of my industry I'd have to start at the bottom, since my prior experience was taking me in a different direction.	Somewhat disagree	Strongly agree	Somewhat disagree	I feel that the other candidates have more status than I do.|I feel that the other job candidates are more qualified than I am.|I feel that the other job candidates are more experienced than I am.	I want to be interviewed by the Artificial Intelligence (AI)	<span style="font-size:16px;">I want to be interviewed by the Artificial Intelligence (AI)</span>|<span style="font-size:16px;"> I want to be interviewed by the Manager</span>	Not at all important	Moderately important	Not at all important	Very important	Extremely important	Extremely important	Moderately important	Extremely important	<span style="font-size:16px;"> Hiring criteria being applied consistently across applicants.</span>|<span style="font-size:16px;">This is an attention check, please select extremely important.</span>|<span style="font-size:16px;">Being able to influence the hiring process.</span>|<span style="font-size:16px;">The hiring process meets ethical and moral standards.</span>|<span style="font-size:16px…	Agree	Somewhat agree	>10 years		LowStatusCondition	Introduction_DV_2	Q2.1|Q2.2|Q2.3
2021-05-17 07:27:51	2021-05-17 07:30:12	IP Address		100	141	True	2021-05-17 07:30:12								anonymous	EN	I agree	Male	22	White, Caucasian, Anglo, European American; not Hispanic				Highly respected, a good source of income, good benefits		Strongly disagree	Somewhat disagree	Somewhat disagree	I feel that the other candidates have more status than I do.|I feel that the other job candidates are more qualified than I am.|I feel that the other job candidates are more experienced than I am.	I want to be interviewed by the Artificial Intelligence (AI)	<span style="font-size:16px;"> I want to be interviewed by the Manager</span>|<span style="font-size:16px;">I want to be interviewed by the Artificial Intelligence (AI)</span>	Moderately important	Not at all important	Slightly important	Very important	Very important	Very important	Very important	Extremely important	<span style="font-size:16px;">Being able to influence the hiring process.</span>|<span style="font-size:16px;">Being able to object to a decision that results from the hiring process.</span>|<span style="font-size:16px;">Ability to express views and opinions during the hiring process.</span>|<span style="font-size:16px;"> Hiring criteria being applied consistently across applicants.</span>|<span …	Somewhat agree	Neutral	1-3 years		HighStatusCondition	Introduction_DV_1	Q2.1|Q2.2|Q2.3
2021-05-17 07:22:23	2021-05-17 07:30:14	IP Address		100	470	True	2021-05-17 07:30:15								anonymous	EN	I agree	Female	65	White, Caucasian, Anglo, European American; not Hispanic				There will be current work quality that can be verified, if I do not get the new position I still have the old one to fall back on, it shows that I am dependable.		Somewhat agree	Somewhat agree	Somewhat agree	I feel that the other job candidates are more qualified than I am.|I feel that the other candidates have more status than I do.|I feel that the other job candidates are more experienced than I am.	I want to be interviewed by the Artificial Intelligence (AI)	<span style="font-size:16px;">I want to be interviewed by the Artificial Intelligence (AI)</span>|<span style="font-size:16px;"> I want to be interviewed by the Manager</span>	Slightly important	Not at all important	Moderately important	Extremely important	Extremely important	Extremely important	Very important	Extremely important	<span style="font-size:16px;">Being able to influence the hiring process.</span>|<span style="font-size:16px;"> The hiring process is free from biases.</span>|<span style="font-size:16px;">Ability to express views and opinions during the hiring process.</span>|<span style="font-size:16px;"> The hiring process is impartial.</span>|<span style="font-size:16px;"> Hiring criteria being applied consis…	Strongly agree	Agree	>10 years		HighStatusCondition	Introduction_DV_2	Q2.1|Q2.2|Q2.3
2021-05-17 07:24:16	2021-05-17 07:30:21	IP Address		100	365	True	2021-05-17 07:30:22								anonymous	EN	I agree	Male	30	White, Caucasian, Anglo, European American; not Hispanic				IF it is in the same field then of course its a huge plus unless it is entry level		Somewhat agree	Somewhat agree	Neither agree nor disagree	I feel that the other job candidates are more qualified than I am.|I feel that the other job candidates are more experienced than I am.|I feel that the other candidates have more status than I do.	I want to be interviewed by the Artificial Intelligence (AI)	<span style="font-size:16px;"> I want to be interviewed by the Manager</span>|<span style="font-size:16px;">I want to be interviewed by the Artificial Intelligence (AI)</span>	Very important	Extremely important	Very important	Extremely important	Very important	Very important	Extremely important	Extremely important	<span style="font-size:16px;">The hiring process meets ethical and moral standards.</span>|<span style="font-size:16px;">Being able to influence the hiring process.</span>|<span style="font-size:16px;"> Hiring criteria being applied consistently across applicants.</span>|<span style="font-size:16px;">Being able to object to a decision that results from the hiring process.</span>|<span style="font…	Strongly agree	Strongly agree	5-10 years		HighStatusCondition	Introduction_DV_1	Q2.1|Q2.2|Q2.3
2021-05-17 07:26:30	2021-05-17 07:30:40	IP Address		100	250	True	2021-05-17 07:30:41								anonymous	EN	I agree	Female	26	White, Caucasian, Anglo, European American; not Hispanic					Generally not respected because not as well-known. May not seem as experienced compared to working a larger store. Harder to relate to scenarios that may be presented in a larger store.	Somewhat disagree	Strongly agree	Somewhat agree	I feel that the other job candidates are more qualified than I am.|I feel that the other candidates have more status than I do.|I feel that the other job candidates are more experienced than I am.	I want to be interviewed by the Manager	<span style="font-size:16px;"> I want to be interviewed by the Manager</span>|<span style="font-size:16px;">I want to be interviewed by the Artificial Intelligence (AI)</span>	Extremely important	Extremely important	Not at all important	Not at all important	Not at all important	Not at all important	Slightly important	Extremely important	<span style="font-size:16px;">Being able to object to a decision that results from the hiring process.</span>|<span style="font-size:16px;"> The hiring process is impartial.</span>|<span style="font-size:16px;">This is an attention check, please select extremely important.</span>|<span style="font-size:16px;"> The hiring process is free from biases.</span>|<span style="font-size:16px;">Being able…	Somewhat agree	Strongly agree	>10 years		LowStatusCondition	Introduction_DV_1	Q2.1|Q2.2|Q2.3
2021-05-17 07:19:21	2021-05-17 07:30:54	IP Address		100	692	True	2021-05-17 07:30:54								anonymous	EN	I agree	Female	32	White, Caucasian, Anglo, European American; not Hispanic					reputation of my job, overqualified and people look down on what I do.	Strongly disagree	Somewhat agree	Somewhat disagree	I feel that the other job candidates are more qualified than I am.|I feel that the other job candidates are more experienced than I am.|I feel that the other candidates have more status than I do.	I want to be interviewed by the Artificial Intelligence (AI)	<span style="font-size:16px;">I want to be interviewed by the Artificial Intelligence (AI)</span>|<span style="font-size:16px;"> I want to be interviewed by the Manager</span>	Very important	Slightly important	Slightly important	Extremely important	Extremely important	Extremely important	Extremely important	Extremely important	<span style="font-size:16px;">Being able to object to a decision that results from the hiring process.</span>|<span style="font-size:16px;"> Hiring criteria being applied consistently across applicants.</span>|<span style="font-size:16px;">This is an attention check, please select extremely important.</span>|<span style="font-size:16px;">The hiring process meets ethical and moral standards.</span…	Agree	Strongly agree	>10 years		LowStatusCondition	Introduction_DV_1	Q2.1|Q2.2|Q2.3
2021-05-17 07:26:48	2021-05-17 07:30:58	IP Address		100	250	True	2021-05-17 07:30:59								anonymous	EN	I agree	Female	20	White, Caucasian, Anglo, European American; not Hispanic					bad rep of store, not a well known businesses, others aren't interested in my success	Somewhat disagree	Somewhat agree	Somewhat disagree	I feel that the other candidates have more status than I do.|I feel that the other job candidates are more experienced than I am.|I feel that the other job candidates are more qualified than I am.	I want to be interviewed by the Manager	<span style="font-size:16px;">I want to be interviewed by the Artificial Intelligence (AI)</span>|<span style="font-size:16px;"> I want to be interviewed by the Manager</span>	Extremely important	Extremely important	Moderately important	Very important	Moderately important	Moderately important	Very important	Extremely important	<span style="font-size:16px;">Being able to influence the hiring process.</span>|<span style="font-size:16px;">Being able to object to a decision that results from the hiring process.</span>|<span style="font-size:16px;">Ability to express views and opinions during the hiring process.</span>|<span style="font-size:16px;">This is an attention check, please select extremely important.</span>|<span …	Strongly disagree	Disagree	3-5 years		LowStatusCondition	Introduction_DV_1	Q2.1|Q2.2|Q2.3
2021-05-17 07:24:33	2021-05-17 07:31:09	IP Address		100	395	True	2021-05-17 07:31:09								anonymous	EN	I agree	Female	60	White, Caucasian, Anglo, European American; not Hispanic					labelled with a stereotype, lack of support, job experience not deemed valuable	Strongly agree	Strongly agree	Strongly agree	I feel that the other job candidates are more experienced than I am.|I feel that the other job candidates are more qualified than I am.|I feel that the other candidates have more status than I do.	I want to be interviewed by the Manager	<span style="font-size:16px;">I want to be interviewed by the Artificial Intelligence (AI)</span>|<span style="font-size:16px;"> I want to be interviewed by the Manager</span>	Very important	Extremely important	Extremely important	Very important	Very important	Very important	Very important	Extremely important	<span style="font-size:16px;">Being able to influence the hiring process.</span>|<span style="font-size:16px;"> The hiring process is free from biases.</span>|<span style="font-size:16px;"> The hiring process is impartial.</span>|<span style="font-size:16px;">The hiring process meets ethical and moral standards.</span>|<span style="font-size:16px;">This is an attention check, please select extrem…	Strongly agree	Agree	>10 years		LowStatusCondition	Introduction_DV_2	Q2.1|Q2.2|Q2.3
2021-05-17 07:27:27	2021-05-17 07:31:31	IP Address		100	243	True	2021-05-17 07:31:32								anonymous	EN	I agree	Female	34	White, Caucasian, Anglo, European American; not Hispanic				Know the industry, confidence in your abilities, well respected		Somewhat disagree	Somewhat disagree	Somewhat disagree	I feel that the other job candidates are more experienced than I am.|I feel that the other candidates have more status than I do.|I feel that the other job candidates are more qualified than I am.	I want to be interviewed by the Manager	<span style="font-size:16px;"> I want to be interviewed by the Manager</span>|<span style="font-size:16px;">I want to be interviewed by the Artificial Intelligence (AI)</span>	Very important	Moderately important	Very important	Moderately important	Moderately important	Slightly important	Very important	Extremely important	<span style="font-size:16px;"> The hiring process is free from biases.</span>|<span style="font-size:16px;"> The hiring process is impartial.</span>|<span style="font-size:16px;"> Hiring criteria being applied consistently across applicants.</span>|<span style="font-size:16px;">Ability to express views and opinions during the hiring process.</span>|<span style="font-size:16px;">The hiring process…	Agree	Agree	>10 years		HighStatusCondition	Introduction_DV_2	Q2.1|Q2.2|Q2.3
[truncated: 42 more rows]
